# Supplementary material for: Sulfonamide-directed site-selective functionalization of unactivated C(sp3)−H enabled by photocatalytic sequential electron/proton transfer
Source: Nat Commun. 2024 Jun 14;15:5087. doi: 10.1038/s41467-024-49337-3 (PMC11178871; doi:10.1038/s41467-024-49337-3)
Supplement: Supplementary file 3 — Source Data [file 41467_2024_49337_MOESM3_ESM.zip]

Archive with 40 entries (33 files):
- Source Data/
- Source Data/Dataset 1. CV tests/
- Source Data/Dataset 1. CV tests/CV of PG1-FigureS14.csv
- Source Data/Dataset 1. CV tests/CV of PG10-FigureS23.csv
- Source Data/Dataset 1. CV tests/CV of PG11-FigureS24.csv
- Source Data/Dataset 1. CV tests/CV of PG12-FigureS25.csv
- Source Data/Dataset 1. CV tests/CV of PG2-FigureS15.csv
- Source Data/Dataset 1. CV tests/CV of PG3-FigureS16.csv
- Source Data/Dataset 1. CV tests/CV of PG5-FigureS18.csv
- Source Data/Dataset 1. CV tests/CV of PG6-FigureS19.csv
- Source Data/Dataset 1. CV tests/CV of PG7-FigureS20.csv
- Source Data/Dataset 1. CV tests/CV of PG8-FigureS21.csv
- Source Data/Dataset 1. CV tests/CV of PG9-FigureS22.csv
- Source Data/Dataset 1. CV tests/CV pf PG4-FigureS17.csv
- Source Data/Dataset 2. EPR tests/
- Source Data/Dataset 2. EPR tests/EPR test in the dark-Figure S8.xlsx
- Source Data/Dataset 2. EPR tests/EPR test under light irradition-Figure S9.xlsx
- Source Data/Dataset 3. Stern-Volmer fluorescence quenching between PC and 1a/
- Source Data/Dataset 3. Stern-Volmer fluorescence quenching between PC and 1a/PC + 1.0 equiv 1a.xls
- Source Data/Dataset 3. Stern-Volmer fluorescence quenching between PC and 1a/PC + 2.0 equiv 1a.xls
- Source Data/Dataset 3. Stern-Volmer fluorescence quenching between PC and 1a/PC + 3.0 equiv 1a.xls
- Source Data/Dataset 3. Stern-Volmer fluorescence quenching between PC and 1a/PC + 4.0 equiv 1a.xls
- Source Data/Dataset 3. Stern-Volmer fluorescence quenching between PC and 1a/PC + 5.0 equiv 1a.xls
- Source Data/Dataset 3. Stern-Volmer fluorescence quenching between PC and 1a/PC blank.xls
- Source Data/Dataset 4. Stern-Volmer fluorescence quenching between PC and 2a/
- Source Data/Dataset 4. Stern-Volmer fluorescence quenching between PC and 2a/PC + 1.0 equiv 2a.xls
- Source Data/Dataset 4. Stern-Volmer fluorescence quenching between PC and 2a/PC + 2.0 equiv 2a.xls
- Source Data/Dataset 4. Stern-Volmer fluorescence quenching between PC and 2a/PC + 3.0 equiv 2a.xls
- Source Data/Dataset 4. Stern-Volmer fluorescence quenching between PC and 2a/PC + 4.0 equiv 2a.xls
- Source Data/Dataset 4. Stern-Volmer fluorescence quenching between PC and 2a/PC + 5.0 equiv 2a.xls
- Source Data/Dataset 4. Stern-Volmer fluorescence quenching between PC and 2a/PC blank.xls
- Source Data/Dataset 5. Stern-Volmer fluorescence quenching between PC and Co/
- Source Data/Dataset 5. Stern-Volmer fluorescence quenching between PC and Co/PC + 1.0 equiv Co.xls
- Source Data/Dataset 5. Stern-Volmer fluorescence quenching between PC and Co/PC + 2.0 equiv Co.xls
- Source Data/Dataset 5. Stern-Volmer fluorescence quenching between PC and Co/PC + 3.0 equiv Co.xls
- Source Data/Dataset 5. Stern-Volmer fluorescence quenching between PC and Co/PC + 4.0 equiv Co.xls
- Source Data/Dataset 5. Stern-Volmer fluorescence quenching between PC and Co/PC + 5.0 equiv Co.xls
- Source Data/Dataset 5. Stern-Volmer fluorescence quenching between PC and Co/PC blank.xls
- Source Data/Dataset 6. Coordinates/
- Source Data/Dataset 6. Coordinates/Coordinates of Computed Structures.xlsx
