# Supplementary material for: Sulfonamide-directed site-selective functionalization of unactivated C(sp3)−H enabled by photocatalytic sequential electron/proton transfer
Source: Nat Commun. 2024 Jun 14;15:5087. doi: 10.1038/s41467-024-49337-3 (PMC11178871; doi:10.1038/s41467-024-49337-3)
Supplement: Supplementary file 3 — Source Data [file 41467_2024_49337_MOESM3_ESM.zip › Source Data/Dataset 1. CV tests/CV of PG1-FigureS14.csv]

Sept. 21	2023 07:43:27
Cyclic Voltammetry
File: c:\users\chenz\onedrive\desktop\0919cv\9.21 liclo4\1a 0-3 e3 n2.csv
Data Source: Experiment
Instrument Model: CHI600E
Header:
Note:
Init E (V) = 0
High E (V) = 3
Low E (V) = 0
Init P/N = P
Scan Rate (V/s) = 0.1
Segment = 4
Sample Interval (V) = 0.001
Quiet Time (sec) = 2
Sensitivity (A/V) = 0.001
Results:
Channel 1:
Segment 1:
Segment 2:
Segment 3:
Segment 4:
Potential/V	Current/A
0.000	-6.585e-6
0.001	-6.119e-6
0.002	-6.328e-6
0.003	-5.820e-6
0.004	-5.137e-6
0.005	-4.996e-6
0.006	-4.812e-6
0.007	-4.884e-6
0.008	-4.576e-6
0.009	-4.616e-6
0.010	-4.389e-6
0.011	-4.650e-6
0.012	-3.744e-6
0.013	-4.058e-6
0.014	-3.783e-6
0.015	-3.843e-6
0.016	-3.540e-6
0.017	-3.637e-6
0.018	-3.318e-6
0.019	-3.388e-6
0.020	-3.120e-6
0.021	-3.182e-6
0.022	-2.901e-6
0.023	-2.952e-6
0.024	-2.733e-6
0.025	-2.730e-6
0.026	-2.494e-6
0.027	-2.579e-6
0.028	-2.338e-6
0.029	-2.414e-6
0.030	-2.143e-6
0.031	-2.191e-6
0.032	-1.959e-6
0.033	-2.377e-6
0.034	-1.503e-6
0.035	-1.863e-6
0.036	-1.621e-6
0.037	-1.718e-6
0.038	-1.443e-6
0.039	-1.541e-6
0.040	-1.325e-6
0.041	-1.389e-6
0.042	-1.157e-6
0.043	-1.241e-6
0.044	-1.044e-6
0.045	-1.067e-6
0.046	-8.906e-7
0.047	-9.211e-7
0.048	-7.340e-7
0.049	-8.039e-7
0.050	-5.843e-7
0.051	-6.710e-7
0.052	-1.184e-6
0.053	-4.484e-7
0.054	-2.009e-8
0.055	-2.761e-7
0.056	-9.634e-7
0.057	1.837e-7
0.058	1.414e-7
0.059	-7.129e-8
0.060	8.232e-8
0.061	3.013e-8
0.062	1.818e-7
0.063	1.227e-7
0.064	3.137e-7
0.065	2.369e-7
0.066	4.220e-7
0.067	3.639e-7
0.068	5.244e-7
0.069	4.664e-7
0.070	6.072e-7
0.071	6.357e-7
0.072	7.302e-7
0.073	6.889e-7
0.074	8.809e-7
0.075	7.854e-7
0.076	9.745e-7
0.077	7.283e-7
0.078	1.202e-6
0.079	1.046e-6
0.080	1.197e-6
0.081	1.123e-6
0.082	1.291e-6
0.083	1.256e-6
0.084	1.392e-6
0.085	1.310e-6
0.086	1.490e-6
0.087	1.438e-6
0.088	1.587e-6
0.089	-3.840e-6
0.090	-1.008e-7
0.091	1.101e-6
0.092	1.672e-6
0.093	2.509e-6
0.094	2.858e-6
0.095	2.564e-6
0.096	2.424e-6
0.097	2.224e-6
0.098	2.283e-6
0.099	2.132e-6
0.100	2.262e-6
0.101	2.167e-6
0.102	2.286e-6
0.103	2.293e-6
0.104	2.379e-6
0.105	2.320e-6
0.106	2.437e-6
0.107	2.393e-6
0.108	2.507e-6
0.109	2.480e-6
0.110	2.576e-6
0.111	2.546e-6
0.112	2.665e-6
0.113	2.610e-6
0.114	2.729e-6
0.115	2.702e-6
0.116	2.817e-6
0.117	2.677e-6
0.118	2.959e-6
0.119	2.902e-6
0.120	2.998e-6
0.121	2.943e-6
0.122	3.074e-6
0.123	2.994e-6
0.124	3.125e-6
0.125	3.075e-6
0.126	3.187e-6
0.127	3.155e-6
0.128	3.295e-6
0.129	3.262e-6
0.130	3.385e-6
0.131	3.310e-6
0.132	3.424e-6
0.133	3.377e-6
0.134	3.373e-6
0.135	3.315e-6
0.136	3.613e-6
0.137	3.523e-6
0.138	3.630e-6
0.139	3.615e-6
0.140	3.686e-6
0.141	3.652e-6
0.142	3.747e-6
0.143	3.717e-6
0.144	3.794e-6
0.145	3.783e-6
0.146	3.862e-6
0.147	3.847e-6
0.148	3.936e-6
0.149	3.891e-6
0.150	3.994e-6
0.151	3.971e-6
0.152	4.057e-6
0.153	4.033e-6
0.154	4.133e-6
0.155	4.080e-6
0.156	4.185e-6
0.157	4.145e-6
0.158	3.830e-6
0.159	4.536e-6
0.160	4.203e-6
0.161	4.352e-6
0.162	4.360e-6
0.163	4.320e-6
0.164	4.415e-6
0.165	4.393e-6
0.166	4.463e-6
0.167	4.460e-6
0.168	4.514e-6
0.169	4.432e-6
0.170	4.570e-6
0.171	4.539e-6
0.172	4.620e-6
0.173	4.592e-6
0.174	4.659e-6
0.175	4.656e-6
0.176	4.715e-6
0.177	4.700e-6
0.178	4.776e-6
0.179	4.753e-6
0.180	4.821e-6
0.181	4.820e-6
0.182	4.866e-6
0.183	4.835e-6
0.184	4.922e-6
0.185	4.883e-6
0.186	4.943e-6
0.187	4.972e-6
0.188	5.005e-6
0.189	4.998e-6
0.190	5.054e-6
0.191	5.053e-6
0.192	5.091e-6
0.193	5.073e-6
0.194	5.135e-6
0.195	5.144e-6
0.196	4.795e-6
0.197	5.374e-6
0.198	5.289e-6
0.199	5.247e-6
0.200	5.282e-6
0.201	5.282e-6
0.202	5.290e-6
0.203	5.337e-6
0.204	5.370e-6
0.205	5.387e-6
0.206	5.422e-6
0.207	5.429e-6
0.208	5.459e-6
0.209	5.461e-6
0.210	5.508e-6
0.211	5.490e-6
0.212	5.537e-6
0.213	5.536e-6
0.214	5.571e-6
0.215	5.591e-6
0.216	5.616e-6
0.217	5.614e-6
0.218	5.649e-6
0.219	5.656e-6
0.220	5.663e-6
0.221	5.715e-6
0.222	5.709e-6
0.223	5.741e-6
0.224	5.776e-6
0.225	5.783e-6
0.226	5.803e-6
0.227	5.825e-6
0.228	5.848e-6
0.229	5.834e-6
0.230	5.888e-6
0.231	5.910e-6
0.232	5.867e-6
0.233	5.973e-6
0.234	5.969e-6
0.235	5.977e-6
0.236	6.006e-6
0.237	6.009e-6
0.238	6.032e-6
0.239	6.075e-6
0.240	5.990e-6
0.241	6.132e-6
0.242	6.114e-6
0.243	6.133e-6
0.244	6.143e-6
0.245	6.160e-6
0.246	6.164e-6
0.247	6.197e-6
0.248	6.203e-6
0.249	6.222e-6
0.250	6.232e-6
0.251	6.262e-6
0.252	6.272e-6
0.253	6.309e-6
0.254	6.303e-6
0.255	5.725e-6
0.256	6.742e-6
0.257	6.434e-6
0.258	6.386e-6
0.259	6.448e-6
0.260	6.410e-6
0.261	6.451e-6
0.262	6.440e-6
0.263	6.499e-6
0.264	6.459e-6
0.265	6.531e-6
0.266	6.497e-6
0.267	6.553e-6
0.268	6.405e-6
0.269	6.666e-6
0.270	6.569e-6
0.271	4.705e-6
0.272	8.003e-6
0.273	6.804e-6
0.274	6.689e-6
0.275	6.727e-6
0.276	6.682e-6
0.277	6.737e-6
0.278	6.708e-6
0.279	6.726e-6
0.280	6.742e-6
0.281	6.460e-6
0.282	6.447e-6
0.283	6.705e-6
0.284	6.709e-6
0.285	6.782e-6
0.286	6.729e-6
0.287	6.843e-6
0.288	6.776e-6
0.289	6.926e-6
0.290	6.874e-6
0.291	6.936e-6
0.292	6.903e-6
0.293	6.973e-6
0.294	6.921e-6
0.295	7.024e-6
0.296	6.955e-6
0.297	7.043e-6
0.298	6.982e-6
0.299	7.067e-6
0.300	6.965e-6
0.301	7.088e-6
0.302	7.006e-6
0.303	7.045e-6
0.304	7.107e-6
0.305	7.128e-6
0.306	7.083e-6
0.307	7.174e-6
0.308	7.099e-6
0.309	7.203e-6
0.310	6.934e-6
0.311	7.436e-6
0.312	7.180e-6
0.313	7.292e-6
0.314	7.208e-6
0.315	7.302e-6
0.316	7.236e-6
0.317	7.322e-6
0.318	7.242e-6
0.319	7.358e-6
0.320	7.262e-6
0.321	7.363e-6
0.322	7.284e-6
0.323	7.425e-6
0.324	7.310e-6
0.325	7.449e-6
0.326	7.357e-6
0.327	7.477e-6
0.328	7.381e-6
0.329	7.502e-6
0.330	7.403e-6
0.331	7.516e-6
0.332	7.430e-6
0.333	7.566e-6
0.334	7.464e-6
0.335	7.599e-6
0.336	7.464e-6
0.337	7.598e-6
0.338	7.513e-6
0.339	7.622e-6
0.340	7.529e-6
0.341	7.664e-6
0.342	7.527e-6
0.343	7.714e-6
0.344	7.587e-6
0.345	7.714e-6
0.346	7.615e-6
0.347	4.645e-6
0.348	8.135e-6
0.349	8.434e-6
0.350	7.823e-6
0.351	7.949e-6
0.352	7.804e-6
0.353	7.975e-6
0.354	7.874e-6
0.355	7.942e-6
0.356	7.783e-6
0.357	7.921e-6
0.358	7.796e-6
0.359	7.952e-6
0.360	7.807e-6
0.361	7.943e-6
0.362	7.869e-6
0.363	7.970e-6
0.364	7.841e-6
0.365	8.038e-6
0.366	7.884e-6
0.367	8.083e-6
0.368	7.905e-6
0.369	8.093e-6
0.370	7.911e-6
0.371	8.131e-6
0.372	7.944e-6
0.373	8.128e-6
0.374	7.966e-6
0.375	8.161e-6
0.376	7.985e-6
0.377	8.192e-6
0.378	8.025e-6
0.379	8.240e-6
0.380	8.065e-6
0.381	8.253e-6
0.382	8.086e-6
0.383	8.273e-6
0.384	8.119e-6
0.385	8.324e-6
0.386	8.153e-6
0.387	8.386e-6
0.388	8.189e-6
0.389	8.388e-6
0.390	8.224e-6
0.391	8.433e-6
0.392	8.239e-6
0.393	8.470e-6
0.394	8.280e-6
0.395	8.441e-6
0.396	8.085e-6
0.397	8.437e-6
0.398	8.301e-6
0.399	8.559e-6
0.400	8.358e-6
0.401	8.602e-6
0.402	8.392e-6
0.403	8.647e-6
0.404	8.440e-6
0.405	8.672e-6
0.406	8.199e-6
0.407	8.836e-6
0.408	8.562e-6
0.409	8.793e-6
0.410	8.586e-6
0.411	8.802e-6
0.412	8.610e-6
0.413	8.825e-6
0.414	8.590e-6
0.415	8.871e-6
0.416	4.557e-6
0.417	7.936e-6
0.418	9.388e-6
0.419	1.046e-5
0.420	9.315e-6
0.421	9.265e-6
0.422	8.923e-6
0.423	9.148e-6
0.424	8.854e-6
0.425	9.108e-6
0.426	8.828e-6
0.427	9.109e-6
0.428	8.851e-6
0.429	9.135e-6
0.430	8.850e-6
0.431	9.176e-6
0.432	8.890e-6
0.433	9.194e-6
0.434	8.907e-6
0.435	9.213e-6
0.436	8.958e-6
0.437	9.235e-6
0.438	8.984e-6
0.439	9.148e-6
0.440	9.113e-6
0.441	9.294e-6
0.442	9.046e-6
0.443	9.325e-6
0.444	9.046e-6
0.445	9.306e-6
0.446	9.125e-6
0.447	9.404e-6
0.448	9.131e-6
0.449	9.445e-6
0.450	9.142e-6
0.451	9.471e-6
0.452	9.194e-6
0.453	9.513e-6
0.454	9.225e-6
0.455	9.549e-6
0.456	9.271e-6
0.457	9.565e-6
0.458	9.290e-6
0.459	9.608e-6
0.460	9.272e-6
0.461	9.687e-6
0.462	9.359e-6
0.463	9.674e-6
0.464	9.378e-6
0.465	9.711e-6
0.466	9.436e-6
0.467	9.752e-6
0.468	9.463e-6
0.469	9.799e-6
0.470	9.484e-6
0.471	9.817e-6
0.472	9.524e-6
0.473	9.853e-6
0.474	9.562e-6
0.475	9.886e-6
0.476	9.587e-6
0.477	9.937e-6
0.478	9.623e-6
0.479	9.901e-6
0.480	9.702e-6
0.481	1.002e-5
0.482	9.708e-6
0.483	1.004e-5
0.484	9.727e-6
0.485	1.003e-5
0.486	9.789e-6
0.487	1.011e-5
0.488	9.749e-6
0.489	1.013e-5
0.490	9.817e-6
0.491	1.015e-5
0.492	9.884e-6
0.493	1.020e-5
0.494	9.786e-6
0.495	1.034e-5
0.496	9.921e-6
0.497	1.030e-5
0.498	9.946e-6
0.499	1.031e-5
0.500	9.970e-6
0.501	1.035e-5
0.502	9.992e-6
0.503	1.043e-5
0.504	1.007e-5
0.505	1.043e-5
0.506	1.010e-5
0.507	1.047e-5
0.508	1.007e-5
0.509	1.054e-5
0.510	1.017e-5
0.511	1.042e-5
0.512	1.027e-5
0.513	1.060e-5
0.514	1.023e-5
0.515	1.064e-5
0.516	1.031e-5
0.517	1.069e-5
0.518	1.032e-5
0.519	8.571e-6
0.520	1.155e-5
0.521	1.105e-5
0.522	1.042e-5
0.523	1.079e-5
0.524	1.042e-5
0.525	1.081e-5
0.526	1.042e-5
0.527	1.081e-5
0.528	1.047e-5
0.529	1.089e-5
0.530	1.052e-5
0.531	1.090e-5
0.532	1.056e-5
0.533	1.095e-5
0.534	1.058e-5
0.535	1.098e-5
0.536	1.063e-5
0.537	1.104e-5
0.538	1.066e-5
0.539	1.107e-5
0.540	1.075e-5
0.541	1.112e-5
0.542	1.075e-5
0.543	1.117e-5
0.544	1.074e-5
0.545	1.118e-5
0.546	1.086e-5
0.547	1.122e-5
0.548	1.085e-5
0.549	1.127e-5
0.550	1.086e-5
0.551	1.132e-5
0.552	1.092e-5
0.553	1.133e-5
0.554	1.095e-5
0.555	1.138e-5
0.556	1.101e-5
0.557	1.140e-5
0.558	1.103e-5
0.559	1.145e-5
0.560	1.106e-5
0.561	1.145e-5
0.562	1.115e-5
0.563	1.155e-5
0.564	1.118e-5
0.565	1.159e-5
0.566	1.117e-5
0.567	1.160e-5
0.568	1.124e-5
0.569	1.168e-5
0.570	1.128e-5
0.571	1.173e-5
0.572	1.128e-5
0.573	1.177e-5
0.574	1.134e-5
0.575	1.182e-5
0.576	1.139e-5
0.577	1.182e-5
0.578	1.143e-5
0.579	1.185e-5
0.580	1.143e-5
0.581	1.189e-5
0.582	1.149e-5
0.583	1.193e-5
0.584	1.151e-5
0.585	1.201e-5
0.586	1.157e-5
0.587	1.202e-5
0.588	1.164e-5
0.589	1.206e-5
0.590	1.167e-5
0.591	1.211e-5
0.592	6.194e-6
0.593	1.199e-5
0.594	1.249e-5
0.595	1.298e-5
0.596	1.238e-5
0.597	1.264e-5
0.598	1.219e-5
0.599	1.250e-5
0.600	1.203e-5
0.601	1.244e-5
0.602	1.202e-5
0.603	1.245e-5
0.604	1.203e-5
0.605	1.249e-5
0.606	1.209e-5
0.607	1.259e-5
0.608	1.218e-5
0.609	1.260e-5
0.610	1.217e-5
0.611	1.261e-5
0.612	1.220e-5
0.613	1.266e-5
0.614	1.225e-5
0.615	1.272e-5
0.616	1.228e-5
0.617	1.275e-5
0.618	1.232e-5
0.619	1.278e-5
0.620	1.243e-5
0.621	1.292e-5
0.622	1.245e-5
0.623	1.295e-5
0.624	1.250e-5
0.625	1.299e-5
0.626	1.259e-5
0.627	1.312e-5
0.628	1.129e-5
0.629	1.405e-5
0.630	1.282e-5
0.631	1.319e-5
0.632	1.272e-5
0.633	1.319e-5
0.634	1.271e-5
0.635	1.318e-5
0.636	1.278e-5
0.637	1.308e-5
0.638	1.287e-5
0.639	1.331e-5
0.640	1.285e-5
0.641	1.332e-5
0.642	1.290e-5
0.643	1.339e-5
0.644	1.292e-5
0.645	1.339e-5
0.646	1.289e-5
0.647	1.345e-5
0.648	1.296e-5
0.649	1.349e-5
0.650	1.305e-5
0.651	1.353e-5
0.652	1.308e-5
0.653	1.358e-5
0.654	1.312e-5
0.655	1.363e-5
0.656	1.315e-5
0.657	1.363e-5
0.658	1.324e-5
0.659	1.373e-5
0.660	1.321e-5
0.661	1.379e-5
0.662	1.332e-5
0.663	1.381e-5
0.664	1.333e-5
0.665	1.381e-5
0.666	1.339e-5
0.667	1.389e-5
0.668	1.343e-5
0.669	1.393e-5
0.670	1.347e-5
0.671	1.398e-5
0.672	1.351e-5
0.673	1.402e-5
0.674	1.355e-5
0.675	1.405e-5
0.676	1.360e-5
0.677	1.411e-5
0.678	1.365e-5
0.679	1.416e-5
0.680	1.362e-5
0.681	1.423e-5
0.682	1.374e-5
0.683	1.424e-5
0.684	1.378e-5
0.685	1.431e-5
0.686	1.383e-5
0.687	1.436e-5
0.688	1.386e-5
0.689	1.441e-5
0.690	1.388e-5
0.691	1.447e-5
0.692	1.395e-5
0.693	1.445e-5
0.694	1.401e-5
0.695	1.453e-5
0.696	1.405e-5
0.697	1.457e-5
0.698	1.408e-5
0.699	1.462e-5
0.700	1.414e-5
0.701	1.466e-5
0.702	1.411e-5
0.703	1.474e-5
0.704	1.421e-5
0.705	1.477e-5
0.706	1.427e-5
0.707	1.480e-5
0.708	1.431e-5
0.709	1.482e-5
0.710	7.777e-6
0.711	1.617e-5
0.712	1.564e-5
0.713	1.569e-5
0.714	1.488e-5
0.715	1.528e-5
0.716	1.474e-5
0.717	1.520e-5
0.718	1.469e-5
0.719	1.527e-5
0.720	1.466e-5
0.721	1.520e-5
0.722	1.469e-5
0.723	1.522e-5
0.724	1.471e-5
0.725	1.526e-5
0.726	1.474e-5
0.727	1.529e-5
0.728	1.476e-5
0.729	1.535e-5
0.730	1.483e-5
0.731	1.539e-5
0.732	1.487e-5
0.733	1.542e-5
0.734	1.491e-5
0.735	1.545e-5
0.736	1.495e-5
0.737	1.550e-5
0.738	1.499e-5
0.739	1.555e-5
0.740	1.503e-5
0.741	1.557e-5
0.742	1.505e-5
0.743	1.563e-5
0.744	1.510e-5
0.745	1.569e-5
0.746	1.515e-5
0.747	1.573e-5
0.748	1.521e-5
0.749	1.576e-5
0.750	1.524e-5
0.751	1.581e-5
0.752	1.527e-5
0.753	1.586e-5
0.754	1.533e-5
0.755	1.590e-5
0.756	1.537e-5
0.757	1.595e-5
0.758	1.544e-5
0.759	1.598e-5
0.760	1.545e-5
0.761	1.604e-5
0.762	1.551e-5
0.763	1.608e-5
0.764	1.557e-5
0.765	1.613e-5
0.766	1.558e-5
0.767	1.613e-5
0.768	1.566e-5
0.769	1.604e-5
0.770	1.553e-5
0.771	1.614e-5
0.772	1.565e-5
0.773	1.602e-5
0.774	1.582e-5
0.775	1.632e-5
0.776	1.580e-5
0.777	1.637e-5
0.778	1.586e-5
0.779	1.642e-5
0.780	1.598e-5
0.781	1.653e-5
0.782	1.602e-5
0.783	1.659e-5
0.784	1.604e-5
0.785	1.662e-5
0.786	1.607e-5
0.787	1.665e-5
0.788	1.611e-5
0.789	1.670e-5
0.790	1.615e-5
0.791	1.529e-5
0.792	1.702e-5
0.793	1.694e-5
0.794	1.635e-5
0.795	1.688e-5
0.796	1.634e-5
0.797	1.633e-5
0.798	1.683e-5
0.799	1.698e-5
0.800	1.640e-5
0.801	1.697e-5
0.802	1.644e-5
0.803	1.700e-5
0.804	1.651e-5
0.805	1.708e-5
0.806	1.652e-5
0.807	1.682e-5
0.808	1.673e-5
0.809	1.722e-5
0.810	1.664e-5
0.811	1.720e-5
0.812	1.668e-5
0.813	1.729e-5
0.814	1.672e-5
0.815	1.732e-5
0.816	1.674e-5
0.817	1.738e-5
0.818	1.680e-5
0.819	1.746e-5
0.820	1.689e-5
0.821	1.749e-5
0.822	1.690e-5
0.823	1.754e-5
0.824	1.694e-5
0.825	1.758e-5
0.826	1.677e-5
0.827	1.779e-5
0.828	1.707e-5
0.829	1.758e-5
0.830	1.715e-5
0.831	1.775e-5
0.832	1.715e-5
0.833	1.780e-5
0.834	1.720e-5
0.835	1.783e-5
0.836	1.728e-5
0.837	1.788e-5
0.838	1.732e-5
0.839	1.795e-5
0.840	1.737e-5
0.841	1.801e-5
0.842	1.742e-5
0.843	1.803e-5
0.844	1.747e-5
0.845	1.810e-5
0.846	1.751e-5
0.847	1.812e-5
0.848	1.757e-5
0.849	1.820e-5
0.850	1.760e-5
0.851	1.821e-5
0.852	1.768e-5
0.853	1.830e-5
0.854	1.771e-5
0.855	1.835e-5
0.856	1.776e-5
0.857	1.838e-5
0.858	1.781e-5
0.859	1.842e-5
0.860	1.784e-5
0.861	1.850e-5
0.862	1.790e-5
0.863	1.854e-5
0.864	1.798e-5
0.865	1.859e-5
0.866	1.794e-5
0.867	1.868e-5
0.868	1.772e-5
0.869	1.887e-5
0.870	1.820e-5
0.871	1.880e-5
0.872	1.819e-5
0.873	1.880e-5
0.874	1.823e-5
0.875	1.885e-5
0.876	1.827e-5
0.877	1.890e-5
0.878	1.827e-5
0.879	1.898e-5
0.880	1.835e-5
0.881	1.900e-5
0.882	1.842e-5
0.883	1.904e-5
0.884	1.850e-5
0.885	1.909e-5
0.886	1.852e-5
0.887	1.915e-5
0.888	1.855e-5
0.889	1.921e-5
0.890	1.861e-5
0.891	1.925e-5
0.892	1.866e-5
0.893	1.931e-5
0.894	1.873e-5
0.895	1.936e-5
0.896	1.874e-5
0.897	1.942e-5
0.898	1.883e-5
0.899	1.948e-5
0.900	1.889e-5
0.901	1.950e-5
0.902	1.892e-5
0.903	1.958e-5
0.904	1.898e-5
0.905	1.963e-5
0.906	1.901e-5
0.907	1.968e-5
0.908	1.910e-5
0.909	1.973e-5
0.910	1.915e-5
0.911	1.979e-5
0.912	1.919e-5
0.913	1.985e-5
0.914	1.924e-5
0.915	1.989e-5
0.916	1.930e-5
0.917	1.992e-5
0.918	1.175e-5
0.919	1.898e-5
0.920	1.939e-5
0.921	2.076e-5
0.922	2.065e-5
0.923	2.104e-5
0.924	2.002e-5
0.925	2.055e-5
0.926	1.987e-5
0.927	2.048e-5
0.928	1.936e-5
0.929	2.081e-5
0.930	1.990e-5
0.931	2.048e-5
0.932	1.986e-5
0.933	2.046e-5
0.934	1.988e-5
0.935	2.052e-5
0.936	1.990e-5
0.937	2.056e-5
0.938	1.996e-5
0.939	2.059e-5
0.940	2.001e-5
0.941	2.066e-5
0.942	2.000e-5
0.943	2.070e-5
0.944	2.007e-5
0.945	2.073e-5
0.946	2.014e-5
0.947	2.080e-5
0.948	2.018e-5
0.949	2.085e-5
0.950	2.025e-5
0.951	2.090e-5
0.952	2.029e-5
0.953	2.093e-5
0.954	2.036e-5
0.955	2.099e-5
0.956	2.036e-5
0.957	2.108e-5
0.958	2.047e-5
0.959	2.110e-5
0.960	2.050e-5
0.961	2.117e-5
0.962	2.060e-5
0.963	2.120e-5
0.964	2.065e-5
0.965	2.125e-5
0.966	2.069e-5
0.967	2.132e-5
0.968	2.073e-5
0.969	2.136e-5
0.970	2.077e-5
0.971	2.138e-5
0.972	2.081e-5
0.973	2.117e-5
0.974	2.109e-5
0.975	2.156e-5
0.976	2.095e-5
0.977	2.159e-5
0.978	2.102e-5
0.979	2.164e-5
0.980	2.106e-5
0.981	2.169e-5
0.982	2.111e-5
0.983	2.176e-5
0.984	2.116e-5
0.985	2.182e-5
0.986	2.122e-5
0.987	2.185e-5
0.988	2.126e-5
0.989	2.190e-5
0.990	2.135e-5
0.991	2.199e-5
0.992	2.141e-5
0.993	2.203e-5
0.994	2.146e-5
0.995	2.208e-5
0.996	2.152e-5
0.997	2.213e-5
0.998	1.942e-5
0.999	2.306e-5
1.000	2.188e-5
1.001	2.262e-5
1.002	2.181e-5
1.003	2.241e-5
1.004	2.180e-5
1.005	2.243e-5
1.006	2.184e-5
1.007	2.248e-5
1.008	2.189e-5
1.009	2.251e-5
1.010	2.195e-5
1.011	2.256e-5
1.012	2.204e-5
1.013	2.261e-5
1.014	2.211e-5
1.015	2.274e-5
1.016	2.213e-5
1.017	2.276e-5
1.018	2.223e-5
1.019	2.284e-5
1.020	2.229e-5
1.021	2.289e-5
1.022	2.239e-5
1.023	2.295e-5
1.024	2.241e-5
1.025	2.302e-5
1.026	2.244e-5
1.027	2.306e-5
1.028	2.251e-5
1.029	2.310e-5
1.030	2.257e-5
1.031	2.319e-5
1.032	2.258e-5
1.033	2.320e-5
1.034	2.268e-5
1.035	2.328e-5
1.036	2.275e-5
1.037	2.333e-5
1.038	2.279e-5
1.039	2.340e-5
1.040	2.285e-5
1.041	2.345e-5
1.042	2.293e-5
1.043	2.341e-5
1.044	2.308e-5
1.045	2.358e-5
1.046	2.306e-5
1.047	2.365e-5
1.048	2.308e-5
1.049	2.371e-5
1.050	2.320e-5
1.051	2.377e-5
1.052	2.322e-5
1.053	2.383e-5
1.054	2.329e-5
1.055	2.390e-5
1.056	2.295e-5
1.057	2.422e-5
1.058	2.346e-5
1.059	2.404e-5
1.060	2.348e-5
1.061	2.406e-5
1.062	2.145e-5
1.063	2.451e-5
1.064	2.353e-5
1.065	2.355e-5
1.066	2.449e-5
1.067	2.454e-5
1.068	2.389e-5
1.069	2.442e-5
1.070	2.387e-5
1.071	2.448e-5
1.072	2.392e-5
1.073	2.451e-5
1.074	2.396e-5
1.075	2.457e-5
1.076	2.405e-5
1.077	2.463e-5
1.078	2.410e-5
1.079	2.469e-5
1.080	2.414e-5
1.081	2.476e-5
1.082	2.422e-5
1.083	2.438e-5
1.084	2.460e-5
1.085	2.490e-5
1.086	2.438e-5
1.087	2.497e-5
1.088	2.443e-5
1.089	2.502e-5
1.090	2.448e-5
1.091	2.491e-5
1.092	2.462e-5
1.093	2.514e-5
1.094	2.463e-5
1.095	2.523e-5
1.096	2.468e-5
1.097	2.526e-5
1.098	2.479e-5
1.099	2.533e-5
1.100	2.481e-5
1.101	2.542e-5
1.102	2.488e-5
1.103	2.548e-5
1.104	2.496e-5
1.105	2.552e-5
1.106	2.503e-5
1.107	2.558e-5
1.108	2.512e-5
1.109	2.566e-5
1.110	2.517e-5
1.111	2.574e-5
1.112	2.308e-5
1.113	2.693e-5
1.114	2.568e-5
1.115	2.598e-5
1.116	2.553e-5
1.117	2.600e-5
1.118	2.551e-5
1.119	2.604e-5
1.120	2.556e-5
1.121	2.610e-5
1.122	2.564e-5
1.123	2.617e-5
1.124	2.570e-5
1.125	2.622e-5
1.126	2.580e-5
1.127	2.631e-5
1.128	2.584e-5
1.129	2.633e-5
1.130	2.592e-5
1.131	2.642e-5
1.132	2.599e-5
1.133	2.651e-5
1.134	2.607e-5
1.135	2.660e-5
1.136	2.612e-5
1.137	2.669e-5
1.138	2.622e-5
1.139	2.675e-5
1.140	2.631e-5
1.141	2.684e-5
1.142	2.636e-5
1.143	2.690e-5
1.144	2.643e-5
1.145	2.700e-5
1.146	2.653e-5
1.147	2.705e-5
1.148	2.660e-5
1.149	2.714e-5
1.150	2.669e-5
1.151	2.723e-5
1.152	2.677e-5
1.153	2.728e-5
1.154	2.632e-5
1.155	2.772e-5
1.156	2.684e-5
1.157	2.726e-5
1.158	2.707e-5
1.159	2.756e-5
1.160	2.712e-5
1.161	2.765e-5
1.162	2.717e-5
1.163	2.769e-5
1.164	2.725e-5
1.165	2.776e-5
1.166	2.733e-5
1.167	2.786e-5
1.168	2.743e-5
1.169	2.793e-5
1.170	2.744e-5
1.171	2.800e-5
1.172	2.761e-5
1.173	2.810e-5
1.174	2.766e-5
1.175	2.822e-5
1.176	2.777e-5
1.177	2.823e-5
1.178	2.789e-5
1.179	2.835e-5
1.180	2.794e-5
1.181	2.845e-5
1.182	2.804e-5
1.183	2.854e-5
1.184	2.814e-5
1.185	2.862e-5
1.186	2.821e-5
1.187	2.871e-5
1.188	2.832e-5
1.189	2.871e-5
1.190	2.822e-5
1.191	2.904e-5
1.192	2.850e-5
1.193	2.898e-5
1.194	2.859e-5
1.195	2.904e-5
1.196	2.868e-5
1.197	2.916e-5
1.198	2.876e-5
1.199	2.925e-5
1.200	2.883e-5
1.201	2.931e-5
1.202	2.893e-5
1.203	2.941e-5
1.204	2.902e-5
1.205	2.950e-5
1.206	2.909e-5
1.207	2.962e-5
1.208	2.921e-5
1.209	2.969e-5
1.210	2.778e-5
1.211	3.013e-5
1.212	2.971e-5
1.213	3.012e-5
1.214	2.957e-5
1.215	3.000e-5
1.216	2.961e-5
1.217	3.005e-5
1.218	2.829e-5
1.219	3.122e-5
1.220	2.990e-5
1.221	3.026e-5
1.222	2.990e-5
1.223	3.034e-5
1.224	2.996e-5
1.225	3.041e-5
1.226	2.998e-5
1.227	3.057e-5
1.228	3.017e-5
1.229	3.063e-5
1.230	3.028e-5
1.231	3.072e-5
1.232	3.034e-5
1.233	3.079e-5
1.234	3.045e-5
1.235	3.088e-5
1.236	3.055e-5
1.237	3.097e-5
1.238	3.062e-5
1.239	3.109e-5
1.240	3.072e-5
1.241	3.118e-5
1.242	3.081e-5
1.243	3.124e-5
1.244	3.090e-5
1.245	3.135e-5
1.246	3.100e-5
1.247	3.144e-5
1.248	3.101e-5
1.249	3.158e-5
1.250	3.119e-5
1.251	3.162e-5
1.252	3.127e-5
1.253	3.170e-5
1.254	3.138e-5
1.255	3.183e-5
1.256	3.142e-5
1.257	3.195e-5
1.258	3.158e-5
1.259	3.200e-5
1.260	3.167e-5
1.261	3.210e-5
1.262	3.178e-5
1.263	3.219e-5
1.264	3.183e-5
1.265	3.228e-5
1.266	3.194e-5
1.267	3.236e-5
1.268	3.208e-5
1.269	3.244e-5
1.270	3.214e-5
1.271	3.254e-5
1.272	3.225e-5
1.273	3.261e-5
1.274	3.229e-5
1.275	3.270e-5
1.276	3.241e-5
1.277	3.273e-5
1.278	3.250e-5
1.279	3.284e-5
1.280	3.259e-5
1.281	3.291e-5
1.282	3.269e-5
1.283	3.304e-5
1.284	3.278e-5
1.285	3.312e-5
1.286	3.059e-5
1.287	3.460e-5
1.288	3.316e-5
1.289	3.339e-5
1.290	3.307e-5
1.291	3.338e-5
1.292	3.316e-5
1.293	3.349e-5
1.294	2.841e-5
1.295	2.836e-5
1.296	3.420e-5
1.297	3.549e-5
1.298	3.430e-5
1.299	3.414e-5
1.300	3.366e-5
1.301	3.398e-5
1.302	3.369e-5
1.303	3.407e-5
1.304	3.393e-5
1.305	3.431e-5
1.306	3.380e-5
1.307	3.418e-5
1.308	3.393e-5
1.309	3.427e-5
1.310	3.410e-5
1.311	3.438e-5
1.312	3.409e-5
1.313	3.442e-5
1.314	3.417e-5
1.315	3.450e-5
1.316	3.431e-5
1.317	3.460e-5
1.318	3.437e-5
1.319	3.472e-5
1.320	3.445e-5
1.321	3.479e-5
1.322	3.459e-5
1.323	3.487e-5
1.324	3.466e-5
1.325	3.498e-5
1.326	3.477e-5
1.327	3.511e-5
1.328	3.474e-5
1.329	3.527e-5
1.330	3.499e-5
1.331	3.530e-5
1.332	3.511e-5
1.333	3.539e-5
1.334	3.518e-5
1.335	3.550e-5
1.336	3.529e-5
1.337	3.556e-5
1.338	3.542e-5
1.339	3.569e-5
1.340	3.552e-5
1.341	3.581e-5
1.342	3.562e-5
1.343	3.594e-5
1.344	3.573e-5
1.345	3.606e-5
1.346	3.585e-5
1.347	3.616e-5
1.348	3.595e-5
1.349	3.625e-5
1.350	3.605e-5
1.351	3.637e-5
1.352	3.582e-5
1.353	3.665e-5
1.354	3.633e-5
1.355	3.658e-5
1.356	3.633e-5
1.357	3.675e-5
1.358	3.653e-5
1.359	3.679e-5
1.360	3.659e-5
1.361	3.691e-5
1.362	3.674e-5
1.363	3.701e-5
1.364	3.684e-5
1.365	3.712e-5
1.366	3.696e-5
1.367	3.723e-5
1.368	3.707e-5
1.369	3.736e-5
1.370	3.721e-5
1.371	3.743e-5
1.372	3.730e-5
1.373	3.757e-5
1.374	3.742e-5
1.375	3.767e-5
1.376	3.751e-5
1.377	3.778e-5
1.378	3.762e-5
1.379	3.789e-5
1.380	3.774e-5
1.381	3.801e-5
1.382	3.786e-5
1.383	3.811e-5
1.384	3.797e-5
1.385	3.823e-5
1.386	3.811e-5
1.387	3.833e-5
1.388	3.823e-5
1.389	3.829e-5
1.390	3.844e-5
1.391	3.854e-5
1.392	3.845e-5
1.393	3.868e-5
1.394	3.853e-5
1.395	3.878e-5
1.396	3.867e-5
1.397	3.889e-5
1.398	3.878e-5
1.399	3.901e-5
1.400	3.888e-5
1.401	3.913e-5
1.402	3.901e-5
1.403	3.918e-5
1.404	3.914e-5
1.405	3.934e-5
1.406	3.926e-5
1.407	3.878e-5
1.408	3.994e-5
1.409	3.964e-5
1.410	3.950e-5
1.411	3.951e-5
1.412	3.974e-5
1.413	3.982e-5
1.414	3.973e-5
1.415	3.996e-5
1.416	3.984e-5
1.417	4.006e-5
1.418	3.998e-5
1.419	4.016e-5
1.420	4.010e-5
1.421	4.029e-5
1.422	4.021e-5
1.423	4.041e-5
1.424	4.030e-5
1.425	4.052e-5
1.426	4.046e-5
1.427	3.846e-5
1.428	4.112e-5
1.429	4.078e-5
1.430	4.065e-5
1.431	4.092e-5
1.432	4.085e-5
1.433	4.109e-5
1.434	4.127e-5
1.435	4.127e-5
1.436	4.118e-5
1.437	4.131e-5
1.438	4.126e-5
1.439	4.140e-5
1.440	4.137e-5
1.441	4.150e-5
1.442	4.151e-5
1.443	4.167e-5
1.444	4.163e-5
1.445	4.178e-5
1.446	3.990e-5
1.447	4.286e-5
1.448	4.218e-5
1.449	4.213e-5
1.450	4.203e-5
1.451	4.221e-5
1.452	4.218e-5
1.453	4.232e-5
1.454	4.228e-5
1.455	4.245e-5
1.456	4.239e-5
1.457	4.259e-5
1.458	4.253e-5
1.459	4.269e-5
1.460	4.268e-5
1.461	4.282e-5
1.462	4.280e-5
1.463	4.288e-5
1.464	4.298e-5
1.465	4.305e-5
1.466	4.310e-5
1.467	4.327e-5
1.468	4.323e-5
1.469	4.335e-5
1.470	4.334e-5
1.471	3.557e-5
1.472	4.522e-5
1.473	4.575e-5
1.474	4.458e-5
1.475	4.418e-5
1.476	4.402e-5
1.477	4.408e-5
1.478	4.407e-5
1.479	4.417e-5
1.480	4.413e-5
1.481	4.427e-5
1.482	4.429e-5
1.483	4.439e-5
1.484	4.443e-5
1.485	4.454e-5
1.486	4.455e-5
1.487	4.468e-5
1.488	4.465e-5
1.489	4.482e-5
1.490	4.484e-5
1.491	4.496e-5
1.492	4.489e-5
1.493	4.520e-5
1.494	4.514e-5
1.495	4.525e-5
1.496	4.527e-5
1.497	4.539e-5
1.498	4.541e-5
1.499	4.551e-5
1.500	4.562e-5
1.501	4.570e-5
1.502	4.575e-5
1.503	4.589e-5
1.504	4.593e-5
1.505	4.604e-5
1.506	4.608e-5
1.507	4.619e-5
1.508	4.614e-5
1.509	4.642e-5
1.510	4.643e-5
1.511	4.654e-5
1.512	4.656e-5
1.513	4.668e-5
1.514	4.672e-5
1.515	4.682e-5
1.516	4.687e-5
1.517	4.698e-5
1.518	4.707e-5
1.519	4.652e-5
1.520	4.761e-5
1.521	4.738e-5
1.522	4.741e-5
1.523	4.750e-5
1.524	4.757e-5
1.525	4.766e-5
1.526	4.773e-5
1.527	4.784e-5
1.528	4.788e-5
1.529	4.801e-5
1.530	4.806e-5
1.531	4.817e-5
1.532	4.827e-5
1.533	4.833e-5
1.534	4.843e-5
1.535	4.854e-5
1.536	4.863e-5
1.537	4.872e-5
1.538	4.881e-5
1.539	4.890e-5
1.540	4.901e-5
1.541	4.906e-5
1.542	4.919e-5
1.543	4.927e-5
1.544	4.936e-5
1.545	4.944e-5
1.546	4.955e-5
1.547	4.961e-5
1.548	4.961e-5
1.549	4.993e-5
1.550	4.993e-5
1.551	5.003e-5
1.552	5.011e-5
1.553	5.020e-5
1.554	5.034e-5
1.555	5.040e-5
1.556	5.053e-5
1.557	5.059e-5
1.558	5.071e-5
1.559	5.079e-5
1.560	4.159e-5
1.561	4.952e-5
1.562	5.096e-5
1.563	5.192e-5
1.564	5.218e-5
1.565	5.193e-5
1.566	5.165e-5
1.567	5.162e-5
1.568	5.177e-5
1.569	5.181e-5
1.570	5.197e-5
1.571	5.213e-5
1.572	5.251e-5
1.573	5.229e-5
1.574	5.250e-5
1.575	5.253e-5
1.576	5.266e-5
1.577	5.275e-5
1.578	5.294e-5
1.579	5.300e-5
1.580	5.330e-5
1.581	5.322e-5
1.582	5.340e-5
1.583	5.343e-5
1.584	5.358e-5
1.585	5.363e-5
1.586	5.382e-5
1.587	5.383e-5
1.588	5.404e-5
1.589	5.406e-5
1.590	5.428e-5
1.591	5.416e-5
1.592	5.350e-5
1.593	5.493e-5
1.594	5.493e-5
1.595	5.483e-5
1.596	5.500e-5
1.597	5.505e-5
1.598	5.526e-5
1.599	5.531e-5
1.600	5.550e-5
1.601	5.556e-5
1.602	5.574e-5
1.603	5.573e-5
1.604	5.602e-5
1.605	5.604e-5
1.606	5.624e-5
1.607	5.630e-5
1.608	5.652e-5
1.609	5.653e-5
1.610	5.676e-5
1.611	5.679e-5
1.612	5.706e-5
1.613	5.709e-5
1.614	5.735e-5
1.615	5.728e-5
1.616	5.765e-5
1.617	5.764e-5
1.618	5.789e-5
1.619	5.791e-5
1.620	5.820e-5
1.621	5.821e-5
1.622	5.849e-5
1.623	5.851e-5
1.624	5.877e-5
1.625	5.883e-5
1.626	5.910e-5
1.627	5.909e-5
1.628	5.943e-5
1.629	5.944e-5
1.630	5.972e-5
1.631	5.979e-5
1.632	6.008e-5
1.633	6.009e-5
1.634	6.039e-5
1.635	6.041e-5
1.636	6.038e-5
1.637	6.082e-5
1.638	6.120e-5
1.639	6.118e-5
1.640	6.149e-5
1.641	6.149e-5
1.642	6.184e-5
1.643	6.182e-5
1.644	6.205e-5
1.645	6.232e-5
1.646	6.260e-5
1.647	6.265e-5
1.648	6.298e-5
1.649	6.302e-5
1.650	6.339e-5
1.651	6.330e-5
1.652	6.390e-5
1.653	6.384e-5
1.654	6.424e-5
1.655	6.428e-5
1.656	6.467e-5
1.657	6.472e-5
1.658	6.513e-5
1.659	6.517e-5
1.660	6.558e-5
1.661	6.566e-5
1.662	6.606e-5
1.663	6.613e-5
1.664	6.656e-5
1.665	6.664e-5
1.666	6.707e-5
1.667	6.710e-5
1.668	6.765e-5
1.669	6.769e-5
1.670	6.816e-5
1.671	6.826e-5
1.672	6.875e-5
1.673	6.883e-5
1.674	6.930e-5
1.675	6.946e-5
1.676	7.000e-5
1.677	7.004e-5
1.678	7.065e-5
1.679	7.078e-5
1.680	7.136e-5
1.681	7.147e-5
1.682	7.210e-5
1.683	7.217e-5
1.684	7.281e-5
1.685	7.292e-5
1.686	7.356e-5
1.687	7.370e-5
1.688	7.437e-5
1.689	7.450e-5
1.690	7.518e-5
1.691	7.527e-5
1.692	7.605e-5
1.693	7.401e-5
1.694	7.810e-5
1.695	7.726e-5
1.696	7.788e-5
1.697	7.810e-5
1.698	7.887e-5
1.699	7.906e-5
1.700	7.990e-5
1.701	7.989e-5
1.702	7.467e-5
1.703	8.090e-5
1.704	8.169e-5
1.705	8.177e-5
1.706	8.276e-5
1.707	8.319e-5
1.708	8.416e-5
1.709	8.473e-5
1.710	8.558e-5
1.711	8.596e-5
1.712	8.697e-5
1.713	8.736e-5
1.714	8.843e-5
1.715	8.884e-5
1.716	8.996e-5
1.717	9.042e-5
1.718	9.178e-5
1.719	9.227e-5
1.720	9.338e-5
1.721	9.388e-5
1.722	9.510e-5
1.723	9.561e-5
1.724	9.689e-5
1.725	9.747e-5
1.726	9.879e-5
1.727	9.935e-5
1.728	1.007e-4
1.729	1.014e-4
1.730	1.028e-4
1.731	1.034e-4
1.732	1.050e-4
1.733	1.056e-4
1.734	1.072e-4
1.735	1.079e-4
1.736	1.095e-4
1.737	1.102e-4
1.738	1.119e-4
1.739	1.091e-4
1.740	1.142e-4
1.741	1.145e-4
1.742	1.163e-4
1.743	1.180e-4
1.744	1.192e-4
1.745	1.209e-4
1.746	1.226e-4
1.747	1.235e-4
1.748	1.254e-4
1.749	1.264e-4
1.750	1.282e-4
1.751	1.296e-4
1.752	1.316e-4
1.753	1.327e-4
1.754	1.348e-4
1.755	1.359e-4
1.756	1.382e-4
1.757	1.392e-4
1.758	1.416e-4
1.759	1.427e-4
1.760	1.451e-4
1.761	1.463e-4
1.762	1.488e-4
1.763	1.501e-4
1.764	1.527e-4
1.765	1.536e-4
1.766	1.533e-4
1.767	1.568e-4
1.768	1.594e-4
1.769	1.609e-4
1.770	1.638e-4
1.771	1.655e-4
1.772	1.687e-4
1.773	1.700e-4
1.774	1.730e-4
1.775	1.745e-4
1.776	1.775e-4
1.777	1.791e-4
1.778	1.821e-4
1.779	1.837e-4
1.780	1.868e-4
1.781	1.884e-4
1.782	1.914e-4
1.783	1.931e-4
1.784	1.963e-4
1.785	1.980e-4
1.786	2.013e-4
1.787	2.029e-4
1.788	2.045e-4
1.789	2.083e-4
1.790	2.116e-4
1.791	2.133e-4
1.792	2.169e-4
1.793	2.187e-4
1.794	2.223e-4
1.795	2.241e-4
1.796	2.278e-4
1.797	2.298e-4
1.798	2.336e-4
1.799	2.355e-4
1.800	2.392e-4
1.801	2.412e-4
1.802	2.451e-4
1.803	2.472e-4
1.804	2.510e-4
1.805	2.531e-4
1.806	2.570e-4
1.807	2.591e-4
1.808	2.631e-4
1.809	2.654e-4
1.810	2.695e-4
1.811	2.708e-4
1.812	2.759e-4
1.813	2.781e-4
1.814	2.822e-4
1.815	2.844e-4
1.816	2.887e-4
1.817	2.909e-4
1.818	2.954e-4
1.819	2.977e-4
1.820	3.021e-4
1.821	3.043e-4
1.822	3.089e-4
1.823	3.113e-4
1.824	3.159e-4
1.825	3.183e-4
1.826	3.228e-4
1.827	3.253e-4
1.828	3.299e-4
1.829	3.238e-4
1.830	3.368e-4
1.831	3.395e-4
1.832	3.442e-4
1.833	3.467e-4
1.834	3.515e-4
1.835	3.539e-4
1.836	3.587e-4
1.837	3.613e-4
1.838	3.662e-4
1.839	3.688e-4
1.840	3.737e-4
1.841	3.762e-4
1.842	3.812e-4
1.843	3.838e-4
1.844	3.890e-4
1.845	3.916e-4
1.846	3.968e-4
1.847	3.994e-4
1.848	4.045e-4
1.849	4.072e-4
1.850	4.123e-4
1.851	4.150e-4
1.852	4.202e-4
1.853	4.229e-4
1.854	4.265e-4
1.855	4.310e-4
1.856	4.362e-4
1.857	4.389e-4
1.858	4.442e-4
1.859	4.470e-4
1.860	4.522e-4
1.861	4.551e-4
1.862	4.605e-4
1.863	4.634e-4
1.864	4.688e-4
1.865	4.717e-4
1.866	4.771e-4
1.867	4.799e-4
1.868	4.854e-4
1.869	4.881e-4
1.870	4.935e-4
1.871	4.964e-4
1.872	5.016e-4
1.873	5.050e-4
1.874	5.105e-4
1.875	5.134e-4
1.876	5.190e-4
1.877	5.219e-4
1.878	5.274e-4
1.879	5.303e-4
1.880	5.361e-4
1.881	5.389e-4
1.882	5.448e-4
1.883	5.477e-4
1.884	5.534e-4
1.885	5.563e-4
1.886	5.508e-4
1.887	5.567e-4
1.888	5.667e-4
1.889	5.704e-4
1.890	5.765e-4
1.891	5.797e-4
1.892	5.856e-4
1.893	5.887e-4
1.894	5.947e-4
1.895	5.978e-4
1.896	6.039e-4
1.897	6.071e-4
1.898	6.130e-4
1.899	6.160e-4
1.900	6.221e-4
1.901	6.252e-4
1.902	6.312e-4
1.903	6.342e-4
1.904	6.401e-4
1.905	6.431e-4
1.906	6.491e-4
1.907	6.521e-4
1.908	6.582e-4
1.909	6.612e-4
1.910	6.671e-4
1.911	6.701e-4
1.912	6.761e-4
1.913	6.791e-4
1.914	6.851e-4
1.915	6.881e-4
1.916	6.941e-4
1.917	6.970e-4
1.918	7.032e-4
1.919	7.062e-4
1.920	7.123e-4
1.921	7.155e-4
1.922	7.217e-4
1.923	7.243e-4
1.924	7.303e-4
1.925	7.337e-4
1.926	7.403e-4
1.927	7.435e-4
1.928	7.494e-4
1.929	7.524e-4
1.930	7.583e-4
1.931	7.614e-4
1.932	7.675e-4
1.933	7.704e-4
1.934	7.766e-4
1.935	7.795e-4
1.936	7.856e-4
1.937	7.883e-4
1.938	7.945e-4
1.939	7.976e-4
1.940	8.037e-4
1.941	8.066e-4
1.942	8.126e-4
1.943	8.157e-4
1.944	8.217e-4
1.945	8.246e-4
1.946	8.307e-4
1.947	8.336e-4
1.948	8.397e-4
1.949	8.424e-4
1.950	8.485e-4
1.951	8.514e-4
1.952	8.574e-4
1.953	8.605e-4
1.954	8.665e-4
1.955	8.694e-4
1.956	8.754e-4
1.957	8.782e-4
1.958	8.843e-4
1.959	8.872e-4
1.960	8.932e-4
1.961	8.962e-4
1.962	9.023e-4
1.963	9.041e-4
1.964	9.102e-4
1.965	9.140e-4
1.966	9.202e-4
1.967	9.230e-4
1.968	9.291e-4
1.969	9.310e-4
1.970	9.379e-4
1.971	9.409e-4
1.972	9.470e-4
1.973	9.498e-4
1.974	9.558e-4
1.975	9.586e-4
1.976	9.647e-4
[truncated: 10,023 more rows]
