# Supplementary material for: Sulfonamide-directed site-selective functionalization of unactivated C(sp3)−H enabled by photocatalytic sequential electron/proton transfer
Source: Nat Commun. 2024 Jun 14;15:5087. doi: 10.1038/s41467-024-49337-3 (PMC11178871; doi:10.1038/s41467-024-49337-3)
Supplement: Supplementary file 3 — Source Data [file 41467_2024_49337_MOESM3_ESM.zip › Source Data/Dataset 1. CV tests/CV of PG10-FigureS23.csv]

Nov. 26	2023 14:20:57
Cyclic Voltammetry
File: c:\users\25681\desktop\cv20231126\Data Source: Experiment
Instrument Model: CHI600E
Header:
Note:
Init E (V) = 0
High E (V) = 3
Low E (V) = 0
Init P/N = P
Scan Rate (V/s) = 0.1
Segment = 2
Sample Interval (V) = 0.001
Quiet Time (sec) = 2
Sensitivity (A/V) = 0.001
Results:
Channel 1:
Segment 1:
Segment 2:
Potential/V	Current/A
0	-4.09E-05
0.001	-4.03E-05
0.002	-3.98E-05
0.003	-3.95E-05
0.004	-3.90E-05
0.005	-3.87E-05
0.006	-3.83E-05
0.007	-3.80E-05
0.008	-3.76E-05
0.009	-3.73E-05
0.01	-3.70E-05
0.011	-3.67E-05
0.012	-3.63E-05
0.013	-3.60E-05
0.014	-3.57E-05
0.015	-3.54E-05
0.016	-3.51E-05
0.017	-3.49E-05
0.018	-3.46E-05
0.019	-3.43E-05
0.02	-3.40E-05
0.021	-3.38E-05
0.022	-3.35E-05
0.023	-3.32E-05
0.024	-3.29E-05
0.025	-3.27E-05
0.026	-3.24E-05
0.027	-3.22E-05
0.028	-3.19E-05
0.029	-3.17E-05
0.03	-3.15E-05
0.031	-3.12E-05
0.032	-3.10E-05
0.033	-3.08E-05
0.034	-3.05E-05
0.035	-3.03E-05
0.036	-3.01E-05
0.037	-2.99E-05
0.038	-2.97E-05
0.039	-2.95E-05
0.04	-2.92E-05
0.041	-2.90E-05
0.042	-2.88E-05
0.043	-2.86E-05
0.044	-2.84E-05
0.045	-2.82E-05
0.046	-2.80E-05
0.047	-2.79E-05
0.048	-2.77E-05
0.049	-2.75E-05
0.05	-2.73E-05
0.051	-2.71E-05
0.052	-2.69E-05
0.053	-2.67E-05
0.054	-2.65E-05
0.055	-2.64E-05
0.056	-2.62E-05
0.057	-2.60E-05
0.058	-2.59E-05
0.059	-2.57E-05
0.06	-2.55E-05
0.061	-2.54E-05
0.062	-2.52E-05
0.063	-2.50E-05
0.064	-2.48E-05
0.065	-2.47E-05
0.066	-2.45E-05
0.067	-2.44E-05
0.068	-2.42E-05
0.069	-2.41E-05
0.07	-2.39E-05
0.071	-2.38E-05
0.072	-2.36E-05
0.073	-2.35E-05
0.074	-2.33E-05
0.075	-2.32E-05
0.076	-2.30E-05
0.077	-2.29E-05
0.078	-2.27E-05
0.079	-2.26E-05
0.08	-2.24E-05
0.081	-2.23E-05
0.082	-2.21E-05
0.083	-2.20E-05
0.084	-2.19E-05
0.085	-2.17E-05
0.086	-2.16E-05
0.087	-2.15E-05
0.088	-2.13E-05
0.089	-2.12E-05
0.09	-2.11E-05
0.091	-2.09E-05
0.092	-2.08E-05
0.093	-2.07E-05
0.094	-2.06E-05
0.095	-2.04E-05
0.096	-2.03E-05
0.097	-2.02E-05
0.098	-2.00E-05
0.099	-1.99E-05
0.1	-1.98E-05
0.101	-1.97E-05
0.102	-1.95E-05
0.103	-1.94E-05
0.104	-1.93E-05
0.105	-1.92E-05
0.106	-1.91E-05
0.107	-1.90E-05
0.108	-1.89E-05
0.109	-1.88E-05
0.11	-1.86E-05
0.111	-1.85E-05
0.112	-1.84E-05
0.113	-1.83E-05
0.114	-1.82E-05
0.115	-1.81E-05
0.116	-1.80E-05
0.117	-1.79E-05
0.118	-1.78E-05
0.119	-1.77E-05
0.12	-1.76E-05
0.121	-1.74E-05
0.122	-1.73E-05
0.123	-1.72E-05
0.124	-1.71E-05
0.125	-1.70E-05
0.126	-1.69E-05
0.127	-1.68E-05
0.128	-1.67E-05
0.129	-1.66E-05
0.13	-1.65E-05
0.131	-1.65E-05
0.132	-1.64E-05
0.133	-1.63E-05
0.134	-1.62E-05
0.135	-1.61E-05
0.136	-1.60E-05
0.137	-1.59E-05
0.138	-1.58E-05
0.139	-1.57E-05
0.14	-1.56E-05
0.141	-1.55E-05
0.142	-1.54E-05
0.143	-1.53E-05
0.144	-1.53E-05
0.145	-1.52E-05
0.146	-1.51E-05
0.147	-1.50E-05
0.148	-1.49E-05
0.149	-1.48E-05
0.15	-1.47E-05
0.151	-1.46E-05
0.152	-1.45E-05
0.153	-1.44E-05
0.154	-1.44E-05
0.155	-1.43E-05
0.156	-1.42E-05
0.157	-1.41E-05
0.158	-1.40E-05
0.159	-1.40E-05
0.16	-1.39E-05
0.161	-1.38E-05
0.162	-1.37E-05
0.163	-1.36E-05
0.164	-1.35E-05
0.165	-1.35E-05
0.166	-1.34E-05
0.167	-1.33E-05
0.168	-1.32E-05
0.169	-1.31E-05
0.17	-1.31E-05
0.171	-1.30E-05
0.172	-1.29E-05
0.173	-1.28E-05
0.174	-1.27E-05
0.175	-1.27E-05
0.176	-1.26E-05
0.177	-1.25E-05
0.178	-1.24E-05
0.179	-1.24E-05
0.18	-1.23E-05
0.181	-1.22E-05
0.182	-1.21E-05
0.183	-1.21E-05
0.184	-1.20E-05
0.185	-1.19E-05
0.186	-1.18E-05
0.187	-1.18E-05
0.188	-1.17E-05
0.189	-1.17E-05
0.19	-1.16E-05
0.191	-1.15E-05
0.192	-1.14E-05
0.193	-1.14E-05
0.194	-1.13E-05
0.195	-1.12E-05
0.196	-1.12E-05
0.197	-1.11E-05
0.198	-1.10E-05
0.199	-1.10E-05
0.2	-1.09E-05
0.201	-1.08E-05
0.202	-1.08E-05
0.203	-1.07E-05
0.204	-1.06E-05
0.205	-1.06E-05
0.206	-1.05E-05
0.207	-1.04E-05
0.208	-1.03E-05
0.209	-1.03E-05
0.21	-1.02E-05
0.211	-1.02E-05
0.212	-1.01E-05
0.213	-1.00E-05
0.214	-9.96E-06
0.215	-9.89E-06
0.216	-9.84E-06
0.217	-9.75E-06
0.218	-9.70E-06
0.219	-9.64E-06
0.22	-9.58E-06
0.221	-9.51E-06
0.222	-9.46E-06
0.223	-9.39E-06
0.224	-9.33E-06
0.225	-9.28E-06
0.226	-9.21E-06
0.227	-9.17E-06
0.228	-9.10E-06
0.229	-9.05E-06
0.23	-8.98E-06
0.231	-8.92E-06
0.232	-8.87E-06
0.233	-8.80E-06
0.234	-8.75E-06
0.235	-8.70E-06
0.236	-8.63E-06
0.237	-8.57E-06
0.238	-8.52E-06
0.239	-8.46E-06
0.24	-8.42E-06
0.241	-8.34E-06
0.242	-8.27E-06
0.243	-8.22E-06
0.244	-8.17E-06
0.245	-8.10E-06
0.246	-8.04E-06
0.247	-7.97E-06
0.248	-7.94E-06
0.249	-7.87E-06
0.25	-7.80E-06
0.251	-7.76E-06
0.252	-7.70E-06
0.253	-7.63E-06
0.254	-7.58E-06
0.255	-7.51E-06
0.256	-7.45E-06
0.257	-7.40E-06
0.258	-7.35E-06
0.259	-7.29E-06
0.26	-7.22E-06
0.261	-7.18E-06
0.262	-7.12E-06
0.263	-7.05E-06
0.264	-7.02E-06
0.265	-6.96E-06
0.266	-6.91E-06
0.267	-6.86E-06
0.268	-6.81E-06
0.269	-6.75E-06
0.27	-6.70E-06
0.271	-6.65E-06
0.272	-6.61E-06
0.273	-6.55E-06
0.274	-6.50E-06
0.275	-6.44E-06
0.276	-6.40E-06
0.277	-6.35E-06
0.278	-6.32E-06
0.279	-6.25E-06
0.28	-6.23E-06
0.281	-6.17E-06
0.282	-6.11E-06
0.283	-6.06E-06
0.284	-6.02E-06
0.285	-5.97E-06
0.286	-5.93E-06
0.287	-5.87E-06
0.288	-5.83E-06
0.289	-5.79E-06
0.29	-5.75E-06
0.291	-5.69E-06
0.292	-5.64E-06
0.293	-5.60E-06
0.294	-5.56E-06
0.295	-5.50E-06
0.296	-5.47E-06
0.297	-5.41E-06
0.298	-5.38E-06
0.299	-5.33E-06
0.3	-5.30E-06
0.301	-5.24E-06
0.302	-5.21E-06
0.303	-5.16E-06
0.304	-5.13E-06
0.305	-5.07E-06
0.306	-5.05E-06
0.307	-4.98E-06
0.308	-4.95E-06
0.309	-4.92E-06
0.31	-4.88E-06
0.311	-4.82E-06
0.312	-4.82E-06
0.313	-4.76E-06
0.314	-4.73E-06
0.315	-4.68E-06
0.316	-4.64E-06
0.317	-4.60E-06
0.318	-4.57E-06
0.319	-4.51E-06
0.32	-4.47E-06
0.321	-4.43E-06
0.322	-4.39E-06
0.323	-4.35E-06
0.324	-4.31E-06
0.325	-4.27E-06
0.326	-4.24E-06
0.327	-4.18E-06
0.328	-4.17E-06
0.329	-4.11E-06
0.33	-4.07E-06
0.331	-4.03E-06
0.332	-3.99E-06
0.333	-3.94E-06
0.334	-3.92E-06
0.335	-3.86E-06
0.336	-3.84E-06
0.337	-3.78E-06
0.338	-3.75E-06
0.339	-3.70E-06
0.34	-3.66E-06
0.341	-3.63E-06
0.342	-3.61E-06
0.343	-3.53E-06
0.344	-3.52E-06
0.345	-3.46E-06
0.346	-3.43E-06
0.347	-3.40E-06
0.348	-3.37E-06
0.349	-3.31E-06
0.35	-3.28E-06
0.351	-3.23E-06
0.352	-3.22E-06
0.353	-3.16E-06
0.354	-3.14E-06
0.355	-3.09E-06
0.356	-3.05E-06
0.357	-3.01E-06
0.358	-2.99E-06
0.359	-2.92E-06
0.36	-2.91E-06
0.361	-2.86E-06
0.362	-2.82E-06
0.363	-2.79E-06
0.364	-2.76E-06
0.365	-2.71E-06
0.366	-2.69E-06
0.367	-2.63E-06
0.368	-2.61E-06
0.369	-2.57E-06
0.37	-2.55E-06
0.371	-2.50E-06
0.372	-2.48E-06
0.373	-2.43E-06
0.374	-2.42E-06
0.375	-2.37E-06
0.376	-2.34E-06
0.377	-2.29E-06
0.378	-2.28E-06
0.379	-2.23E-06
0.38	-2.20E-06
0.381	-2.16E-06
0.382	-2.16E-06
0.383	-2.08E-06
0.384	-2.08E-06
0.385	-2.02E-06
0.386	-2.00E-06
0.387	-1.97E-06
0.388	-1.94E-06
0.389	-1.88E-06
0.39	-1.86E-06
0.391	-1.82E-06
0.392	-1.79E-06
0.393	-1.76E-06
0.394	-1.74E-06
0.395	-1.70E-06
0.396	-1.67E-06
0.397	-1.63E-06
0.398	-1.61E-06
0.399	-1.55E-06
0.4	-1.55E-06
0.401	-1.49E-06
0.402	-1.48E-06
0.403	-1.43E-06
0.404	-1.43E-06
0.405	-1.37E-06
0.406	-1.36E-06
0.407	-1.32E-06
0.408	-1.32E-06
0.409	-1.23E-06
0.41	-1.21E-06
0.411	-1.18E-06
0.412	-1.17E-06
0.413	-1.13E-06
0.414	-1.10E-06
0.415	-1.06E-06
0.416	-1.04E-06
0.417	-1.00E-06
0.418	-9.84E-07
0.419	-9.46E-07
0.42	-9.20E-07
0.421	-8.88E-07
0.422	-8.65E-07
0.423	-8.24E-07
0.424	-8.02E-07
0.425	-7.56E-07
0.426	-7.49E-07
0.427	-7.15E-07
0.428	-6.92E-07
0.429	-6.50E-07
0.43	-6.33E-07
0.431	-5.88E-07
0.432	-5.83E-07
0.433	-5.35E-07
0.434	-5.20E-07
0.435	-4.82E-07
0.436	-4.51E-07
0.437	-4.27E-07
0.438	-4.04E-07
0.439	-3.68E-07
0.44	-3.47E-07
0.441	-3.15E-07
0.442	-2.79E-07
0.443	-2.58E-07
0.444	-2.34E-07
0.445	-2.00E-07
0.446	-1.93E-07
0.447	-1.40E-07
0.448	-1.45E-07
0.449	-9.69E-08
0.45	-9.30E-08
0.451	-4.86E-08
0.452	-3.88E-08
0.453	-1.02E-08
0.454	1.44E-08
0.455	5.97E-08
0.456	7.05E-08
0.457	9.41E-08
0.458	1.03E-07
0.459	1.56E-07
0.46	1.58E-07
0.461	2.10E-07
0.462	2.07E-07
0.463	2.50E-07
0.464	2.59E-07
0.465	3.09E-07
0.466	3.10E-07
0.467	3.53E-07
0.468	3.63E-07
0.469	4.02E-07
0.47	4.08E-07
0.471	4.51E-07
0.472	4.46E-07
0.473	5.04E-07
0.474	5.06E-07
0.475	5.48E-07
0.476	5.66E-07
0.477	5.96E-07
0.478	5.91E-07
0.479	6.42E-07
0.48	6.44E-07
0.481	6.86E-07
0.482	6.86E-07
0.483	7.40E-07
0.484	7.36E-07
0.485	7.74E-07
0.486	7.81E-07
0.487	8.31E-07
0.488	8.32E-07
0.489	8.92E-07
0.49	8.73E-07
0.491	9.27E-07
0.492	9.30E-07
0.493	9.70E-07
0.494	9.64E-07
0.495	1.02E-06
0.496	1.02E-06
0.497	1.05E-06
0.498	1.06E-06
0.499	1.11E-06
0.5	1.11E-06
0.501	1.15E-06
0.502	1.14E-06
0.503	1.21E-06
0.504	1.20E-06
0.505	1.25E-06
0.506	1.25E-06
0.507	1.29E-06
0.508	1.29E-06
0.509	1.32E-06
0.51	1.33E-06
0.511	1.38E-06
0.512	1.38E-06
0.513	1.42E-06
0.514	1.42E-06
0.515	1.46E-06
0.516	1.48E-06
0.517	1.51E-06
0.518	1.49E-06
0.519	1.56E-06
0.52	1.54E-06
0.521	1.60E-06
0.522	1.60E-06
0.523	1.63E-06
0.524	1.65E-06
0.525	1.68E-06
0.526	1.67E-06
0.527	1.73E-06
0.528	1.72E-06
0.529	1.76E-06
0.53	1.77E-06
0.531	1.82E-06
0.532	1.79E-06
0.533	1.84E-06
0.534	1.86E-06
0.535	1.90E-06
0.536	1.89E-06
0.537	1.95E-06
0.538	1.94E-06
0.539	1.98E-06
0.54	1.98E-06
0.541	2.03E-06
0.542	2.03E-06
0.543	2.07E-06
0.544	2.05E-06
0.545	2.11E-06
0.546	2.10E-06
0.547	2.14E-06
0.548	2.15E-06
0.549	2.18E-06
0.55	2.19E-06
0.551	2.19E-06
0.552	2.25E-06
0.553	2.27E-06
0.554	2.26E-06
0.555	2.31E-06
0.556	2.30E-06
0.557	2.35E-06
0.558	2.35E-06
0.559	2.39E-06
0.56	2.38E-06
0.561	2.43E-06
0.562	2.43E-06
0.563	2.48E-06
0.564	2.47E-06
0.565	2.51E-06
0.566	2.51E-06
0.567	2.56E-06
0.568	2.54E-06
0.569	2.58E-06
0.57	2.59E-06
0.571	2.62E-06
0.572	2.62E-06
0.573	2.67E-06
0.574	2.66E-06
0.575	2.71E-06
0.576	2.70E-06
0.577	2.75E-06
0.578	2.75E-06
0.579	2.79E-06
0.58	2.78E-06
0.581	2.83E-06
0.582	2.82E-06
0.583	2.88E-06
0.584	2.86E-06
0.585	2.91E-06
0.586	2.91E-06
0.587	2.95E-06
0.588	2.96E-06
0.589	3.00E-06
0.59	2.98E-06
0.591	3.06E-06
0.592	3.03E-06
0.593	3.09E-06
0.594	3.08E-06
0.595	3.12E-06
0.596	3.12E-06
0.597	3.17E-06
0.598	3.17E-06
0.599	3.21E-06
0.6	3.19E-06
0.601	3.26E-06
0.602	3.24E-06
0.603	3.30E-06
0.604	3.28E-06
0.605	3.35E-06
0.606	3.32E-06
0.607	3.39E-06
0.608	3.36E-06
0.609	3.42E-06
0.61	3.41E-06
0.611	3.46E-06
0.612	3.46E-06
0.613	3.50E-06
0.614	3.50E-06
0.615	3.57E-06
0.616	3.54E-06
0.617	3.60E-06
0.618	3.59E-06
0.619	3.64E-06
0.62	3.64E-06
0.621	3.70E-06
0.622	3.68E-06
0.623	3.74E-06
0.624	3.71E-06
0.625	3.77E-06
0.626	3.78E-06
0.627	3.81E-06
0.628	3.81E-06
0.629	3.87E-06
0.63	3.86E-06
0.631	3.93E-06
0.632	3.90E-06
0.633	3.97E-06
0.634	3.96E-06
0.635	3.99E-06
0.636	3.99E-06
0.637	4.04E-06
0.638	4.04E-06
0.639	4.10E-06
0.64	4.09E-06
0.641	4.15E-06
0.642	4.13E-06
0.643	4.19E-06
0.644	4.18E-06
0.645	4.24E-06
0.646	4.23E-06
0.647	4.29E-06
0.648	4.26E-06
0.649	4.33E-06
0.65	4.32E-06
0.651	4.38E-06
0.652	4.38E-06
0.653	4.43E-06
0.654	4.41E-06
0.655	4.49E-06
0.656	4.45E-06
0.657	4.53E-06
0.658	4.51E-06
0.659	4.57E-06
0.66	4.56E-06
0.661	4.62E-06
0.662	4.60E-06
0.663	4.67E-06
0.664	4.64E-06
0.665	4.72E-06
0.666	4.72E-06
0.667	4.76E-06
0.668	4.76E-06
0.669	4.81E-06
0.67	4.81E-06
0.671	4.85E-06
0.672	4.84E-06
0.673	4.91E-06
0.674	4.90E-06
0.675	4.95E-06
0.676	4.95E-06
0.677	5.00E-06
0.678	4.98E-06
0.679	5.06E-06
0.68	5.04E-06
0.681	5.10E-06
0.682	5.08E-06
0.683	5.14E-06
0.684	5.14E-06
0.685	5.20E-06
0.686	5.17E-06
0.687	5.25E-06
0.688	5.22E-06
0.689	5.30E-06
0.69	5.27E-06
0.691	5.33E-06
0.692	5.32E-06
0.693	5.39E-06
0.694	5.37E-06
0.695	5.44E-06
0.696	5.41E-06
0.697	5.48E-06
0.698	5.48E-06
0.699	5.53E-06
0.7	5.52E-06
0.701	5.58E-06
0.702	5.56E-06
0.703	5.64E-06
0.704	5.61E-06
0.705	5.68E-06
0.706	5.66E-06
0.707	5.72E-06
0.708	5.73E-06
0.709	5.78E-06
0.71	5.76E-06
0.711	5.85E-06
0.712	5.80E-06
0.713	5.87E-06
0.714	5.87E-06
0.715	5.92E-06
0.716	5.91E-06
0.717	5.98E-06
0.718	5.96E-06
0.719	6.04E-06
0.72	6.00E-06
0.721	6.08E-06
0.722	6.06E-06
0.723	6.13E-06
0.724	6.11E-06
0.725	6.16E-06
0.726	6.13E-06
0.727	6.23E-06
0.728	6.21E-06
0.729	6.26E-06
0.73	6.25E-06
0.731	6.31E-06
0.732	6.29E-06
0.733	6.35E-06
0.734	6.33E-06
0.735	6.41E-06
0.736	6.37E-06
0.737	6.44E-06
0.738	6.44E-06
0.739	6.48E-06
0.74	6.49E-06
0.741	6.53E-06
0.742	6.52E-06
0.743	6.59E-06
0.744	6.55E-06
0.745	6.63E-06
0.746	6.60E-06
0.747	6.67E-06
0.748	6.64E-06
0.749	6.72E-06
0.75	6.68E-06
0.751	6.75E-06
0.752	6.73E-06
0.753	6.80E-06
0.754	6.78E-06
0.755	6.84E-06
0.756	6.82E-06
0.757	6.88E-06
0.758	6.85E-06
0.759	6.94E-06
0.76	6.88E-06
0.761	6.96E-06
0.762	6.93E-06
0.763	7.00E-06
0.764	6.97E-06
0.765	7.03E-06
0.766	7.01E-06
0.767	7.08E-06
0.768	7.05E-06
0.769	7.12E-06
0.77	7.08E-06
0.771	7.15E-06
0.772	7.12E-06
0.773	7.18E-06
0.774	7.15E-06
0.775	7.22E-06
0.776	7.18E-06
0.777	7.25E-06
0.778	7.22E-06
0.779	7.27E-06
0.78	7.25E-06
0.781	7.30E-06
0.782	7.27E-06
0.783	7.34E-06
0.784	7.30E-06
0.785	7.36E-06
0.786	7.32E-06
0.787	7.39E-06
0.788	7.37E-06
0.789	7.41E-06
0.79	7.38E-06
0.791	7.44E-06
0.792	7.41E-06
0.793	7.46E-06
0.794	7.45E-06
0.795	7.49E-06
0.796	7.45E-06
0.797	7.51E-06
0.798	7.47E-06
0.799	7.53E-06
0.8	7.50E-06
0.801	7.56E-06
0.802	7.52E-06
0.803	7.57E-06
0.804	7.55E-06
0.805	7.59E-06
0.806	7.57E-06
0.807	7.64E-06
0.808	7.57E-06
0.809	7.64E-06
0.81	7.60E-06
0.811	7.65E-06
0.812	7.61E-06
0.813	7.67E-06
0.814	7.63E-06
0.815	7.70E-06
0.816	7.64E-06
0.817	7.70E-06
0.818	7.68E-06
0.819	7.76E-06
0.82	7.72E-06
0.821	7.75E-06
0.822	7.70E-06
0.823	7.77E-06
0.824	7.73E-06
0.825	7.79E-06
0.826	7.75E-06
0.827	7.79E-06
0.828	7.77E-06
0.829	7.81E-06
0.83	7.78E-06
0.831	7.84E-06
0.832	7.79E-06
0.833	7.87E-06
0.834	7.81E-06
0.835	7.87E-06
0.836	7.84E-06
0.837	7.88E-06
0.838	7.84E-06
0.839	7.92E-06
0.84	7.84E-06
0.841	7.91E-06
0.842	7.86E-06
0.843	7.92E-06
0.844	7.89E-06
0.845	7.93E-06
0.846	7.89E-06
0.847	7.96E-06
0.848	7.91E-06
0.849	7.97E-06
0.85	7.90E-06
0.851	7.99E-06
0.852	7.94E-06
0.853	8.00E-06
0.854	7.96E-06
0.855	8.03E-06
0.856	7.96E-06
0.857	8.03E-06
0.858	7.99E-06
0.859	8.05E-06
0.86	8.01E-06
0.861	8.06E-06
0.862	8.01E-06
0.863	8.09E-06
0.864	8.05E-06
0.865	8.10E-06
0.866	8.05E-06
0.867	8.11E-06
0.868	8.07E-06
0.869	8.13E-06
0.87	8.09E-06
0.871	8.17E-06
0.872	8.09E-06
0.873	8.18E-06
0.874	8.12E-06
0.875	8.19E-06
0.876	8.14E-06
0.877	8.20E-06
0.878	8.15E-06
0.879	8.22E-06
0.88	8.17E-06
0.881	8.25E-06
0.882	8.19E-06
0.883	8.26E-06
0.884	8.21E-06
0.885	8.27E-06
0.886	8.22E-06
0.887	8.30E-06
0.888	8.23E-06
0.889	8.31E-06
0.89	8.27E-06
0.891	8.32E-06
0.892	8.28E-06
0.893	8.34E-06
0.894	8.30E-06
0.895	8.37E-06
0.896	8.32E-06
0.897	8.37E-06
0.898	8.36E-06
0.899	8.39E-06
0.9	8.36E-06
0.901	8.42E-06
0.902	8.37E-06
0.903	8.45E-06
0.904	8.40E-06
0.905	8.47E-06
0.906	8.42E-06
0.907	8.47E-06
0.908	8.44E-06
0.909	8.51E-06
0.91	8.44E-06
0.911	8.53E-06
0.912	8.46E-06
0.913	8.55E-06
0.914	8.49E-06
0.915	8.56E-06
0.916	8.52E-06
0.917	8.57E-06
0.918	8.53E-06
0.919	8.61E-06
0.92	8.56E-06
0.921	8.63E-06
0.922	8.60E-06
0.923	8.64E-06
0.924	8.59E-06
0.925	8.66E-06
0.926	8.62E-06
0.927	8.69E-06
0.928	8.64E-06
0.929	8.71E-06
0.93	8.66E-06
0.931	8.73E-06
0.932	8.68E-06
0.933	8.74E-06
0.934	8.70E-06
0.935	8.77E-06
0.936	8.72E-06
0.937	8.79E-06
0.938	8.75E-06
0.939	8.82E-06
0.94	8.79E-06
0.941	8.84E-06
0.942	8.78E-06
0.943	8.87E-06
0.944	8.81E-06
0.945	8.88E-06
0.946	8.84E-06
0.947	8.91E-06
0.948	8.87E-06
0.949	8.93E-06
0.95	8.89E-06
0.951	8.97E-06
0.952	8.90E-06
0.953	8.99E-06
0.954	8.93E-06
0.955	9.02E-06
0.956	8.96E-06
0.957	9.03E-06
0.958	8.98E-06
0.959	9.06E-06
0.96	9.00E-06
0.961	9.08E-06
0.962	9.04E-06
0.963	9.11E-06
0.964	9.05E-06
0.965	9.14E-06
0.966	9.09E-06
0.967	9.18E-06
0.968	9.12E-06
0.969	9.18E-06
0.97	9.14E-06
0.971	9.21E-06
0.972	9.19E-06
0.973	9.26E-06
0.974	9.18E-06
0.975	9.28E-06
0.976	9.22E-06
0.977	9.29E-06
0.978	9.25E-06
0.979	9.33E-06
0.98	9.27E-06
0.981	9.34E-06
0.982	9.30E-06
0.983	9.39E-06
0.984	9.33E-06
0.985	9.40E-06
0.986	9.35E-06
0.987	9.42E-06
0.988	9.39E-06
0.989	9.46E-06
0.99	9.41E-06
0.991	9.48E-06
0.992	9.42E-06
0.993	9.51E-06
0.994	9.47E-06
0.995	9.53E-06
0.996	9.49E-06
0.997	9.56E-06
0.998	9.52E-06
0.999	9.60E-06
1	9.54E-06
1.001	9.62E-06
1.002	9.58E-06
1.003	9.65E-06
1.004	9.61E-06
1.005	9.67E-06
1.006	9.63E-06
1.007	9.70E-06
1.008	9.66E-06
1.009	9.74E-06
1.01	9.69E-06
1.011	9.75E-06
1.012	9.72E-06
1.013	9.79E-06
1.014	9.75E-06
1.015	9.82E-06
1.016	9.77E-06
1.017	9.84E-06
1.018	9.81E-06
1.019	9.87E-06
1.02	9.84E-06
1.021	9.91E-06
1.022	9.85E-06
1.023	9.95E-06
1.024	9.89E-06
1.025	9.98E-06
1.026	9.93E-06
1.027	1.00E-05
1.028	9.97E-06
1.029	1.00E-05
1.03	9.99E-06
1.031	1.01E-05
1.032	1.00E-05
1.033	1.01E-05
1.034	1.00E-05
1.035	1.01E-05
1.036	1.01E-05
1.037	1.02E-05
1.038	1.01E-05
1.039	1.02E-05
1.04	1.01E-05
1.041	1.02E-05
1.042	1.02E-05
1.043	1.03E-05
1.044	1.02E-05
1.045	1.03E-05
1.046	1.02E-05
1.047	1.03E-05
1.048	1.03E-05
1.049	1.03E-05
1.05	1.03E-05
1.051	1.04E-05
1.052	1.03E-05
1.053	1.04E-05
1.054	1.04E-05
1.055	1.04E-05
1.056	1.04E-05
1.057	1.05E-05
1.058	1.04E-05
1.059	1.05E-05
1.06	1.05E-05
1.061	1.05E-05
1.062	1.05E-05
1.063	1.06E-05
1.064	1.05E-05
1.065	1.06E-05
1.066	1.05E-05
1.067	1.06E-05
1.068	1.06E-05
1.069	1.06E-05
1.07	1.06E-05
1.071	1.07E-05
1.072	1.06E-05
1.073	1.07E-05
1.074	1.07E-05
1.075	1.08E-05
1.076	1.07E-05
1.077	1.08E-05
1.078	1.07E-05
1.079	1.08E-05
1.08	1.07E-05
1.081	1.08E-05
1.082	1.08E-05
1.083	1.09E-05
1.084	1.08E-05
1.085	1.09E-05
1.086	1.08E-05
1.087	1.09E-05
1.088	1.09E-05
1.089	1.10E-05
1.09	1.09E-05
1.091	1.10E-05
1.092	1.09E-05
1.093	1.10E-05
1.094	1.10E-05
1.095	1.11E-05
1.096	1.10E-05
1.097	1.11E-05
1.098	1.10E-05
1.099	1.11E-05
1.1	1.11E-05
1.101	1.11E-05
1.102	1.11E-05
1.103	1.12E-05
1.104	1.11E-05
1.105	1.12E-05
1.106	1.12E-05
1.107	1.12E-05
1.108	1.12E-05
1.109	1.13E-05
1.11	1.12E-05
1.111	1.13E-05
1.112	1.12E-05
1.113	1.13E-05
1.114	1.13E-05
1.115	1.13E-05
1.116	1.13E-05
1.117	1.14E-05
1.118	1.13E-05
1.119	1.14E-05
1.12	1.14E-05
1.121	1.14E-05
1.122	1.14E-05
1.123	1.15E-05
1.124	1.14E-05
1.125	1.15E-05
1.126	1.15E-05
1.127	1.15E-05
1.128	1.15E-05
1.129	1.15E-05
1.13	1.15E-05
1.131	1.16E-05
1.132	1.15E-05
1.133	1.16E-05
1.134	1.16E-05
1.135	1.16E-05
1.136	1.16E-05
1.137	1.17E-05
1.138	1.16E-05
1.139	1.17E-05
1.14	1.17E-05
1.141	1.17E-05
1.142	1.17E-05
1.143	1.18E-05
1.144	1.17E-05
1.145	1.18E-05
1.146	1.17E-05
1.147	1.18E-05
1.148	1.18E-05
1.149	1.18E-05
1.15	1.18E-05
1.151	1.19E-05
1.152	1.18E-05
1.153	1.19E-05
1.154	1.18E-05
1.155	1.19E-05
1.156	1.19E-05
1.157	1.20E-05
1.158	1.19E-05
1.159	1.20E-05
1.16	1.19E-05
1.161	1.20E-05
1.162	1.20E-05
1.163	1.20E-05
1.164	1.20E-05
1.165	1.21E-05
1.166	1.20E-05
1.167	1.21E-05
1.168	1.21E-05
1.169	1.21E-05
1.17	1.21E-05
1.171	1.22E-05
1.172	1.21E-05
1.173	1.22E-05
1.174	1.22E-05
1.175	1.22E-05
1.176	1.22E-05
1.177	1.23E-05
1.178	1.22E-05
1.179	1.23E-05
1.18	1.22E-05
1.181	1.23E-05
1.182	1.23E-05
1.183	1.24E-05
1.184	1.23E-05
1.185	1.24E-05
1.186	1.23E-05
1.187	1.24E-05
1.188	1.24E-05
1.189	1.25E-05
1.19	1.24E-05
1.191	1.25E-05
1.192	1.24E-05
1.193	1.25E-05
1.194	1.25E-05
1.195	1.25E-05
1.196	1.25E-05
1.197	1.26E-05
1.198	1.25E-05
1.199	1.26E-05
1.2	1.26E-05
1.201	1.27E-05
1.202	1.26E-05
1.203	1.27E-05
1.204	1.27E-05
1.205	1.27E-05
1.206	1.27E-05
1.207	1.28E-05
1.208	1.27E-05
1.209	1.28E-05
1.21	1.28E-05
1.211	1.28E-05
1.212	1.28E-05
1.213	1.28E-05
1.214	1.28E-05
1.215	1.29E-05
1.216	1.28E-05
1.217	1.29E-05
1.218	1.29E-05
1.219	1.30E-05
1.22	1.29E-05
1.221	1.30E-05
1.222	1.30E-05
1.223	1.30E-05
1.224	1.30E-05
1.225	1.31E-05
1.226	1.30E-05
1.227	1.31E-05
1.228	1.31E-05
1.229	1.32E-05
1.23	1.31E-05
1.231	1.32E-05
1.232	1.31E-05
1.233	1.32E-05
1.234	1.32E-05
1.235	1.33E-05
1.236	1.32E-05
1.237	1.33E-05
1.238	1.32E-05
1.239	1.33E-05
1.24	1.33E-05
1.241	1.34E-05
1.242	1.33E-05
1.243	1.34E-05
1.244	1.34E-05
1.245	1.34E-05
1.246	1.34E-05
1.247	1.35E-05
1.248	1.34E-05
1.249	1.35E-05
1.25	1.35E-05
1.251	1.35E-05
1.252	1.35E-05
1.253	1.36E-05
1.254	1.35E-05
1.255	1.36E-05
1.256	1.36E-05
1.257	1.37E-05
1.258	1.36E-05
1.259	1.37E-05
1.26	1.37E-05
1.261	1.37E-05
1.262	1.37E-05
1.263	1.38E-05
1.264	1.37E-05
1.265	1.38E-05
1.266	1.38E-05
1.267	1.39E-05
1.268	1.38E-05
1.269	1.39E-05
1.27	1.38E-05
1.271	1.39E-05
1.272	1.39E-05
1.273	1.40E-05
1.274	1.39E-05
1.275	1.40E-05
1.276	1.40E-05
1.277	1.40E-05
1.278	1.40E-05
1.279	1.41E-05
1.28	1.40E-05
1.281	1.41E-05
1.282	1.41E-05
1.283	1.42E-05
1.284	1.41E-05
1.285	1.42E-05
1.286	1.41E-05
1.287	1.42E-05
1.288	1.42E-05
1.289	1.43E-05
1.29	1.42E-05
1.291	1.43E-05
1.292	1.43E-05
1.293	1.44E-05
1.294	1.43E-05
1.295	1.44E-05
1.296	1.43E-05
1.297	1.44E-05
1.298	1.44E-05
1.299	1.45E-05
1.3	1.44E-05
1.301	1.45E-05
1.302	1.44E-05
1.303	1.45E-05
1.304	1.45E-05
1.305	1.46E-05
1.306	1.46E-05
1.307	1.46E-05
1.308	1.46E-05
1.309	1.47E-05
1.31	1.46E-05
1.311	1.47E-05
1.312	1.47E-05
1.313	1.47E-05
1.314	1.47E-05
1.315	1.48E-05
1.316	1.47E-05
1.317	1.48E-05
1.318	1.48E-05
1.319	1.49E-05
1.32	1.48E-05
1.321	1.49E-05
1.322	1.49E-05
1.323	1.50E-05
1.324	1.49E-05
1.325	1.50E-05
1.326	1.50E-05
1.327	1.50E-05
1.328	1.50E-05
1.329	1.51E-05
1.33	1.50E-05
1.331	1.51E-05
1.332	1.51E-05
1.333	1.52E-05
1.334	1.51E-05
1.335	1.52E-05
1.336	1.52E-05
1.337	1.53E-05
1.338	1.52E-05
1.339	1.53E-05
1.34	1.53E-05
1.341	1.53E-05
1.342	1.53E-05
1.343	1.54E-05
1.344	1.53E-05
1.345	1.54E-05
1.346	1.54E-05
1.347	1.55E-05
1.348	1.54E-05
1.349	1.55E-05
1.35	1.55E-05
1.351	1.56E-05
1.352	1.55E-05
1.353	1.56E-05
1.354	1.56E-05
1.355	1.57E-05
1.356	1.56E-05
1.357	1.57E-05
1.358	1.56E-05
1.359	1.57E-05
1.36	1.57E-05
1.361	1.58E-05
1.362	1.57E-05
1.363	1.58E-05
1.364	1.58E-05
1.365	1.59E-05
1.366	1.58E-05
1.367	1.59E-05
1.368	1.59E-05
1.369	1.60E-05
1.37	1.59E-05
1.371	1.60E-05
1.372	1.60E-05
1.373	1.60E-05
1.374	1.60E-05
1.375	1.61E-05
1.376	1.60E-05
1.377	1.61E-05
1.378	1.61E-05
1.379	1.62E-05
1.38	1.61E-05
1.381	1.62E-05
1.382	1.62E-05
1.383	1.63E-05
1.384	1.62E-05
1.385	1.63E-05
1.386	1.63E-05
1.387	1.64E-05
1.388	1.63E-05
1.389	1.64E-05
1.39	1.64E-05
1.391	1.64E-05
1.392	1.64E-05
1.393	1.65E-05
1.394	1.65E-05
1.395	1.65E-05
1.396	1.65E-05
1.397	1.66E-05
1.398	1.65E-05
1.399	1.66E-05
1.4	1.66E-05
1.401	1.67E-05
1.402	1.67E-05
1.403	1.67E-05
1.404	1.67E-05
1.405	1.68E-05
1.406	1.67E-05
1.407	1.68E-05
1.408	1.68E-05
1.409	1.69E-05
1.41	1.68E-05
1.411	1.69E-05
1.412	1.69E-05
1.413	1.70E-05
1.414	1.70E-05
1.415	1.70E-05
1.416	1.70E-05
1.417	1.71E-05
1.418	1.70E-05
1.419	1.71E-05
1.42	1.71E-05
1.421	1.72E-05
1.422	1.71E-05
1.423	1.72E-05
1.424	1.72E-05
1.425	1.73E-05
1.426	1.73E-05
1.427	1.73E-05
1.428	1.73E-05
1.429	1.74E-05
1.43	1.73E-05
1.431	1.74E-05
1.432	1.74E-05
1.433	1.75E-05
1.434	1.75E-05
1.435	1.75E-05
1.436	1.75E-05
1.437	1.76E-05
1.438	1.76E-05
1.439	1.77E-05
1.44	1.76E-05
1.441	1.77E-05
1.442	1.77E-05
1.443	1.78E-05
1.444	1.77E-05
1.445	1.78E-05
1.446	1.78E-05
1.447	1.79E-05
1.448	1.78E-05
1.449	1.79E-05
1.45	1.79E-05
1.451	1.80E-05
1.452	1.80E-05
1.453	1.80E-05
1.454	1.80E-05
1.455	1.81E-05
1.456	1.81E-05
1.457	1.82E-05
1.458	1.81E-05
1.459	1.82E-05
1.46	1.82E-05
1.461	1.83E-05
1.462	1.83E-05
1.463	1.83E-05
1.464	1.83E-05
1.465	1.84E-05
1.466	1.84E-05
1.467	1.85E-05
1.468	1.84E-05
1.469	1.85E-05
1.47	1.85E-05
1.471	1.86E-05
1.472	1.86E-05
1.473	1.86E-05
1.474	1.86E-05
1.475	1.87E-05
1.476	1.87E-05
1.477	1.88E-05
1.478	1.87E-05
1.479	1.88E-05
1.48	1.88E-05
1.481	1.89E-05
1.482	1.89E-05
1.483	1.89E-05
1.484	1.89E-05
1.485	1.90E-05
1.486	1.90E-05
1.487	1.91E-05
1.488	1.91E-05
1.489	1.92E-05
1.49	1.91E-05
1.491	1.92E-05
1.492	1.92E-05
1.493	1.93E-05
1.494	1.93E-05
1.495	1.94E-05
1.496	1.93E-05
1.497	1.94E-05
1.498	1.94E-05
1.499	1.95E-05
1.5	1.95E-05
1.501	1.96E-05
1.502	1.95E-05
1.503	1.97E-05
1.504	1.96E-05
1.505	1.97E-05
1.506	1.97E-05
1.507	1.98E-05
1.508	1.98E-05
1.509	1.98E-05
1.51	1.98E-05
1.511	1.99E-05
1.512	1.99E-05
1.513	2.00E-05
1.514	2.00E-05
1.515	2.01E-05
1.516	2.00E-05
1.517	2.01E-05
1.518	2.01E-05
1.519	2.02E-05
1.52	2.02E-05
1.521	2.03E-05
1.522	2.02E-05
1.523	2.03E-05
1.524	2.03E-05
1.525	2.04E-05
1.526	2.04E-05
1.527	2.05E-05
1.528	2.04E-05
1.529	2.05E-05
1.53	2.05E-05
1.531	2.06E-05
1.532	2.06E-05
1.533	2.07E-05
1.534	2.07E-05
1.535	2.08E-05
1.536	2.07E-05
1.537	2.08E-05
1.538	2.08E-05
1.539	2.09E-05
1.54	2.09E-05
1.541	2.10E-05
1.542	2.09E-05
1.543	2.10E-05
1.544	2.10E-05
1.545	2.11E-05
1.546	2.11E-05
1.547	2.12E-05
1.548	2.12E-05
1.549	2.12E-05
1.55	2.12E-05
1.551	2.13E-05
1.552	2.13E-05
1.553	2.14E-05
1.554	2.13E-05
1.555	2.14E-05
1.556	2.14E-05
1.557	2.15E-05
1.558	2.15E-05
1.559	2.16E-05
1.56	2.15E-05
1.561	2.16E-05
1.562	2.16E-05
1.563	2.17E-05
1.564	2.17E-05
1.565	2.18E-05
1.566	2.17E-05
1.567	2.18E-05
1.568	2.18E-05
1.569	2.19E-05
1.57	2.19E-05
1.571	2.19E-05
1.572	2.20E-05
1.573	2.20E-05
1.574	2.20E-05
1.575	2.21E-05
1.576	2.21E-05
1.577	2.22E-05
1.578	2.22E-05
1.579	2.22E-05
1.58	2.22E-05
1.581	2.23E-05
1.582	2.23E-05
1.583	2.24E-05
1.584	2.24E-05
1.585	2.24E-05
1.586	2.24E-05
1.587	2.25E-05
1.588	2.25E-05
1.589	2.26E-05
1.59	2.26E-05
1.591	2.27E-05
1.592	2.26E-05
1.593	2.27E-05
1.594	2.27E-05
1.595	2.28E-05
1.596	2.28E-05
1.597	2.29E-05
1.598	2.29E-05
1.599	2.30E-05
1.6	2.29E-05
1.601	2.30E-05
1.602	2.30E-05
1.603	2.31E-05
1.604	2.31E-05
1.605	2.32E-05
1.606	2.32E-05
1.607	2.33E-05
1.608	2.32E-05
1.609	2.33E-05
1.61	2.33E-05
1.611	2.34E-05
1.612	2.34E-05
1.613	2.35E-05
1.614	2.35E-05
1.615	2.36E-05
1.616	2.36E-05
1.617	2.36E-05
1.618	2.36E-05
1.619	2.37E-05
1.62	2.37E-05
1.621	2.38E-05
1.622	2.38E-05
1.623	2.39E-05
1.624	2.39E-05
1.625	2.40E-05
1.626	2.40E-05
1.627	2.40E-05
1.628	2.40E-05
1.629	2.41E-05
1.63	2.41E-05
1.631	2.42E-05
1.632	2.42E-05
1.633	2.43E-05
1.634	2.43E-05
1.635	2.44E-05
1.636	2.44E-05
1.637	2.45E-05
1.638	2.45E-05
1.639	2.46E-05
1.64	2.46E-05
1.641	2.46E-05
1.642	2.46E-05
1.643	2.47E-05
1.644	2.47E-05
1.645	2.48E-05
1.646	2.48E-05
1.647	2.49E-05
1.648	2.49E-05
1.649	2.50E-05
1.65	2.50E-05
1.651	2.51E-05
1.652	2.51E-05
1.653	2.52E-05
1.654	2.52E-05
1.655	2.53E-05
1.656	2.53E-05
1.657	2.54E-05
1.658	2.54E-05
1.659	2.54E-05
1.66	2.55E-05
1.661	2.56E-05
1.662	2.55E-05
1.663	2.57E-05
1.664	2.56E-05
1.665	2.57E-05
1.666	2.57E-05
1.667	2.58E-05
1.668	2.58E-05
1.669	2.59E-05
1.67	2.59E-05
1.671	2.60E-05
1.672	2.60E-05
1.673	2.61E-05
1.674	2.61E-05
1.675	2.62E-05
1.676	2.62E-05
1.677	2.63E-05
1.678	2.63E-05
1.679	2.64E-05
1.68	2.64E-05
1.681	2.65E-05
1.682	2.65E-05
1.683	2.66E-05
1.684	2.66E-05
1.685	2.67E-05
1.686	2.67E-05
1.687	2.68E-05
1.688	2.68E-05
1.689	2.69E-05
1.69	2.69E-05
1.691	2.70E-05
1.692	2.70E-05
1.693	2.71E-05
1.694	2.71E-05
1.695	2.72E-05
1.696	2.72E-05
1.697	2.73E-05
1.698	2.73E-05
1.699	2.74E-05
1.7	2.74E-05
1.701	2.75E-05
1.702	2.75E-05
1.703	2.76E-05
1.704	2.76E-05
1.705	2.77E-05
1.706	2.77E-05
1.707	2.78E-05
1.708	2.78E-05
1.709	2.79E-05
1.71	2.79E-05
1.711	2.80E-05
1.712	2.80E-05
1.713	2.81E-05
1.714	2.81E-05
1.715	2.82E-05
1.716	2.82E-05
1.717	2.83E-05
1.718	2.84E-05
1.719	2.84E-05
1.72	2.85E-05
1.721	2.86E-05
1.722	2.86E-05
1.723	2.87E-05
1.724	2.87E-05
1.725	2.88E-05
1.726	2.88E-05
1.727	2.89E-05
1.728	2.89E-05
1.729	2.90E-05
1.73	2.90E-05
1.731	2.91E-05
1.732	2.91E-05
1.733	2.92E-05
1.734	2.93E-05
1.735	2.94E-05
1.736	2.94E-05
1.737	2.95E-05
1.738	2.95E-05
1.739	2.96E-05
1.74	2.96E-05
1.741	2.97E-05
1.742	2.97E-05
1.743	2.98E-05
1.744	2.98E-05
1.745	2.99E-05
1.746	3.00E-05
1.747	3.01E-05
1.748	3.01E-05
1.749	3.02E-05
1.75	3.02E-05
1.751	3.03E-05
1.752	3.03E-05
1.753	3.04E-05
1.754	3.05E-05
1.755	3.05E-05
1.756	3.06E-05
1.757	3.07E-05
1.758	3.07E-05
1.759	3.08E-05
1.76	3.08E-05
1.761	3.09E-05
1.762	3.09E-05
1.763	3.10E-05
1.764	3.11E-05
1.765	3.12E-05
1.766	3.12E-05
1.767	3.13E-05
1.768	3.13E-05
1.769	3.14E-05
1.77	3.14E-05
1.771	3.15E-05
1.772	3.16E-05
1.773	3.17E-05
1.774	3.17E-05
1.775	3.18E-05
1.776	3.19E-05
1.777	3.20E-05
1.778	3.20E-05
1.779	3.21E-05
1.78	3.21E-05
1.781	3.22E-05
1.782	3.23E-05
1.783	3.24E-05
1.784	3.24E-05
1.785	3.25E-05
1.786	3.26E-05
1.787	3.27E-05
1.788	3.27E-05
1.789	3.28E-05
1.79	3.28E-05
1.791	3.29E-05
1.792	3.29E-05
1.793	3.30E-05
1.794	3.31E-05
1.795	3.32E-05
1.796	3.32E-05
1.797	3.33E-05
1.798	3.33E-05
1.799	3.34E-05
1.8	3.35E-05
1.801	3.36E-05
1.802	3.36E-05
1.803	3.37E-05
1.804	3.38E-05
1.805	3.39E-05
1.806	3.39E-05
1.807	3.40E-05
1.808	3.40E-05
1.809	3.42E-05
1.81	3.42E-05
1.811	3.43E-05
1.812	3.44E-05
1.813	3.45E-05
1.814	3.45E-05
1.815	3.46E-05
1.816	3.47E-05
1.817	3.48E-05
1.818	3.48E-05
1.819	3.49E-05
1.82	3.50E-05
1.821	3.51E-05
1.822	3.51E-05
1.823	3.52E-05
1.824	3.53E-05
1.825	3.54E-05
1.826	3.55E-05
1.827	3.56E-05
1.828	3.56E-05
1.829	3.57E-05
1.83	3.58E-05
1.831	3.60E-05
1.832	3.60E-05
1.833	3.61E-05
1.834	3.62E-05
1.835	3.63E-05
1.836	3.63E-05
1.837	3.65E-05
1.838	3.65E-05
1.839	3.66E-05
1.84	3.67E-05
1.841	3.68E-05
1.842	3.69E-05
1.843	3.70E-05
1.844	3.71E-05
1.845	3.72E-05
1.846	3.72E-05
1.847	3.74E-05
1.848	3.74E-05
1.849	3.76E-05
1.85	3.76E-05
1.851	3.77E-05
1.852	3.78E-05
1.853	3.79E-05
1.854	3.80E-05
1.855	3.81E-05
1.856	3.82E-05
1.857	3.84E-05
1.858	3.84E-05
1.859	3.86E-05
1.86	3.86E-05
1.861	3.88E-05
1.862	3.89E-05
1.863	3.90E-05
1.864	3.91E-05
1.865	3.92E-05
1.866	3.93E-05
1.867	3.94E-05
1.868	3.95E-05
1.869	3.96E-05
1.87	3.97E-05
1.871	3.98E-05
1.872	3.99E-05
1.873	4.01E-05
1.874	4.02E-05
1.875	4.03E-05
1.876	4.04E-05
1.877	4.05E-05
1.878	4.06E-05
1.879	4.08E-05
1.88	4.09E-05
1.881	4.10E-05
1.882	4.11E-05
1.883	4.12E-05
1.884	4.13E-05
1.885	4.15E-05
1.886	4.16E-05
1.887	4.17E-05
1.888	4.18E-05
1.889	4.20E-05
1.89	4.21E-05
1.891	4.22E-05
1.892	4.23E-05
1.893	4.25E-05
1.894	4.26E-05
1.895	4.28E-05
1.896	4.29E-05
1.897	4.31E-05
1.898	4.32E-05
1.899	4.33E-05
1.9	4.35E-05
1.901	4.36E-05
1.902	4.37E-05
1.903	4.39E-05
1.904	4.40E-05
1.905	4.42E-05
1.906	4.43E-05
1.907	4.45E-05
1.908	4.46E-05
1.909	4.48E-05
1.91	4.49E-05
1.911	4.51E-05
1.912	4.52E-05
1.913	4.54E-05
1.914	4.55E-05
1.915	4.57E-05
1.916	4.59E-05
1.917	4.61E-05
1.918	4.62E-05
1.919	4.64E-05
1.92	4.66E-05
1.921	4.67E-05
1.922	4.69E-05
1.923	4.71E-05
1.924	4.72E-05
1.925	4.74E-05
1.926	4.76E-05
1.927	4.78E-05
1.928	4.80E-05
1.929	4.82E-05
1.93	4.84E-05
1.931	4.86E-05
1.932	4.88E-05
1.933	4.90E-05
1.934	4.91E-05
1.935	4.94E-05
1.936	4.95E-05
1.937	4.98E-05
1.938	5.00E-05
1.939	5.02E-05
1.94	5.04E-05
1.941	5.06E-05
1.942	5.08E-05
1.943	5.10E-05
1.944	5.12E-05
1.945	5.15E-05
1.946	5.17E-05
1.947	5.20E-05
1.948	5.22E-05
1.949	5.24E-05
1.95	5.27E-05
1.951	5.29E-05
1.952	5.31E-05
1.953	5.34E-05
1.954	5.36E-05
1.955	5.39E-05
1.956	5.41E-05
1.957	5.44E-05
1.958	5.46E-05
1.959	5.49E-05
1.96	5.51E-05
1.961	5.54E-05
1.962	5.57E-05
1.963	5.60E-05
1.964	5.62E-05
1.965	5.65E-05
1.966	5.68E-05
1.967	5.71E-05
1.968	5.73E-05
1.969	5.76E-05
1.97	5.79E-05
1.971	5.83E-05
1.972	5.85E-05
1.973	5.88E-05
1.974	5.91E-05
1.975	5.95E-05
1.976	5.97E-05
1.977	6.01E-05
1.978	6.04E-05
1.979	6.07E-05
[truncated: 4,020 more rows]
