# Supplementary material for: Sulfonamide-directed site-selective functionalization of unactivated C(sp3)−H enabled by photocatalytic sequential electron/proton transfer
Source: Nat Commun. 2024 Jun 14;15:5087. doi: 10.1038/s41467-024-49337-3 (PMC11178871; doi:10.1038/s41467-024-49337-3)
Supplement: Supplementary file 3 — Source Data [file 41467_2024_49337_MOESM3_ESM.zip › Source Data/Dataset 1. CV tests/CV of PG12-FigureS25.csv]

Nov. 26	2023 15:37:58
Cyclic Voltammetry
File: c:\users\25681\desktop\cv20231126\4-Data Source: Experiment
Instrument Model: CHI600E
Data Proc: Smoothing
Header:
Note:
Init E (V) = 0
High E (V) = 3
Low E (V) = 0
Init P/N = P
Scan Rate (V/s) = 0.1
Segment = 2
Sample Interval (V) = 0.001
Quiet Time (sec) = 2
Sensitivity (A/V) = 0.001
Results:
Channel 1:
Segment 1:
Segment 2:
Potential/V	Current/A
0	-2.54E-05
0.001	-2.50E-05
0.002	-2.47E-05
0.003	-2.44E-05
0.004	-2.42E-05
0.005	-2.40E-05
0.006	-2.38E-05
0.007	-2.36E-05
0.008	-2.35E-05
0.009	-2.33E-05
0.01	-2.31E-05
0.011	-2.29E-05
0.012	-2.27E-05
0.013	-2.26E-05
0.014	-2.24E-05
0.015	-2.22E-05
0.016	-2.21E-05
0.017	-2.19E-05
0.018	-2.18E-05
0.019	-2.16E-05
0.02	-2.15E-05
0.021	-2.13E-05
0.022	-2.12E-05
0.023	-2.10E-05
0.024	-2.09E-05
0.025	-2.07E-05
0.026	-2.06E-05
0.027	-2.05E-05
0.028	-2.03E-05
0.029	-2.02E-05
0.03	-2.00E-05
0.031	-1.99E-05
0.032	-1.98E-05
0.033	-1.96E-05
0.034	-1.95E-05
0.035	-1.94E-05
0.036	-1.93E-05
0.037	-1.91E-05
0.038	-1.90E-05
0.039	-1.89E-05
0.04	-1.88E-05
0.041	-1.87E-05
0.042	-1.86E-05
0.043	-1.84E-05
0.044	-1.83E-05
0.045	-1.82E-05
0.046	-1.81E-05
0.047	-1.80E-05
0.048	-1.79E-05
0.049	-1.78E-05
0.05	-1.77E-05
0.051	-1.75E-05
0.052	-1.74E-05
0.053	-1.73E-05
0.054	-1.72E-05
0.055	-1.71E-05
0.056	-1.70E-05
0.057	-1.69E-05
0.058	-1.68E-05
0.059	-1.67E-05
0.06	-1.66E-05
0.061	-1.65E-05
0.062	-1.65E-05
0.063	-1.64E-05
0.064	-1.63E-05
0.065	-1.62E-05
0.066	-1.61E-05
0.067	-1.60E-05
0.068	-1.59E-05
0.069	-1.58E-05
0.07	-1.57E-05
0.071	-1.56E-05
0.072	-1.55E-05
0.073	-1.54E-05
0.074	-1.54E-05
0.075	-1.53E-05
0.076	-1.52E-05
0.077	-1.51E-05
0.078	-1.50E-05
0.079	-1.49E-05
0.08	-1.48E-05
0.081	-1.47E-05
0.082	-1.46E-05
0.083	-1.46E-05
0.084	-1.45E-05
0.085	-1.44E-05
0.086	-1.43E-05
0.087	-1.42E-05
0.088	-1.42E-05
0.089	-1.41E-05
0.09	-1.40E-05
0.091	-1.39E-05
0.092	-1.38E-05
0.093	-1.38E-05
0.094	-1.37E-05
0.095	-1.36E-05
0.096	-1.35E-05
0.097	-1.34E-05
0.098	-1.34E-05
0.099	-1.33E-05
0.1	-1.32E-05
0.101	-1.31E-05
0.102	-1.31E-05
0.103	-1.30E-05
0.104	-1.29E-05
0.105	-1.28E-05
0.106	-1.28E-05
0.107	-1.27E-05
0.108	-1.26E-05
0.109	-1.26E-05
0.11	-1.25E-05
0.111	-1.24E-05
0.112	-1.24E-05
0.113	-1.23E-05
0.114	-1.22E-05
0.115	-1.21E-05
0.116	-1.21E-05
0.117	-1.20E-05
0.118	-1.20E-05
0.119	-1.19E-05
0.12	-1.18E-05
0.121	-1.17E-05
0.122	-1.17E-05
0.123	-1.16E-05
0.124	-1.16E-05
0.125	-1.15E-05
0.126	-1.14E-05
0.127	-1.14E-05
0.128	-1.13E-05
0.129	-1.12E-05
0.13	-1.12E-05
0.131	-1.11E-05
0.132	-1.11E-05
0.133	-1.10E-05
0.134	-1.09E-05
0.135	-1.09E-05
0.136	-1.08E-05
0.137	-1.07E-05
0.138	-1.07E-05
0.139	-1.06E-05
0.14	-1.06E-05
0.141	-1.05E-05
0.142	-1.04E-05
0.143	-1.04E-05
0.144	-1.03E-05
0.145	-1.02E-05
0.146	-1.02E-05
0.147	-1.01E-05
0.148	-1.01E-05
0.149	-1.00E-05
0.15	-9.96E-06
0.151	-9.90E-06
0.152	-9.84E-06
0.153	-9.77E-06
0.154	-9.72E-06
0.155	-9.65E-06
0.156	-9.61E-06
0.157	-9.55E-06
0.158	-9.49E-06
0.159	-9.44E-06
0.16	-9.39E-06
0.161	-9.33E-06
0.162	-9.29E-06
0.163	-9.23E-06
0.164	-9.18E-06
0.165	-9.12E-06
0.166	-9.08E-06
0.167	-9.02E-06
0.168	-8.98E-06
0.169	-8.92E-06
0.17	-8.88E-06
0.171	-8.81E-06
0.172	-8.77E-06
0.173	-8.71E-06
0.174	-8.66E-06
0.175	-8.60E-06
0.176	-8.56E-06
0.177	-8.49E-06
0.178	-8.45E-06
0.179	-8.39E-06
0.18	-8.35E-06
0.181	-8.29E-06
0.182	-8.24E-06
0.183	-8.19E-06
0.184	-8.14E-06
0.185	-8.09E-06
0.186	-8.03E-06
0.187	-7.97E-06
0.188	-7.92E-06
0.189	-7.87E-06
0.19	-7.83E-06
0.191	-7.77E-06
0.192	-7.72E-06
0.193	-7.66E-06
0.194	-7.62E-06
0.195	-7.56E-06
0.196	-7.52E-06
0.197	-7.46E-06
0.198	-7.42E-06
0.199	-7.36E-06
0.2	-7.32E-06
0.201	-7.26E-06
0.202	-7.22E-06
0.203	-7.16E-06
0.204	-7.12E-06
0.205	-7.06E-06
0.206	-7.01E-06
0.207	-6.96E-06
0.208	-6.92E-06
0.209	-6.87E-06
0.21	-6.82E-06
0.211	-6.77E-06
0.212	-6.73E-06
0.213	-6.68E-06
0.214	-6.65E-06
0.215	-6.60E-06
0.216	-6.55E-06
0.217	-6.50E-06
0.218	-6.46E-06
0.219	-6.41E-06
0.22	-6.38E-06
0.221	-6.33E-06
0.222	-6.29E-06
0.223	-6.24E-06
0.224	-6.20E-06
0.225	-6.15E-06
0.226	-6.12E-06
0.227	-6.08E-06
0.228	-6.05E-06
0.229	-6.00E-06
0.23	-5.96E-06
0.231	-5.91E-06
0.232	-5.87E-06
0.233	-5.82E-06
0.234	-5.78E-06
0.235	-5.74E-06
0.236	-5.70E-06
0.237	-5.66E-06
0.238	-5.63E-06
0.239	-5.58E-06
0.24	-5.54E-06
0.241	-5.50E-06
0.242	-5.46E-06
0.243	-5.42E-06
0.244	-5.39E-06
0.245	-5.34E-06
0.246	-5.31E-06
0.247	-5.27E-06
0.248	-5.24E-06
0.249	-5.20E-06
0.25	-5.17E-06
0.251	-5.13E-06
0.252	-5.09E-06
0.253	-5.05E-06
0.254	-5.01E-06
0.255	-4.97E-06
0.256	-4.94E-06
0.257	-4.90E-06
0.258	-4.87E-06
0.259	-4.84E-06
0.26	-4.81E-06
0.261	-4.76E-06
0.262	-4.73E-06
0.263	-4.69E-06
0.264	-4.66E-06
0.265	-4.62E-06
0.266	-4.60E-06
0.267	-4.55E-06
0.268	-4.52E-06
0.269	-4.47E-06
0.27	-4.44E-06
0.271	-4.40E-06
0.272	-4.37E-06
0.273	-4.33E-06
0.274	-4.30E-06
0.275	-4.26E-06
0.276	-4.24E-06
0.277	-4.19E-06
0.278	-4.16E-06
0.279	-4.12E-06
0.28	-4.08E-06
0.281	-4.04E-06
0.282	-4.01E-06
0.283	-3.97E-06
0.284	-3.94E-06
0.285	-3.90E-06
0.286	-3.87E-06
0.287	-3.83E-06
0.288	-3.80E-06
0.289	-3.77E-06
0.29	-3.73E-06
0.291	-3.69E-06
0.292	-3.66E-06
0.293	-3.62E-06
0.294	-3.59E-06
0.295	-3.55E-06
0.296	-3.52E-06
0.297	-3.48E-06
0.298	-3.46E-06
0.299	-3.42E-06
0.3	-3.39E-06
0.301	-3.35E-06
0.302	-3.32E-06
0.303	-3.28E-06
0.304	-3.26E-06
0.305	-3.21E-06
0.306	-3.18E-06
0.307	-3.13E-06
0.308	-3.10E-06
0.309	-3.07E-06
0.31	-3.05E-06
0.311	-3.01E-06
0.312	-2.99E-06
0.313	-2.94E-06
0.314	-2.91E-06
0.315	-2.87E-06
0.316	-2.85E-06
0.317	-2.81E-06
0.318	-2.79E-06
0.319	-2.75E-06
0.32	-2.72E-06
0.321	-2.69E-06
0.322	-2.66E-06
0.323	-2.62E-06
0.324	-2.59E-06
0.325	-2.56E-06
0.326	-2.54E-06
0.327	-2.51E-06
0.328	-2.48E-06
0.329	-2.45E-06
0.33	-2.42E-06
0.331	-2.38E-06
0.332	-2.35E-06
0.333	-2.32E-06
0.334	-2.29E-06
0.335	-2.26E-06
0.336	-2.24E-06
0.337	-2.20E-06
0.338	-2.17E-06
0.339	-2.14E-06
0.34	-2.11E-06
0.341	-2.08E-06
0.342	-2.05E-06
0.343	-2.02E-06
0.344	-1.99E-06
0.345	-1.95E-06
0.346	-1.92E-06
0.347	-1.89E-06
0.348	-1.86E-06
0.349	-1.83E-06
0.35	-1.80E-06
0.351	-1.77E-06
0.352	-1.74E-06
0.353	-1.71E-06
0.354	-1.68E-06
0.355	-1.65E-06
0.356	-1.62E-06
0.357	-1.59E-06
0.358	-1.56E-06
0.359	-1.52E-06
0.36	-1.49E-06
0.361	-1.45E-06
0.362	-1.43E-06
0.363	-1.40E-06
0.364	-1.38E-06
0.365	-1.35E-06
0.366	-1.33E-06
0.367	-1.29E-06
0.368	-1.27E-06
0.369	-1.23E-06
0.37	-1.20E-06
0.371	-1.17E-06
0.372	-1.15E-06
0.373	-1.12E-06
0.374	-1.10E-06
0.375	-1.06E-06
0.376	-1.03E-06
0.377	-9.97E-07
0.378	-9.74E-07
0.379	-9.35E-07
0.38	-9.16E-07
0.381	-8.81E-07
0.382	-8.57E-07
0.383	-8.24E-07
0.384	-8.00E-07
0.385	-7.64E-07
0.386	-7.42E-07
0.387	-7.06E-07
0.388	-6.86E-07
0.389	-6.53E-07
0.39	-6.27E-07
0.391	-5.94E-07
0.392	-5.73E-07
0.393	-5.39E-07
0.394	-5.16E-07
0.395	-4.82E-07
0.396	-4.58E-07
0.397	-4.24E-07
0.398	-4.03E-07
0.399	-3.69E-07
0.4	-3.46E-07
0.401	-3.13E-07
0.402	-2.92E-07
0.403	-2.61E-07
0.404	-2.42E-07
0.405	-2.09E-07
0.406	-1.92E-07
0.407	-1.63E-07
0.408	-1.36E-07
0.409	-9.70E-08
0.41	-7.38E-08
0.411	-3.47E-08
0.412	-1.82E-08
0.413	5.66E-09
0.414	2.76E-08
0.415	5.90E-08
0.416	7.79E-08
0.417	1.12E-07
0.418	1.34E-07
0.419	1.65E-07
0.42	1.85E-07
0.421	2.17E-07
0.422	2.34E-07
0.423	2.62E-07
0.424	2.85E-07
0.425	3.18E-07
0.426	3.38E-07
0.427	3.71E-07
0.428	3.89E-07
0.429	4.17E-07
0.43	4.36E-07
0.431	4.67E-07
0.432	4.88E-07
0.433	5.24E-07
0.434	5.48E-07
0.435	5.83E-07
0.436	6.04E-07
0.437	6.33E-07
0.438	6.49E-07
0.439	6.79E-07
0.44	6.98E-07
0.441	7.32E-07
0.442	7.53E-07
0.443	7.90E-07
0.444	8.11E-07
0.445	8.41E-07
0.446	8.59E-07
0.447	8.93E-07
0.448	9.11E-07
0.449	9.43E-07
0.45	9.61E-07
0.451	9.89E-07
0.452	1.01E-06
0.453	1.04E-06
0.454	1.06E-06
0.455	1.09E-06
0.456	1.11E-06
0.457	1.14E-06
0.458	1.16E-06
0.459	1.19E-06
0.46	1.21E-06
0.461	1.25E-06
0.462	1.26E-06
0.463	1.29E-06
0.464	1.31E-06
0.465	1.33E-06
0.466	1.35E-06
0.467	1.38E-06
0.468	1.40E-06
0.469	1.43E-06
0.47	1.46E-06
0.471	1.49E-06
0.472	1.51E-06
0.473	1.53E-06
0.474	1.56E-06
0.475	1.59E-06
0.476	1.61E-06
0.477	1.63E-06
0.478	1.64E-06
0.479	1.67E-06
0.48	1.70E-06
0.481	1.73E-06
0.482	1.75E-06
0.483	1.78E-06
0.484	1.79E-06
0.485	1.82E-06
0.486	1.84E-06
0.487	1.87E-06
0.488	1.89E-06
0.489	1.92E-06
0.49	1.94E-06
0.491	1.97E-06
0.492	1.99E-06
0.493	2.02E-06
0.494	2.03E-06
0.495	2.06E-06
0.496	2.07E-06
0.497	2.10E-06
0.498	2.11E-06
0.499	2.14E-06
0.5	2.16E-06
0.501	2.19E-06
0.502	2.20E-06
0.503	2.23E-06
0.504	2.25E-06
0.505	2.28E-06
0.506	2.30E-06
0.507	2.33E-06
0.508	2.33E-06
0.509	2.36E-06
0.51	2.37E-06
0.511	2.40E-06
0.512	2.42E-06
0.513	2.45E-06
0.514	2.47E-06
0.515	2.49E-06
0.516	2.50E-06
0.517	2.52E-06
0.518	2.54E-06
0.519	2.57E-06
0.52	2.59E-06
0.521	2.61E-06
0.522	2.62E-06
0.523	2.65E-06
0.524	2.67E-06
0.525	2.70E-06
0.526	2.71E-06
0.527	2.73E-06
0.528	2.74E-06
0.529	2.77E-06
0.53	2.78E-06
0.531	2.81E-06
0.532	2.83E-06
0.533	2.86E-06
0.534	2.88E-06
0.535	2.90E-06
0.536	2.92E-06
0.537	2.94E-06
0.538	2.96E-06
0.539	2.99E-06
0.54	3.00E-06
0.541	3.02E-06
0.542	3.04E-06
0.543	3.07E-06
0.544	3.08E-06
0.545	3.11E-06
0.546	3.12E-06
0.547	3.15E-06
0.548	3.16E-06
0.549	3.19E-06
0.55	3.20E-06
0.551	3.22E-06
0.552	3.24E-06
0.553	3.27E-06
0.554	3.28E-06
0.555	3.31E-06
0.556	3.33E-06
0.557	3.35E-06
0.558	3.36E-06
0.559	3.39E-06
0.56	3.40E-06
0.561	3.42E-06
0.562	3.43E-06
0.563	3.46E-06
0.564	3.48E-06
0.565	3.51E-06
0.566	3.52E-06
0.567	3.55E-06
0.568	3.56E-06
0.569	3.58E-06
0.57	3.60E-06
0.571	3.62E-06
0.572	3.63E-06
0.573	3.66E-06
0.574	3.68E-06
0.575	3.70E-06
0.576	3.72E-06
0.577	3.74E-06
0.578	3.75E-06
0.579	3.77E-06
0.58	3.78E-06
0.581	3.80E-06
0.582	3.81E-06
0.583	3.84E-06
0.584	3.85E-06
0.585	3.87E-06
0.586	3.89E-06
0.587	3.92E-06
0.588	3.93E-06
0.589	3.96E-06
0.59	3.98E-06
0.591	4.00E-06
0.592	4.01E-06
0.593	4.04E-06
0.594	4.04E-06
0.595	4.07E-06
0.596	4.08E-06
0.597	4.11E-06
0.598	4.12E-06
0.599	4.15E-06
0.6	4.15E-06
0.601	4.18E-06
0.602	4.20E-06
0.603	4.23E-06
0.604	4.24E-06
0.605	4.26E-06
0.606	4.27E-06
0.607	4.29E-06
0.608	4.30E-06
0.609	4.32E-06
0.61	4.34E-06
0.611	4.37E-06
0.612	4.38E-06
0.613	4.40E-06
0.614	4.42E-06
0.615	4.44E-06
0.616	4.46E-06
0.617	4.48E-06
0.618	4.49E-06
0.619	4.52E-06
0.62	4.54E-06
0.621	4.56E-06
0.622	4.57E-06
0.623	4.60E-06
0.624	4.61E-06
0.625	4.63E-06
0.626	4.64E-06
0.627	4.66E-06
0.628	4.67E-06
0.629	4.69E-06
0.63	4.70E-06
0.631	4.73E-06
0.632	4.74E-06
0.633	4.76E-06
0.634	4.78E-06
0.635	4.80E-06
0.636	4.81E-06
0.637	4.83E-06
0.638	4.85E-06
0.639	4.87E-06
0.64	4.88E-06
0.641	4.90E-06
0.642	4.92E-06
0.643	4.94E-06
0.644	4.96E-06
0.645	4.98E-06
0.646	4.99E-06
0.647	5.01E-06
0.648	5.02E-06
0.649	5.04E-06
0.65	5.05E-06
0.651	5.08E-06
0.652	5.09E-06
0.653	5.11E-06
0.654	5.12E-06
0.655	5.14E-06
0.656	5.15E-06
0.657	5.18E-06
0.658	5.20E-06
0.659	5.22E-06
0.66	5.23E-06
0.661	5.25E-06
0.662	5.26E-06
0.663	5.28E-06
0.664	5.30E-06
0.665	5.32E-06
0.666	5.34E-06
0.667	5.37E-06
0.668	5.37E-06
0.669	5.40E-06
0.67	5.41E-06
0.671	5.43E-06
0.672	5.45E-06
0.673	5.47E-06
0.674	5.49E-06
0.675	5.51E-06
0.676	5.53E-06
0.677	5.55E-06
0.678	5.56E-06
0.679	5.59E-06
0.68	5.60E-06
0.681	5.62E-06
0.682	5.64E-06
0.683	5.66E-06
0.684	5.67E-06
0.685	5.69E-06
0.686	5.70E-06
0.687	5.73E-06
0.688	5.75E-06
0.689	5.77E-06
0.69	5.78E-06
0.691	5.81E-06
0.692	5.82E-06
0.693	5.84E-06
0.694	5.86E-06
0.695	5.88E-06
0.696	5.90E-06
0.697	5.92E-06
0.698	5.93E-06
0.699	5.96E-06
0.7	5.97E-06
0.701	5.99E-06
0.702	6.00E-06
0.703	6.03E-06
0.704	6.04E-06
0.705	6.06E-06
0.706	6.08E-06
0.707	6.10E-06
0.708	6.11E-06
0.709	6.14E-06
0.71	6.15E-06
0.711	6.17E-06
0.712	6.19E-06
0.713	6.21E-06
0.714	6.22E-06
0.715	6.25E-06
0.716	6.27E-06
0.717	6.30E-06
0.718	6.31E-06
0.719	6.32E-06
0.72	6.33E-06
0.721	6.36E-06
0.722	6.37E-06
0.723	6.39E-06
0.724	6.40E-06
0.725	6.43E-06
0.726	6.43E-06
0.727	6.45E-06
0.728	6.47E-06
0.729	6.49E-06
0.73	6.51E-06
0.731	6.54E-06
0.732	6.54E-06
0.733	6.56E-06
0.734	6.57E-06
0.735	6.59E-06
0.736	6.61E-06
0.737	6.64E-06
0.738	6.65E-06
0.739	6.68E-06
0.74	6.69E-06
0.741	6.71E-06
0.742	6.72E-06
0.743	6.75E-06
0.744	6.75E-06
0.745	6.78E-06
0.746	6.79E-06
0.747	6.81E-06
0.748	6.82E-06
0.749	6.84E-06
0.75	6.85E-06
0.751	6.87E-06
0.752	6.89E-06
0.753	6.91E-06
0.754	6.92E-06
0.755	6.94E-06
0.756	6.95E-06
0.757	6.97E-06
0.758	6.98E-06
0.759	7.01E-06
0.76	7.02E-06
0.761	7.04E-06
0.762	7.05E-06
0.763	7.08E-06
0.764	7.08E-06
0.765	7.10E-06
0.766	7.11E-06
0.767	7.13E-06
0.768	7.15E-06
0.769	7.18E-06
0.77	7.18E-06
0.771	7.20E-06
0.772	7.21E-06
0.773	7.23E-06
0.774	7.25E-06
0.775	7.27E-06
0.776	7.27E-06
0.777	7.30E-06
0.778	7.31E-06
0.779	7.33E-06
0.78	7.34E-06
0.781	7.36E-06
0.782	7.37E-06
0.783	7.38E-06
0.784	7.39E-06
0.785	7.42E-06
0.786	7.43E-06
0.787	7.46E-06
0.788	7.47E-06
0.789	7.49E-06
0.79	7.50E-06
0.791	7.52E-06
0.792	7.53E-06
0.793	7.55E-06
0.794	7.57E-06
0.795	7.59E-06
0.796	7.60E-06
0.797	7.62E-06
0.798	7.63E-06
0.799	7.65E-06
0.8	7.66E-06
0.801	7.68E-06
0.802	7.69E-06
0.803	7.72E-06
0.804	7.73E-06
0.805	7.76E-06
0.806	7.77E-06
0.807	7.79E-06
0.808	7.81E-06
0.809	7.84E-06
0.81	7.85E-06
0.811	7.88E-06
0.812	7.89E-06
0.813	7.90E-06
0.814	7.92E-06
0.815	7.94E-06
0.816	7.96E-06
0.817	7.99E-06
0.818	8.01E-06
0.819	8.05E-06
0.82	8.07E-06
0.821	8.09E-06
0.822	8.09E-06
0.823	8.11E-06
0.824	8.12E-06
0.825	8.15E-06
0.826	8.16E-06
0.827	8.19E-06
0.828	8.21E-06
0.829	8.23E-06
0.83	8.25E-06
0.831	8.27E-06
0.832	8.29E-06
0.833	8.32E-06
0.834	8.34E-06
0.835	8.36E-06
0.836	8.37E-06
0.837	8.40E-06
0.838	8.42E-06
0.839	8.45E-06
0.84	8.47E-06
0.841	8.49E-06
0.842	8.51E-06
0.843	8.54E-06
0.844	8.56E-06
0.845	8.59E-06
0.846	8.61E-06
0.847	8.64E-06
0.848	8.66E-06
0.849	8.68E-06
0.85	8.70E-06
0.851	8.73E-06
0.852	8.74E-06
0.853	8.78E-06
0.854	8.79E-06
0.855	8.82E-06
0.856	8.84E-06
0.857	8.86E-06
0.858	8.88E-06
0.859	8.91E-06
0.86	8.94E-06
0.861	8.97E-06
0.862	8.99E-06
0.863	9.02E-06
0.864	9.04E-06
0.865	9.07E-06
0.866	9.09E-06
0.867	9.12E-06
0.868	9.15E-06
0.869	9.18E-06
0.87	9.21E-06
0.871	9.24E-06
0.872	9.26E-06
0.873	9.28E-06
0.874	9.30E-06
0.875	9.34E-06
0.876	9.36E-06
0.877	9.39E-06
0.878	9.40E-06
0.879	9.43E-06
0.88	9.45E-06
0.881	9.49E-06
0.882	9.51E-06
0.883	9.54E-06
0.884	9.56E-06
0.885	9.60E-06
0.886	9.61E-06
0.887	9.65E-06
0.888	9.67E-06
0.889	9.70E-06
0.89	9.72E-06
0.891	9.76E-06
0.892	9.78E-06
0.893	9.81E-06
0.894	9.83E-06
0.895	9.87E-06
0.896	9.89E-06
0.897	9.92E-06
0.898	9.94E-06
0.899	9.97E-06
0.9	9.99E-06
0.901	1.00E-05
0.902	1.00E-05
0.903	1.01E-05
0.904	1.01E-05
0.905	1.01E-05
0.906	1.01E-05
0.907	1.02E-05
0.908	1.02E-05
0.909	1.02E-05
0.91	1.03E-05
0.911	1.03E-05
0.912	1.03E-05
0.913	1.03E-05
0.914	1.04E-05
0.915	1.04E-05
0.916	1.04E-05
0.917	1.05E-05
0.918	1.05E-05
0.919	1.05E-05
0.92	1.05E-05
0.921	1.06E-05
0.922	1.06E-05
0.923	1.06E-05
0.924	1.07E-05
0.925	1.07E-05
0.926	1.07E-05
0.927	1.07E-05
0.928	1.08E-05
0.929	1.08E-05
0.93	1.08E-05
0.931	1.09E-05
0.932	1.09E-05
0.933	1.09E-05
0.934	1.09E-05
0.935	1.10E-05
0.936	1.10E-05
0.937	1.10E-05
0.938	1.11E-05
0.939	1.11E-05
0.94	1.11E-05
0.941	1.11E-05
0.942	1.12E-05
0.943	1.12E-05
0.944	1.12E-05
0.945	1.12E-05
0.946	1.13E-05
0.947	1.13E-05
0.948	1.13E-05
0.949	1.14E-05
0.95	1.14E-05
0.951	1.14E-05
0.952	1.14E-05
0.953	1.15E-05
0.954	1.15E-05
0.955	1.15E-05
0.956	1.16E-05
0.957	1.16E-05
0.958	1.16E-05
0.959	1.17E-05
0.96	1.17E-05
0.961	1.17E-05
0.962	1.17E-05
0.963	1.18E-05
0.964	1.18E-05
0.965	1.18E-05
0.966	1.18E-05
0.967	1.19E-05
0.968	1.19E-05
0.969	1.19E-05
0.97	1.20E-05
0.971	1.20E-05
0.972	1.20E-05
0.973	1.20E-05
0.974	1.21E-05
0.975	1.21E-05
0.976	1.21E-05
0.977	1.21E-05
0.978	1.22E-05
0.979	1.22E-05
0.98	1.22E-05
0.981	1.23E-05
0.982	1.23E-05
0.983	1.23E-05
0.984	1.23E-05
0.985	1.24E-05
0.986	1.24E-05
0.987	1.24E-05
0.988	1.24E-05
0.989	1.25E-05
0.99	1.25E-05
0.991	1.25E-05
0.992	1.26E-05
0.993	1.26E-05
0.994	1.26E-05
0.995	1.26E-05
0.996	1.27E-05
0.997	1.27E-05
0.998	1.27E-05
0.999	1.27E-05
1	1.28E-05
1.001	1.28E-05
1.002	1.28E-05
1.003	1.28E-05
1.004	1.29E-05
1.005	1.29E-05
1.006	1.29E-05
1.007	1.29E-05
1.008	1.30E-05
1.009	1.30E-05
1.01	1.30E-05
1.011	1.30E-05
1.012	1.31E-05
1.013	1.31E-05
1.014	1.31E-05
1.015	1.31E-05
1.016	1.32E-05
1.017	1.32E-05
1.018	1.32E-05
1.019	1.32E-05
1.02	1.33E-05
1.021	1.33E-05
1.022	1.33E-05
1.023	1.33E-05
1.024	1.34E-05
1.025	1.34E-05
1.026	1.34E-05
1.027	1.34E-05
1.028	1.34E-05
1.029	1.35E-05
1.03	1.35E-05
1.031	1.35E-05
1.032	1.35E-05
1.033	1.36E-05
1.034	1.36E-05
1.035	1.36E-05
1.036	1.36E-05
1.037	1.36E-05
1.038	1.37E-05
1.039	1.37E-05
1.04	1.37E-05
1.041	1.37E-05
1.042	1.37E-05
1.043	1.38E-05
1.044	1.38E-05
1.045	1.38E-05
1.046	1.38E-05
1.047	1.39E-05
1.048	1.39E-05
1.049	1.39E-05
1.05	1.39E-05
1.051	1.39E-05
1.052	1.39E-05
1.053	1.40E-05
1.054	1.40E-05
1.055	1.40E-05
1.056	1.40E-05
1.057	1.41E-05
1.058	1.41E-05
1.059	1.41E-05
1.06	1.41E-05
1.061	1.41E-05
1.062	1.41E-05
1.063	1.42E-05
1.064	1.42E-05
1.065	1.42E-05
1.066	1.42E-05
1.067	1.42E-05
1.068	1.42E-05
1.069	1.43E-05
1.07	1.43E-05
1.071	1.43E-05
1.072	1.43E-05
1.073	1.44E-05
1.074	1.44E-05
1.075	1.44E-05
1.076	1.44E-05
1.077	1.44E-05
1.078	1.44E-05
1.079	1.45E-05
1.08	1.45E-05
1.081	1.45E-05
1.082	1.45E-05
1.083	1.45E-05
1.084	1.46E-05
1.085	1.46E-05
1.086	1.46E-05
1.087	1.46E-05
1.088	1.46E-05
1.089	1.46E-05
1.09	1.47E-05
1.091	1.47E-05
1.092	1.47E-05
1.093	1.47E-05
1.094	1.47E-05
1.095	1.47E-05
1.096	1.48E-05
1.097	1.48E-05
1.098	1.48E-05
1.099	1.48E-05
1.1	1.48E-05
1.101	1.49E-05
1.102	1.49E-05
1.103	1.49E-05
1.104	1.49E-05
1.105	1.49E-05
1.106	1.49E-05
1.107	1.50E-05
1.108	1.50E-05
1.109	1.50E-05
1.11	1.50E-05
1.111	1.50E-05
1.112	1.50E-05
1.113	1.51E-05
1.114	1.51E-05
1.115	1.51E-05
1.116	1.51E-05
1.117	1.51E-05
1.118	1.51E-05
1.119	1.52E-05
1.12	1.52E-05
1.121	1.52E-05
1.122	1.52E-05
1.123	1.52E-05
1.124	1.53E-05
1.125	1.53E-05
1.126	1.53E-05
1.127	1.53E-05
1.128	1.53E-05
1.129	1.54E-05
1.13	1.54E-05
1.131	1.54E-05
1.132	1.54E-05
1.133	1.54E-05
1.134	1.54E-05
1.135	1.55E-05
1.136	1.55E-05
1.137	1.55E-05
1.138	1.55E-05
1.139	1.56E-05
1.14	1.56E-05
1.141	1.56E-05
1.142	1.56E-05
1.143	1.56E-05
1.144	1.56E-05
1.145	1.57E-05
1.146	1.57E-05
1.147	1.57E-05
1.148	1.57E-05
1.149	1.57E-05
1.15	1.58E-05
1.151	1.58E-05
1.152	1.58E-05
1.153	1.58E-05
1.154	1.58E-05
1.155	1.59E-05
1.156	1.59E-05
1.157	1.59E-05
1.158	1.59E-05
1.159	1.60E-05
1.16	1.60E-05
1.161	1.60E-05
1.162	1.60E-05
1.163	1.60E-05
1.164	1.60E-05
1.165	1.61E-05
1.166	1.61E-05
1.167	1.61E-05
1.168	1.61E-05
1.169	1.61E-05
1.17	1.62E-05
1.171	1.62E-05
1.172	1.62E-05
1.173	1.62E-05
1.174	1.62E-05
1.175	1.63E-05
1.176	1.63E-05
1.177	1.63E-05
1.178	1.63E-05
1.179	1.63E-05
1.18	1.64E-05
1.181	1.64E-05
1.182	1.64E-05
1.183	1.64E-05
1.184	1.64E-05
1.185	1.64E-05
1.186	1.65E-05
1.187	1.65E-05
1.188	1.65E-05
1.189	1.65E-05
1.19	1.66E-05
1.191	1.66E-05
1.192	1.66E-05
1.193	1.66E-05
1.194	1.66E-05
1.195	1.67E-05
1.196	1.67E-05
1.197	1.67E-05
1.198	1.67E-05
1.199	1.67E-05
1.2	1.67E-05
1.201	1.68E-05
1.202	1.68E-05
1.203	1.68E-05
1.204	1.68E-05
1.205	1.69E-05
1.206	1.69E-05
1.207	1.69E-05
1.208	1.69E-05
1.209	1.69E-05
1.21	1.70E-05
1.211	1.70E-05
1.212	1.70E-05
1.213	1.70E-05
1.214	1.70E-05
1.215	1.71E-05
1.216	1.71E-05
1.217	1.71E-05
1.218	1.71E-05
1.219	1.72E-05
1.22	1.72E-05
1.221	1.72E-05
1.222	1.72E-05
1.223	1.73E-05
1.224	1.73E-05
1.225	1.73E-05
1.226	1.73E-05
1.227	1.73E-05
1.228	1.74E-05
1.229	1.74E-05
1.23	1.74E-05
1.231	1.74E-05
1.232	1.75E-05
1.233	1.75E-05
1.234	1.75E-05
1.235	1.75E-05
1.236	1.75E-05
1.237	1.76E-05
1.238	1.76E-05
1.239	1.76E-05
1.24	1.76E-05
1.241	1.76E-05
1.242	1.77E-05
1.243	1.77E-05
1.244	1.77E-05
1.245	1.77E-05
1.246	1.78E-05
1.247	1.78E-05
1.248	1.78E-05
1.249	1.78E-05
1.25	1.78E-05
1.251	1.79E-05
1.252	1.79E-05
1.253	1.79E-05
1.254	1.80E-05
1.255	1.80E-05
1.256	1.80E-05
1.257	1.80E-05
1.258	1.80E-05
1.259	1.81E-05
1.26	1.81E-05
1.261	1.81E-05
1.262	1.81E-05
1.263	1.82E-05
1.264	1.82E-05
1.265	1.82E-05
1.266	1.82E-05
1.267	1.82E-05
1.268	1.83E-05
1.269	1.83E-05
1.27	1.83E-05
1.271	1.83E-05
1.272	1.84E-05
1.273	1.84E-05
1.274	1.84E-05
1.275	1.84E-05
1.276	1.84E-05
1.277	1.85E-05
1.278	1.85E-05
1.279	1.85E-05
1.28	1.85E-05
1.281	1.86E-05
1.282	1.86E-05
1.283	1.86E-05
1.284	1.86E-05
1.285	1.87E-05
1.286	1.87E-05
1.287	1.87E-05
1.288	1.87E-05
1.289	1.87E-05
1.29	1.88E-05
1.291	1.88E-05
1.292	1.88E-05
1.293	1.88E-05
1.294	1.89E-05
1.295	1.89E-05
1.296	1.89E-05
1.297	1.89E-05
1.298	1.90E-05
1.299	1.90E-05
1.3	1.90E-05
1.301	1.90E-05
1.302	1.90E-05
1.303	1.91E-05
1.304	1.91E-05
1.305	1.91E-05
1.306	1.92E-05
1.307	1.92E-05
1.308	1.92E-05
1.309	1.92E-05
1.31	1.92E-05
1.311	1.93E-05
1.312	1.93E-05
1.313	1.93E-05
1.314	1.93E-05
1.315	1.94E-05
1.316	1.94E-05
1.317	1.94E-05
1.318	1.94E-05
1.319	1.95E-05
1.32	1.95E-05
1.321	1.95E-05
1.322	1.95E-05
1.323	1.96E-05
1.324	1.96E-05
1.325	1.96E-05
1.326	1.96E-05
1.327	1.97E-05
1.328	1.97E-05
1.329	1.97E-05
1.33	1.97E-05
1.331	1.98E-05
1.332	1.98E-05
1.333	1.98E-05
1.334	1.98E-05
1.335	1.99E-05
1.336	1.99E-05
1.337	1.99E-05
1.338	1.99E-05
1.339	2.00E-05
1.34	2.00E-05
1.341	2.00E-05
1.342	2.00E-05
1.343	2.01E-05
1.344	2.01E-05
1.345	2.01E-05
1.346	2.01E-05
1.347	2.02E-05
1.348	2.02E-05
1.349	2.02E-05
1.35	2.02E-05
1.351	2.03E-05
1.352	2.03E-05
1.353	2.03E-05
1.354	2.03E-05
1.355	2.04E-05
1.356	2.04E-05
1.357	2.04E-05
1.358	2.04E-05
1.359	2.05E-05
1.36	2.05E-05
1.361	2.05E-05
1.362	2.05E-05
1.363	2.06E-05
1.364	2.06E-05
1.365	2.06E-05
1.366	2.06E-05
1.367	2.07E-05
1.368	2.07E-05
1.369	2.07E-05
1.37	2.08E-05
1.371	2.08E-05
1.372	2.08E-05
1.373	2.08E-05
1.374	2.09E-05
1.375	2.09E-05
1.376	2.09E-05
1.377	2.09E-05
1.378	2.10E-05
1.379	2.10E-05
1.38	2.10E-05
1.381	2.10E-05
1.382	2.11E-05
1.383	2.11E-05
1.384	2.11E-05
1.385	2.11E-05
1.386	2.12E-05
1.387	2.12E-05
1.388	2.12E-05
1.389	2.13E-05
1.39	2.13E-05
1.391	2.13E-05
1.392	2.13E-05
1.393	2.14E-05
1.394	2.14E-05
1.395	2.14E-05
1.396	2.14E-05
1.397	2.15E-05
1.398	2.15E-05
1.399	2.15E-05
1.4	2.15E-05
1.401	2.16E-05
1.402	2.16E-05
1.403	2.16E-05
1.404	2.16E-05
1.405	2.17E-05
1.406	2.17E-05
1.407	2.17E-05
1.408	2.18E-05
1.409	2.18E-05
1.41	2.18E-05
1.411	2.18E-05
1.412	2.19E-05
1.413	2.19E-05
1.414	2.19E-05
1.415	2.19E-05
1.416	2.20E-05
1.417	2.20E-05
1.418	2.20E-05
1.419	2.20E-05
1.42	2.21E-05
1.421	2.21E-05
1.422	2.21E-05
1.423	2.22E-05
1.424	2.22E-05
1.425	2.22E-05
1.426	2.22E-05
1.427	2.22E-05
1.428	2.23E-05
1.429	2.23E-05
1.43	2.23E-05
1.431	2.24E-05
1.432	2.24E-05
1.433	2.24E-05
1.434	2.24E-05
1.435	2.25E-05
1.436	2.25E-05
1.437	2.25E-05
1.438	2.25E-05
1.439	2.26E-05
1.44	2.26E-05
1.441	2.26E-05
1.442	2.26E-05
1.443	2.27E-05
1.444	2.27E-05
1.445	2.27E-05
1.446	2.28E-05
1.447	2.28E-05
1.448	2.28E-05
1.449	2.28E-05
1.45	2.28E-05
1.451	2.29E-05
1.452	2.29E-05
1.453	2.29E-05
1.454	2.30E-05
1.455	2.30E-05
1.456	2.30E-05
1.457	2.30E-05
1.458	2.30E-05
1.459	2.31E-05
1.46	2.31E-05
1.461	2.31E-05
1.462	2.31E-05
1.463	2.32E-05
1.464	2.32E-05
1.465	2.32E-05
1.466	2.32E-05
1.467	2.33E-05
1.468	2.33E-05
1.469	2.33E-05
1.47	2.33E-05
1.471	2.34E-05
1.472	2.34E-05
1.473	2.34E-05
1.474	2.34E-05
1.475	2.35E-05
1.476	2.35E-05
1.477	2.35E-05
1.478	2.35E-05
1.479	2.35E-05
1.48	2.36E-05
1.481	2.36E-05
1.482	2.36E-05
1.483	2.36E-05
1.484	2.37E-05
1.485	2.37E-05
1.486	2.37E-05
1.487	2.37E-05
1.488	2.38E-05
1.489	2.38E-05
1.49	2.38E-05
1.491	2.38E-05
1.492	2.39E-05
1.493	2.39E-05
1.494	2.39E-05
1.495	2.39E-05
1.496	2.39E-05
1.497	2.40E-05
1.498	2.40E-05
1.499	2.40E-05
1.5	2.40E-05
1.501	2.40E-05
1.502	2.41E-05
1.503	2.41E-05
1.504	2.41E-05
1.505	2.41E-05
1.506	2.42E-05
1.507	2.42E-05
1.508	2.42E-05
1.509	2.42E-05
1.51	2.43E-05
1.511	2.43E-05
1.512	2.43E-05
1.513	2.43E-05
1.514	2.44E-05
1.515	2.44E-05
1.516	2.44E-05
1.517	2.44E-05
1.518	2.44E-05
1.519	2.45E-05
1.52	2.45E-05
1.521	2.45E-05
1.522	2.45E-05
1.523	2.46E-05
1.524	2.46E-05
1.525	2.46E-05
1.526	2.46E-05
1.527	2.47E-05
1.528	2.47E-05
1.529	2.47E-05
1.53	2.47E-05
1.531	2.48E-05
1.532	2.48E-05
1.533	2.48E-05
1.534	2.48E-05
1.535	2.48E-05
1.536	2.49E-05
1.537	2.49E-05
1.538	2.49E-05
1.539	2.49E-05
1.54	2.50E-05
1.541	2.50E-05
1.542	2.50E-05
1.543	2.50E-05
1.544	2.51E-05
1.545	2.51E-05
1.546	2.51E-05
1.547	2.51E-05
1.548	2.52E-05
1.549	2.52E-05
1.55	2.52E-05
1.551	2.53E-05
1.552	2.53E-05
1.553	2.53E-05
1.554	2.53E-05
1.555	2.54E-05
1.556	2.54E-05
1.557	2.54E-05
1.558	2.54E-05
1.559	2.55E-05
1.56	2.55E-05
1.561	2.55E-05
1.562	2.56E-05
1.563	2.56E-05
1.564	2.56E-05
1.565	2.57E-05
1.566	2.57E-05
1.567	2.57E-05
1.568	2.57E-05
1.569	2.58E-05
1.57	2.58E-05
1.571	2.58E-05
1.572	2.59E-05
1.573	2.59E-05
1.574	2.59E-05
1.575	2.60E-05
1.576	2.60E-05
1.577	2.60E-05
1.578	2.60E-05
1.579	2.61E-05
1.58	2.61E-05
1.581	2.62E-05
1.582	2.62E-05
1.583	2.62E-05
1.584	2.62E-05
1.585	2.63E-05
1.586	2.63E-05
1.587	2.63E-05
1.588	2.64E-05
1.589	2.64E-05
1.59	2.64E-05
1.591	2.65E-05
1.592	2.65E-05
1.593	2.65E-05
1.594	2.66E-05
1.595	2.66E-05
1.596	2.67E-05
1.597	2.67E-05
1.598	2.67E-05
1.599	2.68E-05
1.6	2.68E-05
1.601	2.68E-05
1.602	2.69E-05
1.603	2.69E-05
1.604	2.70E-05
1.605	2.70E-05
1.606	2.70E-05
1.607	2.71E-05
1.608	2.71E-05
1.609	2.72E-05
1.61	2.72E-05
1.611	2.73E-05
1.612	2.73E-05
1.613	2.74E-05
1.614	2.74E-05
1.615	2.74E-05
1.616	2.75E-05
1.617	2.75E-05
1.618	2.76E-05
1.619	2.76E-05
1.62	2.77E-05
1.621	2.77E-05
1.622	2.78E-05
1.623	2.78E-05
1.624	2.79E-05
1.625	2.79E-05
1.626	2.80E-05
1.627	2.80E-05
1.628	2.81E-05
1.629	2.81E-05
1.63	2.82E-05
1.631	2.82E-05
1.632	2.83E-05
1.633	2.83E-05
1.634	2.84E-05
1.635	2.85E-05
1.636	2.85E-05
1.637	2.86E-05
1.638	2.87E-05
1.639	2.87E-05
1.64	2.88E-05
1.641	2.88E-05
1.642	2.89E-05
1.643	2.89E-05
1.644	2.90E-05
1.645	2.91E-05
1.646	2.91E-05
1.647	2.92E-05
1.648	2.93E-05
1.649	2.93E-05
1.65	2.94E-05
1.651	2.95E-05
1.652	2.95E-05
1.653	2.96E-05
1.654	2.97E-05
1.655	2.98E-05
1.656	2.98E-05
1.657	2.99E-05
1.658	3.00E-05
1.659	3.01E-05
1.66	3.02E-05
1.661	3.03E-05
1.662	3.04E-05
1.663	3.04E-05
1.664	3.05E-05
1.665	3.06E-05
1.666	3.07E-05
1.667	3.08E-05
1.668	3.09E-05
1.669	3.10E-05
1.67	3.11E-05
1.671	3.13E-05
1.672	3.14E-05
1.673	3.15E-05
1.674	3.16E-05
1.675	3.18E-05
1.676	3.19E-05
1.677	3.20E-05
1.678	3.22E-05
1.679	3.23E-05
1.68	3.25E-05
1.681	3.26E-05
1.682	3.28E-05
1.683	3.29E-05
1.684	3.31E-05
1.685	3.32E-05
1.686	3.34E-05
1.687	3.36E-05
1.688	3.37E-05
1.689	3.39E-05
1.69	3.41E-05
1.691	3.43E-05
1.692	3.46E-05
1.693	3.48E-05
1.694	3.50E-05
1.695	3.52E-05
1.696	3.55E-05
1.697	3.57E-05
1.698	3.60E-05
1.699	3.63E-05
1.7	3.66E-05
1.701	3.68E-05
1.702	3.71E-05
1.703	3.74E-05
1.704	3.78E-05
1.705	3.81E-05
1.706	3.84E-05
1.707	3.88E-05
1.708	3.92E-05
1.709	3.96E-05
1.71	3.99E-05
1.711	4.03E-05
1.712	4.08E-05
1.713	4.12E-05
1.714	4.16E-05
1.715	4.21E-05
1.716	4.26E-05
1.717	4.31E-05
1.718	4.36E-05
1.719	4.41E-05
1.72	4.46E-05
1.721	4.52E-05
1.722	4.58E-05
1.723	4.64E-05
1.724	4.70E-05
1.725	4.76E-05
1.726	4.83E-05
1.727	4.89E-05
1.728	4.96E-05
1.729	5.04E-05
1.73	5.11E-05
1.731	5.18E-05
1.732	5.26E-05
1.733	5.34E-05
1.734	5.43E-05
1.735	5.51E-05
1.736	5.60E-05
1.737	5.69E-05
1.738	5.79E-05
1.739	5.88E-05
1.74	5.98E-05
1.741	6.08E-05
1.742	6.19E-05
1.743	6.30E-05
1.744	6.41E-05
1.745	6.52E-05
1.746	6.63E-05
1.747	6.75E-05
1.748	6.88E-05
1.749	7.01E-05
1.75	7.14E-05
1.751	7.27E-05
1.752	7.40E-05
1.753	7.53E-05
1.754	7.67E-05
1.755	7.82E-05
1.756	7.97E-05
1.757	8.12E-05
1.758	8.27E-05
1.759	8.42E-05
1.76	8.58E-05
1.761	8.74E-05
1.762	8.90E-05
1.763	9.07E-05
1.764	9.23E-05
1.765	9.41E-05
1.766	9.58E-05
1.767	9.76E-05
1.768	9.94E-05
1.769	1.01E-04
1.77	1.03E-04
1.771	1.05E-04
1.772	1.07E-04
1.773	1.09E-04
1.774	1.11E-04
1.775	1.13E-04
1.776	1.15E-04
1.777	1.17E-04
1.778	1.19E-04
1.779	1.21E-04
1.78	1.23E-04
1.781	1.25E-04
1.782	1.27E-04
1.783	1.29E-04
1.784	1.31E-04
1.785	1.34E-04
1.786	1.36E-04
1.787	1.38E-04
1.788	1.41E-04
1.789	1.43E-04
1.79	1.45E-04
1.791	1.47E-04
1.792	1.50E-04
1.793	1.52E-04
1.794	1.55E-04
1.795	1.57E-04
1.796	1.59E-04
1.797	1.62E-04
1.798	1.64E-04
1.799	1.67E-04
1.8	1.69E-04
1.801	1.71E-04
1.802	1.74E-04
1.803	1.76E-04
1.804	1.79E-04
1.805	1.81E-04
1.806	1.84E-04
1.807	1.86E-04
1.808	1.89E-04
1.809	1.91E-04
1.81	1.94E-04
1.811	1.96E-04
1.812	1.99E-04
1.813	2.02E-04
1.814	2.04E-04
1.815	2.07E-04
1.816	2.09E-04
1.817	2.12E-04
1.818	2.14E-04
1.819	2.17E-04
1.82	2.20E-04
1.821	2.22E-04
1.822	2.25E-04
1.823	2.27E-04
1.824	2.30E-04
1.825	2.33E-04
1.826	2.35E-04
1.827	2.38E-04
1.828	2.41E-04
1.829	2.43E-04
1.83	2.46E-04
1.831	2.48E-04
1.832	2.51E-04
1.833	2.54E-04
1.834	2.56E-04
1.835	2.59E-04
1.836	2.61E-04
1.837	2.64E-04
1.838	2.67E-04
1.839	2.69E-04
1.84	2.72E-04
1.841	2.74E-04
1.842	2.77E-04
1.843	2.80E-04
1.844	2.82E-04
1.845	2.85E-04
1.846	2.87E-04
1.847	2.90E-04
1.848	2.92E-04
1.849	2.95E-04
1.85	2.97E-04
1.851	3.00E-04
1.852	3.02E-04
1.853	3.05E-04
1.854	3.07E-04
1.855	3.10E-04
1.856	3.12E-04
1.857	3.15E-04
1.858	3.17E-04
1.859	3.20E-04
1.86	3.22E-04
1.861	3.25E-04
1.862	3.27E-04
1.863	3.29E-04
1.864	3.31E-04
1.865	3.34E-04
1.866	3.36E-04
1.867	3.39E-04
1.868	3.41E-04
1.869	3.43E-04
1.87	3.45E-04
1.871	3.47E-04
1.872	3.50E-04
1.873	3.52E-04
1.874	3.54E-04
1.875	3.56E-04
1.876	3.58E-04
1.877	3.60E-04
1.878	3.63E-04
1.879	3.65E-04
1.88	3.67E-04
1.881	3.69E-04
1.882	3.71E-04
1.883	3.73E-04
1.884	3.75E-04
1.885	3.77E-04
1.886	3.79E-04
1.887	3.81E-04
1.888	3.82E-04
1.889	3.84E-04
1.89	3.86E-04
1.891	3.88E-04
1.892	3.90E-04
1.893	3.91E-04
1.894	3.93E-04
1.895	3.95E-04
1.896	3.96E-04
1.897	3.98E-04
1.898	4.00E-04
1.899	4.01E-04
1.9	4.03E-04
1.901	4.04E-04
1.902	4.06E-04
1.903	4.07E-04
1.904	4.08E-04
1.905	4.10E-04
1.906	4.11E-04
1.907	4.12E-04
1.908	4.14E-04
1.909	4.15E-04
1.91	4.16E-04
1.911	4.17E-04
1.912	4.18E-04
1.913	4.20E-04
1.914	4.21E-04
1.915	4.22E-04
1.916	4.23E-04
1.917	4.24E-04
1.918	4.25E-04
1.919	4.26E-04
1.92	4.26E-04
1.921	4.27E-04
1.922	4.28E-04
1.923	4.29E-04
1.924	4.30E-04
1.925	4.30E-04
1.926	4.31E-04
1.927	4.32E-04
1.928	4.33E-04
1.929	4.33E-04
1.93	4.34E-04
1.931	4.34E-04
1.932	4.35E-04
1.933	4.35E-04
1.934	4.36E-04
1.935	4.36E-04
1.936	4.36E-04
1.937	4.37E-04
1.938	4.37E-04
1.939	4.37E-04
1.94	4.38E-04
1.941	4.38E-04
1.942	4.38E-04
1.943	4.38E-04
1.944	4.39E-04
1.945	4.39E-04
1.946	4.39E-04
1.947	4.39E-04
1.948	4.39E-04
1.949	4.39E-04
1.95	4.39E-04
1.951	4.39E-04
1.952	4.40E-04
1.953	4.40E-04
1.954	4.40E-04
1.955	4.40E-04
1.956	4.40E-04
1.957	4.40E-04
1.958	4.39E-04
1.959	4.39E-04
1.96	4.39E-04
1.961	4.39E-04
1.962	4.39E-04
1.963	4.39E-04
1.964	4.39E-04
1.965	4.38E-04
1.966	4.38E-04
1.967	4.38E-04
1.968	4.38E-04
1.969	4.38E-04
1.97	4.38E-04
1.971	4.37E-04
1.972	4.37E-04
1.973	4.37E-04
1.974	4.37E-04
1.975	4.37E-04
1.976	4.36E-04
1.977	4.36E-04
1.978	4.36E-04
[truncated: 4,021 more rows]
