# Supplementary material for: Sulfonamide-directed site-selective functionalization of unactivated C(sp3)−H enabled by photocatalytic sequential electron/proton transfer
Source: Nat Commun. 2024 Jun 14;15:5087. doi: 10.1038/s41467-024-49337-3 (PMC11178871; doi:10.1038/s41467-024-49337-3)
Supplement: Supplementary file 3 — Source Data [file 41467_2024_49337_MOESM3_ESM.zip › Source Data/Dataset 1. CV tests/CV of PG2-FigureS15.csv]

Nov. 26	2023 14:40:03
Cyclic Voltammetry
File: c:\users\25681\desktop\cv20231126\4-Data Source: Experiment
Instrument Model: CHI600E
Header:
Note:
Init E (V) = 0
High E (V) = 3
Low E (V) = 0
Init P/N = P
Scan Rate (V/s) = 0.1
Segment = 2
Sample Interval (V) = 0.001
Quiet Time (sec) = 2
Sensitivity (A/V) = 0.001
Results:
Channel 1:
Segment 1:
Segment 2:
Potential/V	Current/A
0	-1.31E-05
0.001	-1.27E-05
0.002	-1.26E-05
0.003	-1.24E-05
0.004	-1.23E-05
0.005	-1.22E-05
0.006	-1.21E-05
0.007	-1.20E-05
0.008	-1.19E-05
0.009	-1.18E-05
0.01	-1.17E-05
0.011	-1.16E-05
0.012	-1.15E-05
0.013	-1.15E-05
0.014	-1.14E-05
0.015	-1.13E-05
0.016	-1.12E-05
0.017	-1.11E-05
0.018	-1.10E-05
0.019	-1.09E-05
0.02	-1.09E-05
0.021	-1.08E-05
0.022	-1.07E-05
0.023	-1.06E-05
0.024	-1.05E-05
0.025	-1.05E-05
0.026	-1.04E-05
0.027	-1.03E-05
0.028	-1.02E-05
0.029	-1.02E-05
0.03	-1.01E-05
0.031	-1.00E-05
0.032	-9.94E-06
0.033	-9.88E-06
0.034	-9.78E-06
0.035	-9.75E-06
0.036	-9.65E-06
0.037	-9.61E-06
0.038	-9.52E-06
0.039	-9.48E-06
0.04	-9.41E-06
0.041	-9.35E-06
0.042	-9.29E-06
0.043	-9.23E-06
0.044	-9.17E-06
0.045	-9.14E-06
0.046	-9.04E-06
0.047	-9.02E-06
0.048	-8.97E-06
0.049	-8.91E-06
0.05	-8.83E-06
0.051	-8.77E-06
0.052	-8.68E-06
0.053	-8.66E-06
0.054	-8.59E-06
0.055	-8.53E-06
0.056	-8.47E-06
0.057	-8.43E-06
0.058	-8.36E-06
0.059	-8.33E-06
0.06	-8.24E-06
0.061	-8.18E-06
0.062	-8.13E-06
0.063	-8.08E-06
0.064	-8.01E-06
0.065	-7.97E-06
0.066	-7.89E-06
0.067	-7.86E-06
0.068	-7.76E-06
0.069	-7.76E-06
0.07	-7.67E-06
0.071	-7.61E-06
0.072	-7.57E-06
0.073	-7.51E-06
0.074	-7.45E-06
0.075	-7.41E-06
0.076	-7.34E-06
0.077	-7.29E-06
0.078	-7.22E-06
0.079	-7.19E-06
0.08	-7.14E-06
0.081	-7.11E-06
0.082	-7.03E-06
0.083	-7.00E-06
0.084	-6.93E-06
0.085	-6.92E-06
0.086	-6.84E-06
0.087	-6.81E-06
0.088	-6.75E-06
0.089	-6.70E-06
0.09	-6.65E-06
0.091	-6.62E-06
0.092	-6.57E-06
0.093	-6.54E-06
0.094	-6.48E-06
0.095	-6.45E-06
0.096	-6.39E-06
0.097	-6.37E-06
0.098	-6.31E-06
0.099	-6.29E-06
0.1	-6.23E-06
0.101	-6.21E-06
0.102	-6.13E-06
0.103	-6.10E-06
0.104	-6.06E-06
0.105	-6.03E-06
0.106	-5.97E-06
0.107	-5.97E-06
0.108	-5.94E-06
0.109	-5.89E-06
0.11	-5.83E-06
0.111	-5.80E-06
0.112	-5.75E-06
0.113	-5.72E-06
0.114	-5.66E-06
0.115	-5.62E-06
0.116	-5.57E-06
0.117	-5.54E-06
0.118	-5.50E-06
0.119	-5.45E-06
0.12	-5.40E-06
0.121	-5.38E-06
0.122	-5.34E-06
0.123	-5.31E-06
0.124	-5.26E-06
0.125	-5.23E-06
0.126	-5.19E-06
0.127	-5.16E-06
0.128	-5.12E-06
0.129	-5.09E-06
0.13	-5.05E-06
0.131	-5.03E-06
0.132	-4.99E-06
0.133	-4.96E-06
0.134	-4.92E-06
0.135	-4.89E-06
0.136	-4.86E-06
0.137	-4.84E-06
0.138	-4.78E-06
0.139	-4.76E-06
0.14	-4.72E-06
0.141	-4.70E-06
0.142	-4.67E-06
0.143	-4.63E-06
0.144	-4.59E-06
0.145	-4.57E-06
0.146	-4.53E-06
0.147	-4.49E-06
0.148	-4.45E-06
0.149	-4.43E-06
0.15	-4.40E-06
0.151	-4.37E-06
0.152	-4.32E-06
0.153	-4.30E-06
0.154	-4.26E-06
0.155	-4.25E-06
0.156	-4.24E-06
0.157	-4.22E-06
0.158	-4.15E-06
0.159	-4.13E-06
0.16	-4.08E-06
0.161	-4.05E-06
0.162	-4.02E-06
0.163	-4.01E-06
0.164	-3.95E-06
0.165	-3.92E-06
0.166	-3.87E-06
0.167	-3.85E-06
0.168	-3.82E-06
0.169	-3.80E-06
0.17	-3.75E-06
0.171	-3.72E-06
0.172	-3.69E-06
0.173	-3.68E-06
0.174	-3.62E-06
0.175	-3.62E-06
0.176	-3.57E-06
0.177	-3.58E-06
0.178	-3.51E-06
0.179	-3.50E-06
0.18	-3.45E-06
0.181	-3.44E-06
0.182	-3.38E-06
0.183	-3.38E-06
0.184	-3.34E-06
0.185	-3.30E-06
0.186	-3.27E-06
0.187	-3.24E-06
0.188	-3.20E-06
0.189	-3.20E-06
0.19	-3.16E-06
0.191	-3.13E-06
0.192	-3.09E-06
0.193	-3.08E-06
0.194	-3.03E-06
0.195	-3.02E-06
0.196	-2.98E-06
0.197	-2.97E-06
0.198	-2.93E-06
0.199	-2.92E-06
0.2	-2.88E-06
0.201	-2.86E-06
0.202	-2.81E-06
0.203	-2.80E-06
0.204	-2.75E-06
0.205	-2.74E-06
0.206	-2.69E-06
0.207	-2.68E-06
0.208	-2.64E-06
0.209	-2.64E-06
0.21	-2.60E-06
0.211	-2.59E-06
0.212	-2.55E-06
0.213	-2.52E-06
0.214	-2.49E-06
0.215	-2.48E-06
0.216	-2.45E-06
0.217	-2.42E-06
0.218	-2.39E-06
0.219	-2.39E-06
0.22	-2.35E-06
0.221	-2.34E-06
0.222	-2.30E-06
0.223	-2.30E-06
0.224	-2.25E-06
0.225	-2.25E-06
0.226	-2.19E-06
0.227	-2.18E-06
0.228	-2.14E-06
0.229	-2.14E-06
0.23	-2.10E-06
0.231	-2.08E-06
0.232	-2.05E-06
0.233	-2.04E-06
0.234	-2.00E-06
0.235	-1.98E-06
0.236	-1.96E-06
0.237	-1.95E-06
0.238	-1.90E-06
0.239	-1.89E-06
0.24	-1.85E-06
0.241	-1.86E-06
0.242	-1.79E-06
0.243	-1.79E-06
0.244	-1.76E-06
0.245	-1.75E-06
0.246	-1.72E-06
0.247	-1.71E-06
0.248	-1.67E-06
0.249	-1.66E-06
0.25	-1.61E-06
0.251	-1.63E-06
0.252	-1.57E-06
0.253	-1.56E-06
0.254	-1.53E-06
0.255	-1.52E-06
0.256	-1.48E-06
0.257	-1.46E-06
0.258	-1.43E-06
0.259	-1.42E-06
0.26	-1.39E-06
0.261	-1.38E-06
0.262	-1.33E-06
0.263	-1.32E-06
0.264	-1.32E-06
0.265	-1.30E-06
0.266	-1.24E-06
0.267	-1.25E-06
0.268	-1.21E-06
0.269	-1.22E-06
0.27	-1.16E-06
0.271	-1.16E-06
0.272	-1.12E-06
0.273	-1.12E-06
0.274	-1.08E-06
0.275	-1.08E-06
0.276	-1.03E-06
0.277	-1.02E-06
0.278	-9.93E-07
0.279	-9.57E-07
0.28	-9.50E-07
0.281	-9.39E-07
0.282	-8.95E-07
0.283	-8.92E-07
0.284	-8.65E-07
0.285	-8.65E-07
0.286	-8.17E-07
0.287	-8.16E-07
0.288	-7.72E-07
0.289	-7.73E-07
0.29	-7.43E-07
0.291	-7.15E-07
0.292	-6.80E-07
0.293	-6.88E-07
0.294	-6.37E-07
0.295	-6.44E-07
0.296	-6.22E-07
0.297	-5.89E-07
0.298	-5.57E-07
0.299	-5.80E-07
0.3	-5.30E-07
0.301	-5.27E-07
0.302	-4.97E-07
0.303	-4.83E-07
0.304	-4.47E-07
0.305	-4.41E-07
0.306	-4.07E-07
0.307	-3.94E-07
0.308	-3.65E-07
0.309	-3.56E-07
0.31	-3.36E-07
0.311	-3.18E-07
0.312	-2.89E-07
0.313	-2.78E-07
0.314	-2.45E-07
0.315	-2.53E-07
0.316	-2.10E-07
0.317	-2.09E-07
0.318	-1.79E-07
0.319	-1.67E-07
0.32	-1.39E-07
0.321	-1.25E-07
0.322	-9.59E-08
0.323	-9.79E-08
0.324	-7.52E-08
0.325	-1.37E-07
0.326	-3.29E-08
0.327	-3.09E-08
0.328	-5.32E-09
0.329	1.04E-08
0.33	4.00E-08
0.331	4.79E-08
0.332	1.16E-07
0.333	1.05E-07
0.334	1.31E-07
0.335	1.46E-07
0.336	1.70E-07
0.337	1.77E-07
0.338	2.04E-07
0.339	2.07E-07
0.34	2.42E-07
0.341	2.39E-07
0.342	2.74E-07
0.343	2.97E-07
0.344	3.30E-07
0.345	3.30E-07
0.346	3.50E-07
0.347	3.56E-07
0.348	3.97E-07
0.349	3.96E-07
0.35	4.23E-07
0.351	4.25E-07
0.352	4.60E-07
0.353	4.72E-07
0.354	4.94E-07
0.355	4.96E-07
0.356	5.40E-07
0.357	5.45E-07
0.358	5.78E-07
0.359	5.93E-07
0.36	6.16E-07
0.361	6.23E-07
0.362	6.61E-07
0.363	6.45E-07
0.364	6.81E-07
0.365	6.82E-07
0.366	7.18E-07
0.367	7.06E-07
0.368	7.51E-07
0.369	7.72E-07
0.37	7.99E-07
0.371	7.91E-07
0.372	8.37E-07
0.373	8.51E-07
0.374	8.79E-07
0.375	8.84E-07
0.376	8.96E-07
0.377	9.05E-07
0.378	9.30E-07
0.379	9.27E-07
0.38	9.75E-07
0.381	9.76E-07
0.382	1.02E-06
0.383	1.02E-06
0.384	1.05E-06
0.385	1.05E-06
0.386	1.08E-06
0.387	1.09E-06
0.388	1.12E-06
0.389	1.11E-06
0.39	1.16E-06
0.391	1.15E-06
0.392	1.19E-06
0.393	1.19E-06
0.394	1.22E-06
0.395	1.22E-06
0.396	1.25E-06
0.397	1.27E-06
0.398	1.29E-06
0.399	1.29E-06
0.4	1.33E-06
0.401	1.33E-06
0.402	1.37E-06
0.403	1.37E-06
0.404	1.40E-06
0.405	1.41E-06
0.406	1.44E-06
0.407	1.45E-06
0.408	1.48E-06
0.409	1.48E-06
0.41	1.52E-06
0.411	1.52E-06
0.412	1.56E-06
0.413	1.56E-06
0.414	1.56E-06
0.415	1.58E-06
0.416	1.62E-06
0.417	1.63E-06
0.418	1.66E-06
0.419	1.65E-06
0.42	1.69E-06
0.421	1.69E-06
0.422	1.72E-06
0.423	1.72E-06
0.424	1.75E-06
0.425	1.76E-06
0.426	1.78E-06
0.427	1.79E-06
0.428	1.82E-06
0.429	1.77E-06
0.43	1.84E-06
0.431	1.89E-06
0.432	1.92E-06
0.433	1.89E-06
0.434	1.93E-06
0.435	1.93E-06
0.436	1.96E-06
0.437	1.96E-06
0.438	1.99E-06
0.439	1.99E-06
0.44	2.02E-06
0.441	2.02E-06
0.442	2.06E-06
0.443	2.06E-06
0.444	2.11E-06
0.445	2.10E-06
0.446	2.13E-06
0.447	2.12E-06
0.448	2.18E-06
0.449	2.17E-06
0.45	2.20E-06
0.451	2.19E-06
0.452	2.22E-06
0.453	2.22E-06
0.454	2.26E-06
0.455	2.26E-06
0.456	2.28E-06
0.457	2.27E-06
0.458	2.32E-06
0.459	2.31E-06
0.46	2.34E-06
0.461	2.35E-06
0.462	2.38E-06
0.463	2.38E-06
0.464	2.40E-06
0.465	2.41E-06
0.466	2.44E-06
0.467	2.45E-06
0.468	2.46E-06
0.469	2.46E-06
0.47	2.49E-06
0.471	2.49E-06
0.472	2.52E-06
0.473	2.51E-06
0.474	2.56E-06
0.475	2.56E-06
0.476	2.58E-06
0.477	2.58E-06
0.478	2.62E-06
0.479	2.62E-06
0.48	2.64E-06
0.481	2.64E-06
0.482	2.68E-06
0.483	2.68E-06
0.484	2.69E-06
0.485	2.70E-06
0.486	2.74E-06
0.487	2.74E-06
0.488	2.75E-06
0.489	2.76E-06
0.49	2.79E-06
0.491	2.79E-06
0.492	2.82E-06
0.493	2.82E-06
0.494	2.85E-06
0.495	2.86E-06
0.496	2.89E-06
0.497	2.87E-06
0.498	2.90E-06
0.499	2.92E-06
0.5	2.93E-06
0.501	2.94E-06
0.502	2.96E-06
0.503	2.97E-06
0.504	2.99E-06
0.505	3.00E-06
0.506	3.03E-06
0.507	3.03E-06
0.508	3.06E-06
0.509	3.05E-06
0.51	3.08E-06
0.511	3.08E-06
0.512	3.12E-06
0.513	3.11E-06
0.514	3.15E-06
0.515	3.14E-06
0.516	3.17E-06
0.517	3.17E-06
0.518	3.17E-06
0.519	3.18E-06
0.52	3.20E-06
0.521	3.22E-06
0.522	3.24E-06
0.523	3.24E-06
0.524	3.27E-06
0.525	3.26E-06
0.526	3.31E-06
0.527	3.30E-06
0.528	3.33E-06
0.529	3.33E-06
0.53	3.36E-06
0.531	3.36E-06
0.532	3.40E-06
0.533	3.39E-06
0.534	3.42E-06
0.535	3.43E-06
0.536	3.45E-06
0.537	3.46E-06
0.538	3.48E-06
0.539	3.48E-06
0.54	3.52E-06
0.541	3.50E-06
0.542	3.53E-06
0.543	3.53E-06
0.544	3.57E-06
0.545	3.55E-06
0.546	3.60E-06
0.547	3.59E-06
0.548	3.63E-06
0.549	3.61E-06
0.55	3.67E-06
0.551	3.67E-06
0.552	3.68E-06
0.553	3.68E-06
0.554	3.71E-06
0.555	3.69E-06
0.556	3.70E-06
0.557	3.73E-06
0.558	3.76E-06
0.559	3.76E-06
0.56	3.80E-06
0.561	3.79E-06
0.562	3.82E-06
0.563	3.82E-06
0.564	3.85E-06
0.565	3.85E-06
0.566	3.87E-06
0.567	3.87E-06
0.568	3.89E-06
0.569	3.89E-06
0.57	3.93E-06
0.571	3.92E-06
0.572	3.95E-06
0.573	3.94E-06
0.574	3.96E-06
0.575	3.96E-06
0.576	4.00E-06
0.577	3.99E-06
0.578	4.03E-06
0.579	4.02E-06
0.58	4.05E-06
0.581	4.05E-06
0.582	4.08E-06
0.583	4.09E-06
0.584	4.10E-06
0.585	4.06E-06
0.586	4.12E-06
0.587	4.12E-06
0.588	4.16E-06
0.589	4.18E-06
0.59	4.19E-06
0.591	4.19E-06
0.592	4.19E-06
0.593	4.21E-06
0.594	4.23E-06
0.595	4.23E-06
0.596	4.26E-06
0.597	4.26E-06
0.598	4.29E-06
0.599	4.29E-06
0.6	4.31E-06
0.601	4.31E-06
0.602	4.35E-06
0.603	4.33E-06
0.604	4.36E-06
0.605	4.33E-06
0.606	4.37E-06
0.607	4.38E-06
0.608	4.40E-06
0.609	4.40E-06
0.61	4.44E-06
0.611	4.44E-06
0.612	4.46E-06
0.613	4.45E-06
0.614	4.49E-06
0.615	4.49E-06
0.616	4.52E-06
0.617	4.52E-06
0.618	4.54E-06
0.619	4.55E-06
0.62	4.58E-06
0.621	4.57E-06
0.622	4.59E-06
0.623	4.60E-06
0.624	4.62E-06
0.625	4.62E-06
0.626	4.65E-06
0.627	4.64E-06
0.628	4.66E-06
0.629	4.67E-06
0.63	4.67E-06
0.631	4.69E-06
0.632	4.70E-06
0.633	4.71E-06
0.634	4.73E-06
0.635	4.73E-06
0.636	4.76E-06
0.637	4.75E-06
0.638	4.79E-06
0.639	4.78E-06
0.64	4.80E-06
0.641	4.81E-06
0.642	4.83E-06
0.643	4.83E-06
0.644	4.86E-06
0.645	4.86E-06
0.646	4.88E-06
0.647	4.86E-06
0.648	4.90E-06
0.649	4.89E-06
0.65	4.92E-06
0.651	4.91E-06
0.652	4.93E-06
0.653	4.95E-06
0.654	4.96E-06
0.655	4.98E-06
0.656	4.99E-06
0.657	4.99E-06
0.658	5.00E-06
0.659	5.02E-06
0.66	5.03E-06
0.661	5.03E-06
0.662	5.05E-06
0.663	5.05E-06
0.664	5.08E-06
0.665	5.08E-06
0.666	5.10E-06
0.667	5.11E-06
0.668	5.13E-06
0.669	5.12E-06
0.67	5.14E-06
0.671	5.15E-06
0.672	5.17E-06
0.673	5.17E-06
0.674	5.20E-06
0.675	5.20E-06
0.676	5.22E-06
0.677	5.21E-06
0.678	5.24E-06
0.679	5.24E-06
0.68	5.26E-06
0.681	5.27E-06
0.682	5.29E-06
0.683	5.28E-06
0.684	5.31E-06
0.685	5.32E-06
0.686	5.34E-06
0.687	5.33E-06
0.688	5.36E-06
0.689	5.36E-06
0.69	5.38E-06
0.691	5.39E-06
0.692	5.41E-06
0.693	5.41E-06
0.694	5.42E-06
0.695	5.43E-06
0.696	5.45E-06
0.697	5.45E-06
0.698	5.48E-06
0.699	5.48E-06
0.7	5.51E-06
0.701	5.50E-06
0.702	5.52E-06
0.703	5.54E-06
0.704	5.57E-06
0.705	5.56E-06
0.706	5.58E-06
0.707	5.58E-06
0.708	5.60E-06
0.709	5.60E-06
0.71	5.62E-06
0.711	5.61E-06
0.712	5.63E-06
0.713	5.64E-06
0.714	5.68E-06
0.715	5.67E-06
0.716	5.70E-06
0.717	5.69E-06
0.718	5.73E-06
0.719	5.72E-06
0.72	5.75E-06
0.721	5.75E-06
0.722	5.79E-06
0.723	5.79E-06
0.724	5.81E-06
0.725	5.82E-06
0.726	5.84E-06
0.727	5.84E-06
0.728	5.86E-06
0.729	5.87E-06
0.73	5.89E-06
0.731	5.88E-06
0.732	5.91E-06
0.733	5.92E-06
0.734	5.94E-06
0.735	5.94E-06
0.736	5.96E-06
0.737	5.96E-06
0.738	5.99E-06
0.739	5.99E-06
0.74	6.02E-06
0.741	6.01E-06
0.742	6.04E-06
0.743	6.06E-06
0.744	6.08E-06
0.745	6.08E-06
0.746	6.09E-06
0.747	6.10E-06
0.748	6.12E-06
0.749	6.14E-06
0.75	6.15E-06
0.751	6.16E-06
0.752	6.18E-06
0.753	6.19E-06
0.754	6.22E-06
0.755	6.21E-06
0.756	6.25E-06
0.757	6.25E-06
0.758	6.27E-06
0.759	6.27E-06
0.76	6.30E-06
0.761	6.29E-06
0.762	6.34E-06
0.763	6.33E-06
0.764	6.36E-06
0.765	6.34E-06
0.766	6.39E-06
0.767	6.39E-06
0.768	6.42E-06
0.769	6.41E-06
0.77	6.44E-06
0.771	6.45E-06
0.772	6.48E-06
0.773	6.47E-06
0.774	6.49E-06
0.775	6.51E-06
0.776	6.53E-06
0.777	6.52E-06
0.778	6.55E-06
0.779	6.56E-06
0.78	6.58E-06
0.781	6.58E-06
0.782	6.62E-06
0.783	6.61E-06
0.784	6.64E-06
0.785	6.65E-06
0.786	6.68E-06
0.787	6.68E-06
0.788	6.72E-06
0.789	6.70E-06
0.79	6.74E-06
0.791	6.74E-06
0.792	6.77E-06
0.793	6.77E-06
0.794	6.81E-06
0.795	6.82E-06
0.796	6.84E-06
0.797	6.83E-06
0.798	6.86E-06
0.799	6.88E-06
0.8	6.90E-06
0.801	6.91E-06
0.802	6.93E-06
0.803	6.93E-06
0.804	6.96E-06
0.805	6.96E-06
0.806	7.00E-06
0.807	7.00E-06
0.808	7.02E-06
0.809	7.02E-06
0.81	7.06E-06
0.811	7.06E-06
0.812	7.08E-06
0.813	7.10E-06
0.814	7.12E-06
0.815	7.11E-06
0.816	7.15E-06
0.817	7.15E-06
0.818	7.17E-06
0.819	7.19E-06
0.82	7.24E-06
0.821	7.22E-06
0.822	7.27E-06
0.823	7.27E-06
0.824	7.28E-06
0.825	7.29E-06
0.826	7.32E-06
0.827	7.32E-06
0.828	7.35E-06
0.829	7.35E-06
0.83	7.38E-06
0.831	7.39E-06
0.832	7.41E-06
0.833	7.42E-06
0.834	7.45E-06
0.835	7.46E-06
0.836	7.48E-06
0.837	7.48E-06
0.838	7.52E-06
0.839	7.54E-06
0.84	7.56E-06
0.841	7.56E-06
0.842	7.59E-06
0.843	7.59E-06
0.844	7.62E-06
0.845	7.63E-06
0.846	7.65E-06
0.847	7.67E-06
0.848	7.68E-06
0.849	7.70E-06
0.85	7.73E-06
0.851	7.74E-06
0.852	7.77E-06
0.853	7.78E-06
0.854	7.81E-06
0.855	7.82E-06
0.856	7.84E-06
0.857	7.85E-06
0.858	7.88E-06
0.859	7.89E-06
0.86	7.92E-06
0.861	7.93E-06
0.862	7.96E-06
0.863	7.98E-06
0.864	7.99E-06
0.865	8.00E-06
0.866	8.03E-06
0.867	8.03E-06
0.868	8.08E-06
0.869	8.07E-06
0.87	8.10E-06
0.871	8.13E-06
0.872	8.13E-06
0.873	8.15E-06
0.874	8.19E-06
0.875	8.20E-06
0.876	8.24E-06
0.877	8.24E-06
0.878	8.26E-06
0.879	8.30E-06
0.88	8.30E-06
0.881	8.32E-06
0.882	8.35E-06
0.883	8.35E-06
0.884	8.39E-06
0.885	8.39E-06
0.886	8.43E-06
0.887	8.44E-06
0.888	8.48E-06
0.889	8.48E-06
0.89	8.51E-06
0.891	8.53E-06
0.892	8.55E-06
0.893	8.56E-06
0.894	8.59E-06
0.895	8.61E-06
0.896	8.63E-06
0.897	8.64E-06
0.898	8.68E-06
0.899	8.69E-06
0.9	8.73E-06
0.901	8.73E-06
0.902	8.77E-06
0.903	8.80E-06
0.904	8.81E-06
0.905	8.72E-06
0.906	8.80E-06
0.907	8.81E-06
0.908	8.86E-06
0.909	8.89E-06
0.91	8.93E-06
0.911	8.94E-06
0.912	8.97E-06
0.913	8.96E-06
0.914	9.00E-06
0.915	9.03E-06
0.916	9.06E-06
0.917	9.08E-06
0.918	9.09E-06
0.919	9.12E-06
0.92	9.12E-06
0.921	9.13E-06
0.922	9.19E-06
0.923	9.18E-06
0.924	9.24E-06
0.925	9.24E-06
0.926	9.27E-06
0.927	9.28E-06
0.928	9.29E-06
0.929	9.30E-06
0.93	9.38E-06
0.931	9.37E-06
0.932	9.40E-06
0.933	9.36E-06
0.934	9.43E-06
0.935	9.46E-06
0.936	9.49E-06
0.937	9.53E-06
0.938	9.55E-06
0.939	9.58E-06
0.94	9.65E-06
0.941	9.63E-06
0.942	9.64E-06
0.943	9.66E-06
0.944	9.70E-06
0.945	9.71E-06
0.946	9.75E-06
0.947	9.76E-06
0.948	9.81E-06
0.949	9.81E-06
0.95	9.83E-06
0.951	9.85E-06
0.952	9.87E-06
0.953	9.88E-06
0.954	9.95E-06
0.955	9.95E-06
0.956	9.98E-06
0.957	9.99E-06
0.958	1.00E-05
0.959	1.00E-05
0.96	1.00E-05
0.961	1.01E-05
0.962	1.01E-05
0.963	1.01E-05
0.964	1.02E-05
0.965	1.02E-05
0.966	1.02E-05
0.967	1.02E-05
0.968	1.03E-05
0.969	1.03E-05
0.97	1.03E-05
0.971	1.03E-05
0.972	1.04E-05
0.973	1.04E-05
0.974	1.04E-05
0.975	1.04E-05
0.976	1.05E-05
0.977	1.05E-05
0.978	1.05E-05
0.979	1.05E-05
0.98	1.06E-05
0.981	1.06E-05
0.982	1.06E-05
0.983	1.06E-05
0.984	1.07E-05
0.985	1.07E-05
0.986	1.07E-05
0.987	1.07E-05
0.988	1.08E-05
0.989	1.08E-05
0.99	1.08E-05
0.991	1.08E-05
0.992	1.09E-05
0.993	1.09E-05
0.994	1.09E-05
0.995	1.09E-05
0.996	1.10E-05
0.997	1.10E-05
0.998	1.10E-05
0.999	1.10E-05
1	1.11E-05
1.001	1.11E-05
1.002	1.11E-05
1.003	1.11E-05
1.004	1.12E-05
1.005	1.12E-05
1.006	1.12E-05
1.007	1.12E-05
1.008	1.13E-05
1.009	1.13E-05
1.01	1.13E-05
1.011	1.13E-05
1.012	1.13E-05
1.013	1.13E-05
1.014	1.14E-05
1.015	1.14E-05
1.016	1.14E-05
1.017	1.14E-05
1.018	1.15E-05
1.019	1.15E-05
1.02	1.15E-05
1.021	1.15E-05
1.022	1.16E-05
1.023	1.16E-05
1.024	1.16E-05
1.025	1.17E-05
1.026	1.17E-05
1.027	1.17E-05
1.028	1.17E-05
1.029	1.17E-05
1.03	1.17E-05
1.031	1.18E-05
1.032	1.18E-05
1.033	1.18E-05
1.034	1.18E-05
1.035	1.19E-05
1.036	1.19E-05
1.037	1.19E-05
1.038	1.20E-05
1.039	1.20E-05
1.04	1.20E-05
1.041	1.20E-05
1.042	1.21E-05
1.043	1.21E-05
1.044	1.21E-05
1.045	1.21E-05
1.046	1.21E-05
1.047	1.22E-05
1.048	1.22E-05
1.049	1.22E-05
1.05	1.23E-05
1.051	1.23E-05
1.052	1.23E-05
1.053	1.23E-05
1.054	1.23E-05
1.055	1.24E-05
1.056	1.24E-05
1.057	1.24E-05
1.058	1.25E-05
1.059	1.25E-05
1.06	1.25E-05
1.061	1.26E-05
1.062	1.26E-05
1.063	1.26E-05
1.064	1.26E-05
1.065	1.26E-05
1.066	1.27E-05
1.067	1.27E-05
1.068	1.27E-05
1.069	1.28E-05
1.07	1.28E-05
1.071	1.28E-05
1.072	1.28E-05
1.073	1.28E-05
1.074	1.28E-05
1.075	1.29E-05
1.076	1.29E-05
1.077	1.29E-05
1.078	1.30E-05
1.079	1.30E-05
1.08	1.30E-05
1.081	1.30E-05
1.082	1.31E-05
1.083	1.31E-05
1.084	1.31E-05
1.085	1.31E-05
1.086	1.32E-05
1.087	1.32E-05
1.088	1.32E-05
1.089	1.32E-05
1.09	1.33E-05
1.091	1.33E-05
1.092	1.33E-05
1.093	1.33E-05
1.094	1.34E-05
1.095	1.34E-05
1.096	1.34E-05
1.097	1.34E-05
1.098	1.35E-05
1.099	1.35E-05
1.1	1.35E-05
1.101	1.35E-05
1.102	1.36E-05
1.103	1.36E-05
1.104	1.36E-05
1.105	1.36E-05
1.106	1.37E-05
1.107	1.37E-05
1.108	1.38E-05
1.109	1.37E-05
1.11	1.38E-05
1.111	1.38E-05
1.112	1.38E-05
1.113	1.39E-05
1.114	1.39E-05
1.115	1.39E-05
1.116	1.40E-05
1.117	1.40E-05
1.118	1.40E-05
1.119	1.40E-05
1.12	1.41E-05
1.121	1.41E-05
1.122	1.41E-05
1.123	1.41E-05
1.124	1.42E-05
1.125	1.42E-05
1.126	1.42E-05
1.127	1.43E-05
1.128	1.43E-05
1.129	1.43E-05
1.13	1.43E-05
1.131	1.44E-05
1.132	1.44E-05
1.133	1.44E-05
1.134	1.45E-05
1.135	1.45E-05
1.136	1.45E-05
1.137	1.45E-05
1.138	1.46E-05
1.139	1.46E-05
1.14	1.46E-05
1.141	1.47E-05
1.142	1.47E-05
1.143	1.47E-05
1.144	1.48E-05
1.145	1.48E-05
1.146	1.48E-05
1.147	1.48E-05
1.148	1.49E-05
1.149	1.49E-05
1.15	1.49E-05
1.151	1.49E-05
1.152	1.50E-05
1.153	1.50E-05
1.154	1.50E-05
1.155	1.51E-05
1.156	1.51E-05
1.157	1.51E-05
1.158	1.52E-05
1.159	1.52E-05
1.16	1.52E-05
1.161	1.52E-05
1.162	1.53E-05
1.163	1.53E-05
1.164	1.53E-05
1.165	1.54E-05
1.166	1.54E-05
1.167	1.54E-05
1.168	1.54E-05
1.169	1.55E-05
1.17	1.55E-05
1.171	1.55E-05
1.172	1.56E-05
1.173	1.56E-05
1.174	1.56E-05
1.175	1.57E-05
1.176	1.57E-05
1.177	1.57E-05
1.178	1.58E-05
1.179	1.58E-05
1.18	1.58E-05
1.181	1.58E-05
1.182	1.59E-05
1.183	1.59E-05
1.184	1.59E-05
1.185	1.60E-05
1.186	1.60E-05
1.187	1.60E-05
1.188	1.61E-05
1.189	1.61E-05
1.19	1.61E-05
1.191	1.61E-05
1.192	1.62E-05
1.193	1.62E-05
1.194	1.63E-05
1.195	1.63E-05
1.196	1.63E-05
1.197	1.63E-05
1.198	1.64E-05
1.199	1.64E-05
1.2	1.64E-05
1.201	1.65E-05
1.202	1.65E-05
1.203	1.65E-05
1.204	1.66E-05
1.205	1.66E-05
1.206	1.66E-05
1.207	1.67E-05
1.208	1.67E-05
1.209	1.67E-05
1.21	1.68E-05
1.211	1.68E-05
1.212	1.68E-05
1.213	1.69E-05
1.214	1.69E-05
1.215	1.69E-05
1.216	1.70E-05
1.217	1.70E-05
1.218	1.70E-05
1.219	1.71E-05
1.22	1.71E-05
1.221	1.71E-05
1.222	1.72E-05
1.223	1.72E-05
1.224	1.72E-05
1.225	1.72E-05
1.226	1.73E-05
1.227	1.74E-05
1.228	1.74E-05
1.229	1.74E-05
1.23	1.75E-05
1.231	1.75E-05
1.232	1.75E-05
1.233	1.75E-05
1.234	1.76E-05
1.235	1.76E-05
1.236	1.77E-05
1.237	1.77E-05
1.238	1.77E-05
1.239	1.78E-05
1.24	1.78E-05
1.241	1.78E-05
1.242	1.79E-05
1.243	1.79E-05
1.244	1.79E-05
1.245	1.79E-05
1.246	1.80E-05
1.247	1.80E-05
1.248	1.81E-05
1.249	1.81E-05
1.25	1.81E-05
1.251	1.82E-05
1.252	1.82E-05
1.253	1.82E-05
1.254	1.83E-05
1.255	1.83E-05
1.256	1.83E-05
1.257	1.84E-05
1.258	1.84E-05
1.259	1.84E-05
1.26	1.85E-05
1.261	1.85E-05
1.262	1.85E-05
1.263	1.86E-05
1.264	1.86E-05
1.265	1.86E-05
1.266	1.87E-05
1.267	1.87E-05
1.268	1.87E-05
1.269	1.88E-05
1.27	1.88E-05
1.271	1.88E-05
1.272	1.89E-05
1.273	1.89E-05
1.274	1.89E-05
1.275	1.90E-05
1.276	1.90E-05
1.277	1.90E-05
1.278	1.91E-05
1.279	1.91E-05
1.28	1.91E-05
1.281	1.92E-05
1.282	1.92E-05
1.283	1.92E-05
1.284	1.93E-05
1.285	1.93E-05
1.286	1.93E-05
1.287	1.94E-05
1.288	1.94E-05
1.289	1.94E-05
1.29	1.95E-05
1.291	1.95E-05
1.292	1.96E-05
1.293	1.96E-05
1.294	1.96E-05
1.295	1.97E-05
1.296	1.97E-05
1.297	1.97E-05
1.298	1.98E-05
1.299	1.98E-05
1.3	1.98E-05
1.301	1.99E-05
1.302	1.99E-05
1.303	1.99E-05
1.304	2.00E-05
1.305	2.00E-05
1.306	2.00E-05
1.307	2.01E-05
1.308	2.01E-05
1.309	2.01E-05
1.31	2.02E-05
1.311	2.02E-05
1.312	2.03E-05
1.313	2.03E-05
1.314	2.03E-05
1.315	2.04E-05
1.316	2.04E-05
1.317	2.04E-05
1.318	2.05E-05
1.319	2.05E-05
1.32	2.05E-05
1.321	2.06E-05
1.322	2.06E-05
1.323	2.06E-05
1.324	2.07E-05
1.325	2.07E-05
1.326	2.07E-05
1.327	2.08E-05
1.328	2.08E-05
1.329	2.09E-05
1.33	2.09E-05
1.331	2.09E-05
1.332	2.10E-05
1.333	2.10E-05
1.334	2.10E-05
1.335	2.11E-05
1.336	2.11E-05
1.337	2.11E-05
1.338	2.12E-05
1.339	2.12E-05
1.34	2.12E-05
1.341	2.13E-05
1.342	2.13E-05
1.343	2.13E-05
1.344	2.14E-05
1.345	2.14E-05
1.346	2.14E-05
1.347	2.15E-05
1.348	2.15E-05
1.349	2.16E-05
1.35	2.16E-05
1.351	2.16E-05
1.352	2.17E-05
1.353	2.17E-05
1.354	2.17E-05
1.355	2.18E-05
1.356	2.18E-05
1.357	2.19E-05
1.358	2.19E-05
1.359	2.19E-05
1.36	2.20E-05
1.361	2.20E-05
1.362	2.20E-05
1.363	2.21E-05
1.364	2.21E-05
1.365	2.21E-05
1.366	2.22E-05
1.367	2.22E-05
1.368	2.23E-05
1.369	2.23E-05
1.37	2.23E-05
1.371	2.24E-05
1.372	2.24E-05
1.373	2.24E-05
1.374	2.25E-05
1.375	2.25E-05
1.376	2.26E-05
1.377	2.26E-05
1.378	2.26E-05
1.379	2.27E-05
1.38	2.27E-05
1.381	2.27E-05
1.382	2.28E-05
1.383	2.28E-05
1.384	2.29E-05
1.385	2.29E-05
1.386	2.29E-05
1.387	2.30E-05
1.388	2.30E-05
1.389	2.30E-05
1.39	2.31E-05
1.391	2.31E-05
1.392	2.32E-05
1.393	2.32E-05
1.394	2.33E-05
1.395	2.33E-05
1.396	2.33E-05
1.397	2.34E-05
1.398	2.34E-05
1.399	2.34E-05
1.4	2.35E-05
1.401	2.35E-05
1.402	2.36E-05
1.403	2.36E-05
1.404	2.36E-05
1.405	2.36E-05
1.406	2.37E-05
1.407	2.37E-05
1.408	2.38E-05
1.409	2.38E-05
1.41	2.38E-05
1.411	2.39E-05
1.412	2.39E-05
1.413	2.39E-05
1.414	2.40E-05
1.415	2.40E-05
1.416	2.41E-05
1.417	2.41E-05
1.418	2.41E-05
1.419	2.42E-05
1.42	2.42E-05
1.421	2.43E-05
1.422	2.43E-05
1.423	2.44E-05
1.424	2.44E-05
1.425	2.44E-05
1.426	2.45E-05
1.427	2.45E-05
1.428	2.45E-05
1.429	2.45E-05
1.43	2.46E-05
1.431	2.46E-05
1.432	2.47E-05
1.433	2.47E-05
1.434	2.48E-05
1.435	2.47E-05
1.436	2.47E-05
1.437	2.48E-05
1.438	2.48E-05
1.439	2.49E-05
1.44	2.49E-05
1.441	2.50E-05
1.442	2.50E-05
1.443	2.51E-05
1.444	2.51E-05
1.445	2.51E-05
1.446	2.52E-05
1.447	2.52E-05
1.448	2.53E-05
1.449	2.53E-05
1.45	2.53E-05
1.451	2.54E-05
1.452	2.54E-05
1.453	2.55E-05
1.454	2.55E-05
1.455	2.56E-05
1.456	2.56E-05
1.457	2.56E-05
1.458	2.57E-05
1.459	2.57E-05
1.46	2.58E-05
1.461	2.58E-05
1.462	2.59E-05
1.463	2.59E-05
1.464	2.59E-05
1.465	2.60E-05
1.466	2.60E-05
1.467	2.60E-05
1.468	2.61E-05
1.469	2.61E-05
1.47	2.62E-05
1.471	2.62E-05
1.472	2.62E-05
1.473	2.63E-05
1.474	2.63E-05
1.475	2.64E-05
1.476	2.64E-05
1.477	2.64E-05
1.478	2.65E-05
1.479	2.65E-05
1.48	2.66E-05
1.481	2.66E-05
1.482	2.66E-05
1.483	2.67E-05
1.484	2.67E-05
1.485	2.67E-05
1.486	2.68E-05
1.487	2.68E-05
1.488	2.69E-05
1.489	2.69E-05
1.49	2.69E-05
1.491	2.70E-05
1.492	2.70E-05
1.493	2.71E-05
1.494	2.71E-05
1.495	2.71E-05
1.496	2.72E-05
1.497	2.72E-05
1.498	2.72E-05
1.499	2.73E-05
1.5	2.73E-05
1.501	2.74E-05
1.502	2.74E-05
1.503	2.74E-05
1.504	2.75E-05
1.505	2.75E-05
1.506	2.75E-05
1.507	2.76E-05
1.508	2.76E-05
1.509	2.76E-05
1.51	2.77E-05
1.511	2.77E-05
1.512	2.78E-05
1.513	2.78E-05
1.514	2.78E-05
1.515	2.79E-05
1.516	2.79E-05
1.517	2.80E-05
1.518	2.80E-05
1.519	2.80E-05
1.52	2.81E-05
1.521	2.81E-05
1.522	2.81E-05
1.523	2.82E-05
1.524	2.82E-05
1.525	2.82E-05
1.526	2.83E-05
1.527	2.83E-05
1.528	2.83E-05
1.529	2.84E-05
1.53	2.84E-05
1.531	2.85E-05
1.532	2.85E-05
1.533	2.85E-05
1.534	2.86E-05
1.535	2.86E-05
1.536	2.87E-05
1.537	2.87E-05
1.538	2.87E-05
1.539	2.88E-05
1.54	2.88E-05
1.541	2.88E-05
1.542	2.89E-05
1.543	2.89E-05
1.544	2.89E-05
1.545	2.90E-05
1.546	2.90E-05
1.547	2.90E-05
1.548	2.91E-05
1.549	2.91E-05
1.55	2.92E-05
1.551	2.92E-05
1.552	2.92E-05
1.553	2.93E-05
1.554	2.93E-05
1.555	2.93E-05
1.556	2.94E-05
1.557	2.94E-05
1.558	2.95E-05
1.559	2.95E-05
1.56	2.95E-05
1.561	2.96E-05
1.562	2.96E-05
1.563	2.96E-05
1.564	2.97E-05
1.565	2.97E-05
1.566	2.97E-05
1.567	2.98E-05
1.568	2.98E-05
1.569	2.99E-05
1.57	2.99E-05
1.571	2.99E-05
1.572	3.00E-05
1.573	3.00E-05
1.574	3.01E-05
1.575	3.01E-05
1.576	3.01E-05
1.577	3.02E-05
1.578	3.02E-05
1.579	3.02E-05
1.58	3.03E-05
1.581	3.03E-05
1.582	3.04E-05
1.583	3.04E-05
1.584	3.04E-05
1.585	3.05E-05
1.586	3.05E-05
1.587	3.06E-05
1.588	3.06E-05
1.589	3.07E-05
1.59	3.07E-05
1.591	3.07E-05
1.592	3.08E-05
1.593	3.08E-05
1.594	3.09E-05
1.595	3.09E-05
1.596	3.09E-05
1.597	3.10E-05
1.598	3.10E-05
1.599	3.11E-05
1.6	3.11E-05
1.601	3.12E-05
1.602	3.12E-05
1.603	3.13E-05
1.604	3.13E-05
1.605	3.13E-05
1.606	3.14E-05
1.607	3.14E-05
1.608	3.15E-05
1.609	3.15E-05
1.61	3.15E-05
1.611	3.16E-05
1.612	3.17E-05
1.613	3.17E-05
1.614	3.17E-05
1.615	3.18E-05
1.616	3.19E-05
1.617	3.19E-05
1.618	3.19E-05
1.619	3.20E-05
1.62	3.21E-05
1.621	3.21E-05
1.622	3.22E-05
1.623	3.22E-05
1.624	3.23E-05
1.625	3.23E-05
1.626	3.24E-05
1.627	3.24E-05
1.628	3.25E-05
1.629	3.25E-05
1.63	3.26E-05
1.631	3.27E-05
1.632	3.27E-05
1.633	3.28E-05
1.634	3.28E-05
1.635	3.29E-05
1.636	3.29E-05
1.637	3.30E-05
1.638	3.30E-05
1.639	3.31E-05
1.64	3.31E-05
1.641	3.32E-05
1.642	3.33E-05
1.643	3.33E-05
1.644	3.34E-05
1.645	3.34E-05
1.646	3.35E-05
1.647	3.36E-05
1.648	3.36E-05
1.649	3.37E-05
1.65	3.38E-05
1.651	3.39E-05
1.652	3.39E-05
1.653	3.40E-05
1.654	3.41E-05
1.655	3.42E-05
1.656	3.43E-05
1.657	3.44E-05
1.658	3.45E-05
1.659	3.45E-05
1.66	3.46E-05
1.661	3.47E-05
1.662	3.48E-05
1.663	3.49E-05
1.664	3.50E-05
1.665	3.51E-05
1.666	3.52E-05
1.667	3.53E-05
1.668	3.54E-05
1.669	3.56E-05
1.67	3.57E-05
1.671	3.58E-05
1.672	3.59E-05
1.673	3.60E-05
1.674	3.62E-05
1.675	3.63E-05
1.676	3.65E-05
1.677	3.66E-05
1.678	3.67E-05
1.679	3.69E-05
1.68	3.70E-05
1.681	3.72E-05
1.682	3.73E-05
1.683	3.75E-05
1.684	3.77E-05
1.685	3.78E-05
1.686	3.80E-05
1.687	3.82E-05
1.688	3.84E-05
1.689	3.86E-05
1.69	3.88E-05
1.691	3.90E-05
1.692	3.92E-05
1.693	3.94E-05
1.694	3.96E-05
1.695	3.98E-05
1.696	4.00E-05
1.697	4.03E-05
1.698	4.05E-05
1.699	4.08E-05
1.7	4.10E-05
1.701	4.13E-05
1.702	4.16E-05
1.703	4.19E-05
1.704	4.21E-05
1.705	4.24E-05
1.706	4.27E-05
1.707	4.30E-05
1.708	4.33E-05
1.709	4.37E-05
1.71	4.40E-05
1.711	4.43E-05
1.712	4.46E-05
1.713	4.50E-05
1.714	4.53E-05
1.715	4.57E-05
1.716	4.61E-05
1.717	4.65E-05
1.718	4.69E-05
1.719	4.73E-05
1.72	4.77E-05
1.721	4.82E-05
1.722	4.86E-05
1.723	4.90E-05
1.724	4.95E-05
1.725	4.99E-05
1.726	5.04E-05
1.727	5.09E-05
1.728	5.14E-05
1.729	5.19E-05
1.73	5.24E-05
1.731	5.30E-05
1.732	5.34E-05
1.733	5.40E-05
1.734	5.46E-05
1.735	5.52E-05
1.736	5.57E-05
1.737	5.64E-05
1.738	5.70E-05
1.739	5.77E-05
1.74	5.84E-05
1.741	5.91E-05
1.742	5.98E-05
1.743	6.04E-05
1.744	6.11E-05
1.745	6.19E-05
1.746	6.27E-05
1.747	6.35E-05
1.748	6.42E-05
1.749	6.51E-05
1.75	6.59E-05
1.751	6.68E-05
1.752	6.76E-05
1.753	6.86E-05
1.754	6.94E-05
1.755	7.04E-05
1.756	7.13E-05
1.757	7.24E-05
1.758	7.33E-05
1.759	7.44E-05
1.76	7.53E-05
1.761	7.64E-05
1.762	7.74E-05
1.763	7.86E-05
1.764	7.97E-05
1.765	8.09E-05
1.766	8.20E-05
1.767	8.33E-05
1.768	8.44E-05
1.769	8.57E-05
1.77	8.69E-05
1.771	8.83E-05
1.772	8.96E-05
1.773	9.09E-05
1.774	9.23E-05
1.775	9.37E-05
1.776	9.51E-05
1.777	9.66E-05
1.778	9.80E-05
1.779	9.95E-05
1.78	1.01E-04
1.781	1.03E-04
1.782	1.04E-04
1.783	1.06E-04
1.784	1.07E-04
1.785	1.09E-04
1.786	1.11E-04
1.787	1.13E-04
1.788	1.14E-04
1.789	1.16E-04
1.79	1.18E-04
1.791	1.20E-04
1.792	1.21E-04
1.793	1.23E-04
1.794	1.25E-04
1.795	1.27E-04
1.796	1.29E-04
1.797	1.31E-04
1.798	1.33E-04
1.799	1.35E-04
1.8	1.37E-04
1.801	1.39E-04
1.802	1.41E-04
1.803	1.44E-04
1.804	1.46E-04
1.805	1.48E-04
1.806	1.50E-04
1.807	1.52E-04
1.808	1.55E-04
1.809	1.57E-04
1.81	1.59E-04
1.811	1.62E-04
1.812	1.64E-04
1.813	1.66E-04
1.814	1.69E-04
1.815	1.71E-04
1.816	1.74E-04
1.817	1.76E-04
1.818	1.79E-04
1.819	1.81E-04
1.82	1.84E-04
1.821	1.87E-04
1.822	1.89E-04
1.823	1.92E-04
1.824	1.94E-04
1.825	1.97E-04
1.826	2.00E-04
1.827	2.02E-04
1.828	2.05E-04
1.829	2.08E-04
1.83	2.11E-04
1.831	2.14E-04
1.832	2.16E-04
1.833	2.19E-04
1.834	2.22E-04
1.835	2.25E-04
1.836	2.28E-04
1.837	2.31E-04
1.838	2.34E-04
1.839	2.37E-04
1.84	2.40E-04
1.841	2.43E-04
1.842	2.46E-04
1.843	2.49E-04
1.844	2.52E-04
1.845	2.55E-04
1.846	2.58E-04
1.847	2.61E-04
1.848	2.64E-04
1.849	2.67E-04
1.85	2.70E-04
1.851	2.74E-04
1.852	2.77E-04
1.853	2.80E-04
1.854	2.83E-04
1.855	2.86E-04
1.856	2.90E-04
1.857	2.93E-04
1.858	2.96E-04
1.859	2.99E-04
1.86	3.03E-04
1.861	3.06E-04
1.862	3.09E-04
1.863	3.13E-04
1.864	3.16E-04
1.865	3.19E-04
1.866	3.23E-04
1.867	3.26E-04
1.868	3.29E-04
1.869	3.33E-04
1.87	3.36E-04
1.871	3.39E-04
1.872	3.43E-04
1.873	3.46E-04
1.874	3.50E-04
1.875	3.53E-04
1.876	3.56E-04
1.877	3.60E-04
1.878	3.63E-04
1.879	3.67E-04
1.88	3.70E-04
1.881	3.74E-04
1.882	3.77E-04
1.883	3.80E-04
1.884	3.84E-04
1.885	3.87E-04
1.886	3.91E-04
1.887	3.94E-04
1.888	3.98E-04
1.889	4.01E-04
1.89	4.05E-04
1.891	4.08E-04
1.892	4.12E-04
1.893	4.15E-04
1.894	4.19E-04
1.895	4.22E-04
1.896	4.26E-04
1.897	4.29E-04
1.898	4.33E-04
1.899	4.36E-04
1.9	4.40E-04
1.901	4.43E-04
1.902	4.47E-04
1.903	4.50E-04
1.904	4.54E-04
1.905	4.57E-04
1.906	4.61E-04
1.907	4.64E-04
1.908	4.68E-04
1.909	4.71E-04
1.91	4.74E-04
1.911	4.78E-04
1.912	4.81E-04
1.913	4.85E-04
1.914	4.89E-04
1.915	4.92E-04
1.916	4.96E-04
1.917	4.99E-04
1.918	5.03E-04
1.919	5.06E-04
1.92	5.09E-04
1.921	5.13E-04
1.922	5.16E-04
1.923	5.20E-04
1.924	5.23E-04
1.925	5.27E-04
1.926	5.30E-04
1.927	5.33E-04
1.928	5.37E-04
1.929	5.40E-04
1.93	5.44E-04
1.931	5.47E-04
1.932	5.50E-04
1.933	5.54E-04
1.934	5.57E-04
1.935	5.61E-04
1.936	5.64E-04
1.937	5.67E-04
1.938	5.71E-04
1.939	5.74E-04
1.94	5.77E-04
1.941	5.80E-04
1.942	5.84E-04
1.943	5.87E-04
1.944	5.90E-04
1.945	5.93E-04
1.946	5.97E-04
1.947	6.00E-04
1.948	6.03E-04
1.949	6.06E-04
1.95	6.09E-04
1.951	6.13E-04
1.952	6.16E-04
1.953	6.19E-04
1.954	6.22E-04
1.955	6.25E-04
1.956	6.28E-04
1.957	6.31E-04
1.958	6.35E-04
1.959	6.38E-04
1.96	6.41E-04
1.961	6.44E-04
1.962	6.47E-04
1.963	6.50E-04
1.964	6.53E-04
1.965	6.56E-04
1.966	6.59E-04
1.967	6.62E-04
1.968	6.65E-04
1.969	6.68E-04
1.97	6.71E-04
1.971	6.74E-04
1.972	6.77E-04
1.973	6.80E-04
1.974	6.82E-04
1.975	6.85E-04
1.976	6.87E-04
1.977	6.90E-04
1.978	6.93E-04
1.979	6.96E-04
[truncated: 4,020 more rows]
