# Supplementary material for: Sulfonamide-directed site-selective functionalization of unactivated C(sp3)−H enabled by photocatalytic sequential electron/proton transfer
Source: Nat Commun. 2024 Jun 14;15:5087. doi: 10.1038/s41467-024-49337-3 (PMC11178871; doi:10.1038/s41467-024-49337-3)
Supplement: Supplementary file 3 — Source Data [file 41467_2024_49337_MOESM3_ESM.zip › Source Data/Dataset 1. CV tests/CV of PG3-FigureS16.csv]

12-May	2023 18:52:21
Cyclic Voltammetry
File: c:\users\25681\desktop\cv-2023.0512-liclo4\4-Data Source: Experiment
Instrument Model: CHI600E
Data Proc: Smoothing
Header:
Note:
Init E (V) = 0
High E (V) = 3
Low E (V) = 0
Init P/N = P
Scan Rate (V/s) = 0.1
Segment = 4
Sample Interval (V) = 0.001
Quiet Time (sec) = 2
Sensitivity (A/V) = 0.001
Results:
Channel 1:
Segment 1:
Segment 2:
Segment 3:
Segment 4:
Potential/V	Current/A
0	-1.60E-05
0.001	-1.56E-05
0.002	-1.53E-05
0.003	-1.50E-05
0.004	-1.49E-05
0.005	-1.47E-05
0.006	-1.46E-05
0.007	-1.45E-05
0.008	-1.43E-05
0.009	-1.42E-05
0.01	-1.41E-05
0.011	-1.40E-05
0.012	-1.39E-05
0.013	-1.38E-05
0.014	-1.37E-05
0.015	-1.36E-05
0.016	-1.35E-05
0.017	-1.34E-05
0.018	-1.33E-05
0.019	-1.32E-05
0.02	-1.31E-05
0.021	-1.30E-05
0.022	-1.29E-05
0.023	-1.28E-05
0.024	-1.27E-05
0.025	-1.26E-05
0.026	-1.26E-05
0.027	-1.25E-05
0.028	-1.24E-05
0.029	-1.23E-05
0.03	-1.22E-05
0.031	-1.22E-05
0.032	-1.21E-05
0.033	-1.20E-05
0.034	-1.19E-05
0.035	-1.19E-05
0.036	-1.18E-05
0.037	-1.17E-05
0.038	-1.17E-05
0.039	-1.16E-05
0.04	-1.15E-05
0.041	-1.14E-05
0.042	-1.14E-05
0.043	-1.13E-05
0.044	-1.12E-05
0.045	-1.12E-05
0.046	-1.11E-05
0.047	-1.10E-05
0.048	-1.10E-05
0.049	-1.09E-05
0.05	-1.08E-05
0.051	-1.08E-05
0.052	-1.07E-05
0.053	-1.06E-05
0.054	-1.06E-05
0.055	-1.05E-05
0.056	-1.04E-05
0.057	-1.04E-05
0.058	-1.03E-05
0.059	-1.02E-05
0.06	-1.02E-05
0.061	-1.01E-05
0.062	-1.01E-05
0.063	-9.99E-06
0.064	-9.93E-06
0.065	-9.88E-06
0.066	-9.82E-06
0.067	-9.77E-06
0.068	-9.71E-06
0.069	-9.66E-06
0.07	-9.60E-06
0.071	-9.55E-06
0.072	-9.50E-06
0.073	-9.45E-06
0.074	-9.40E-06
0.075	-9.34E-06
0.076	-9.29E-06
0.077	-9.23E-06
0.078	-9.19E-06
0.079	-9.14E-06
0.08	-9.09E-06
0.081	-9.03E-06
0.082	-8.98E-06
0.083	-8.93E-06
0.084	-8.89E-06
0.085	-8.84E-06
0.086	-8.80E-06
0.087	-8.75E-06
0.088	-8.69E-06
0.089	-8.64E-06
0.09	-8.59E-06
0.091	-8.54E-06
0.092	-8.49E-06
0.093	-8.44E-06
0.094	-8.38E-06
0.095	-8.34E-06
0.096	-8.29E-06
0.097	-8.24E-06
0.098	-8.18E-06
0.099	-8.13E-06
0.1	-8.08E-06
0.101	-8.02E-06
0.102	-7.98E-06
0.103	-7.92E-06
0.104	-7.87E-06
0.105	-7.82E-06
0.106	-7.78E-06
0.107	-7.73E-06
0.108	-7.69E-06
0.109	-7.63E-06
0.11	-7.58E-06
0.111	-7.54E-06
0.112	-7.49E-06
0.113	-7.45E-06
0.114	-7.40E-06
0.115	-7.35E-06
0.116	-7.31E-06
0.117	-7.26E-06
0.118	-7.21E-06
0.119	-7.17E-06
0.12	-7.12E-06
0.121	-7.08E-06
0.122	-7.04E-06
0.123	-6.99E-06
0.124	-6.96E-06
0.125	-6.91E-06
0.126	-6.87E-06
0.127	-6.82E-06
0.128	-6.78E-06
0.129	-6.74E-06
0.13	-6.70E-06
0.131	-6.65E-06
0.132	-6.61E-06
0.133	-6.57E-06
0.134	-6.53E-06
0.135	-6.50E-06
0.136	-6.46E-06
0.137	-6.41E-06
0.138	-6.38E-06
0.139	-6.33E-06
0.14	-6.30E-06
0.141	-6.26E-06
0.142	-6.22E-06
0.143	-6.18E-06
0.144	-6.15E-06
0.145	-6.11E-06
0.146	-6.07E-06
0.147	-6.03E-06
0.148	-6.00E-06
0.149	-5.96E-06
0.15	-5.92E-06
0.151	-5.88E-06
0.152	-5.84E-06
0.153	-5.80E-06
0.154	-5.77E-06
0.155	-5.73E-06
0.156	-5.70E-06
0.157	-5.66E-06
0.158	-5.63E-06
0.159	-5.59E-06
0.16	-5.55E-06
0.161	-5.52E-06
0.162	-5.48E-06
0.163	-5.45E-06
0.164	-5.41E-06
0.165	-5.38E-06
0.166	-5.34E-06
0.167	-5.32E-06
0.168	-5.28E-06
0.169	-5.25E-06
0.17	-5.22E-06
0.171	-5.18E-06
0.172	-5.15E-06
0.173	-5.11E-06
0.174	-5.08E-06
0.175	-5.05E-06
0.176	-5.02E-06
0.177	-4.99E-06
0.178	-4.96E-06
0.179	-4.92E-06
0.18	-4.89E-06
0.181	-4.86E-06
0.182	-4.83E-06
0.183	-4.80E-06
0.184	-4.77E-06
0.185	-4.74E-06
0.186	-4.71E-06
0.187	-4.68E-06
0.188	-4.65E-06
0.189	-4.62E-06
0.19	-4.59E-06
0.191	-4.56E-06
0.192	-4.52E-06
0.193	-4.49E-06
0.194	-4.46E-06
0.195	-4.43E-06
0.196	-4.40E-06
0.197	-4.36E-06
0.198	-4.33E-06
0.199	-4.30E-06
0.2	-4.27E-06
0.201	-4.24E-06
0.202	-4.20E-06
0.203	-4.17E-06
0.204	-4.14E-06
0.205	-4.10E-06
0.206	-4.07E-06
0.207	-4.04E-06
0.208	-4.01E-06
0.209	-3.98E-06
0.21	-3.95E-06
0.211	-3.92E-06
0.212	-3.89E-06
0.213	-3.85E-06
0.214	-3.83E-06
0.215	-3.80E-06
0.216	-3.77E-06
0.217	-3.74E-06
0.218	-3.71E-06
0.219	-3.67E-06
0.22	-3.65E-06
0.221	-3.62E-06
0.222	-3.59E-06
0.223	-3.56E-06
0.224	-3.53E-06
0.225	-3.50E-06
0.226	-3.47E-06
0.227	-3.44E-06
0.228	-3.41E-06
0.229	-3.38E-06
0.23	-3.35E-06
0.231	-3.32E-06
0.232	-3.29E-06
0.233	-3.26E-06
0.234	-3.23E-06
0.235	-3.20E-06
0.236	-3.17E-06
0.237	-3.14E-06
0.238	-3.11E-06
0.239	-3.08E-06
0.24	-3.06E-06
0.241	-3.03E-06
0.242	-3.00E-06
0.243	-2.96E-06
0.244	-2.94E-06
0.245	-2.91E-06
0.246	-2.89E-06
0.247	-2.86E-06
0.248	-2.82E-06
0.249	-2.79E-06
0.25	-2.77E-06
0.251	-2.75E-06
0.252	-2.72E-06
0.253	-2.69E-06
0.254	-2.66E-06
0.255	-2.62E-06
0.256	-2.60E-06
0.257	-2.57E-06
0.258	-2.55E-06
0.259	-2.52E-06
0.26	-2.49E-06
0.261	-2.46E-06
0.262	-2.44E-06
0.263	-2.42E-06
0.264	-2.39E-06
0.265	-2.37E-06
0.266	-2.34E-06
0.267	-2.31E-06
0.268	-2.29E-06
0.269	-2.26E-06
0.27	-2.23E-06
0.271	-2.20E-06
0.272	-2.18E-06
0.273	-2.15E-06
0.274	-2.13E-06
0.275	-2.10E-06
0.276	-2.08E-06
0.277	-2.06E-06
0.278	-2.03E-06
0.279	-2.01E-06
0.28	-1.98E-06
0.281	-1.95E-06
0.282	-1.92E-06
0.283	-1.89E-06
0.284	-1.86E-06
0.285	-1.84E-06
0.286	-1.81E-06
0.287	-1.79E-06
0.288	-1.76E-06
0.289	-1.74E-06
0.29	-1.71E-06
0.291	-1.69E-06
0.292	-1.66E-06
0.293	-1.64E-06
0.294	-1.61E-06
0.295	-1.58E-06
0.296	-1.56E-06
0.297	-1.53E-06
0.298	-1.51E-06
0.299	-1.48E-06
0.3	-1.46E-06
0.301	-1.43E-06
0.302	-1.41E-06
0.303	-1.38E-06
0.304	-1.37E-06
0.305	-1.34E-06
0.306	-1.31E-06
0.307	-1.28E-06
0.308	-1.25E-06
0.309	-1.22E-06
0.31	-1.20E-06
0.311	-1.17E-06
0.312	-1.15E-06
0.313	-1.13E-06
0.314	-1.11E-06
0.315	-1.08E-06
0.316	-1.06E-06
0.317	-1.04E-06
0.318	-1.01E-06
0.319	-9.87E-07
0.32	-9.62E-07
0.321	-9.38E-07
0.322	-9.15E-07
0.323	-8.93E-07
0.324	-8.71E-07
0.325	-8.42E-07
0.326	-8.18E-07
0.327	-7.93E-07
0.328	-7.68E-07
0.329	-7.44E-07
0.33	-7.20E-07
0.331	-6.90E-07
0.332	-6.66E-07
0.333	-6.42E-07
0.334	-6.21E-07
0.335	-5.97E-07
0.336	-5.75E-07
0.337	-5.49E-07
0.338	-5.24E-07
0.339	-4.98E-07
0.34	-4.81E-07
0.341	-4.58E-07
0.342	-4.40E-07
0.343	-4.16E-07
0.344	-3.94E-07
0.345	-3.65E-07
0.346	-3.44E-07
0.347	-3.18E-07
0.348	-2.99E-07
0.349	-2.79E-07
0.35	-2.59E-07
0.351	-2.32E-07
0.352	-2.08E-07
0.353	-1.80E-07
0.354	-1.59E-07
0.355	-1.38E-07
0.356	-1.17E-07
0.357	-9.34E-08
0.358	-7.35E-08
0.359	-4.94E-08
0.36	-3.24E-08
0.361	-9.44E-09
0.362	1.07E-08
0.363	3.76E-08
0.364	6.09E-08
0.365	8.73E-08
0.366	1.07E-07
0.367	1.31E-07
0.368	1.47E-07
0.369	1.69E-07
0.37	1.88E-07
0.371	2.13E-07
0.372	2.33E-07
0.373	2.57E-07
0.374	2.79E-07
0.375	3.00E-07
0.376	3.20E-07
0.377	3.44E-07
0.378	3.64E-07
0.379	3.87E-07
0.38	4.13E-07
0.381	4.36E-07
0.382	4.60E-07
0.383	4.85E-07
0.384	5.05E-07
0.385	5.23E-07
0.386	5.41E-07
0.387	5.60E-07
0.388	5.77E-07
0.389	6.04E-07
0.39	6.27E-07
0.391	6.47E-07
0.392	6.68E-07
0.393	6.89E-07
0.394	7.06E-07
0.395	7.29E-07
0.396	7.50E-07
0.397	7.74E-07
0.398	7.99E-07
0.399	8.22E-07
0.4	8.42E-07
0.401	8.62E-07
0.402	8.87E-07
0.403	9.13E-07
0.404	9.35E-07
0.405	9.57E-07
0.406	9.75E-07
0.407	9.92E-07
0.408	1.02E-06
0.409	1.05E-06
0.41	1.07E-06
0.411	1.10E-06
0.412	1.11E-06
0.413	1.13E-06
0.414	1.14E-06
0.415	1.17E-06
0.416	1.19E-06
0.417	1.21E-06
0.418	1.23E-06
0.419	1.26E-06
0.42	1.28E-06
0.421	1.30E-06
0.422	1.32E-06
0.423	1.34E-06
0.424	1.35E-06
0.425	1.37E-06
0.426	1.39E-06
0.427	1.42E-06
0.428	1.44E-06
0.429	1.47E-06
0.43	1.49E-06
0.431	1.51E-06
0.432	1.52E-06
0.433	1.54E-06
0.434	1.56E-06
0.435	1.59E-06
0.436	1.60E-06
0.437	1.62E-06
0.438	1.64E-06
0.439	1.67E-06
0.44	1.69E-06
0.441	1.71E-06
0.442	1.73E-06
0.443	1.75E-06
0.444	1.77E-06
0.445	1.79E-06
0.446	1.82E-06
0.447	1.84E-06
0.448	1.86E-06
0.449	1.88E-06
0.45	1.90E-06
0.451	1.92E-06
0.452	1.94E-06
0.453	1.96E-06
0.454	1.98E-06
0.455	1.99E-06
0.456	2.02E-06
0.457	2.03E-06
0.458	2.06E-06
0.459	2.08E-06
0.46	2.10E-06
0.461	2.12E-06
0.462	2.14E-06
0.463	2.16E-06
0.464	2.18E-06
0.465	2.20E-06
0.466	2.22E-06
0.467	2.24E-06
0.468	2.26E-06
0.469	2.28E-06
0.47	2.30E-06
0.471	2.32E-06
0.472	2.34E-06
0.473	2.36E-06
0.474	2.38E-06
0.475	2.39E-06
0.476	2.41E-06
0.477	2.43E-06
0.478	2.44E-06
0.479	2.46E-06
0.48	2.49E-06
0.481	2.51E-06
0.482	2.53E-06
0.483	2.55E-06
0.484	2.57E-06
0.485	2.59E-06
0.486	2.61E-06
0.487	2.63E-06
0.488	2.65E-06
0.489	2.67E-06
0.49	2.68E-06
0.491	2.71E-06
0.492	2.72E-06
0.493	2.74E-06
0.494	2.75E-06
0.495	2.77E-06
0.496	2.79E-06
0.497	2.81E-06
0.498	2.83E-06
0.499	2.85E-06
0.5	2.87E-06
0.501	2.89E-06
0.502	2.90E-06
0.503	2.92E-06
0.504	2.94E-06
0.505	2.96E-06
0.506	2.98E-06
0.507	3.00E-06
0.508	3.02E-06
0.509	3.03E-06
0.51	3.06E-06
0.511	3.08E-06
0.512	3.10E-06
0.513	3.12E-06
0.514	3.14E-06
0.515	3.15E-06
0.516	3.17E-06
0.517	3.19E-06
0.518	3.21E-06
0.519	3.23E-06
0.52	3.24E-06
0.521	3.26E-06
0.522	3.28E-06
0.523	3.30E-06
0.524	3.32E-06
0.525	3.34E-06
0.526	3.36E-06
0.527	3.38E-06
0.528	3.40E-06
0.529	3.41E-06
0.53	3.43E-06
0.531	3.45E-06
0.532	3.47E-06
0.533	3.49E-06
0.534	3.51E-06
0.535	3.52E-06
0.536	3.54E-06
0.537	3.56E-06
0.538	3.58E-06
0.539	3.60E-06
0.54	3.61E-06
0.541	3.63E-06
0.542	3.65E-06
0.543	3.67E-06
0.544	3.69E-06
0.545	3.71E-06
0.546	3.72E-06
0.547	3.74E-06
0.548	3.76E-06
0.549	3.78E-06
0.55	3.80E-06
0.551	3.82E-06
0.552	3.83E-06
0.553	3.85E-06
0.554	3.86E-06
0.555	3.88E-06
0.556	3.90E-06
0.557	3.92E-06
0.558	3.94E-06
0.559	3.96E-06
0.56	3.98E-06
0.561	4.00E-06
0.562	4.01E-06
0.563	4.03E-06
0.564	4.05E-06
0.565	4.07E-06
0.566	4.09E-06
0.567	4.10E-06
0.568	4.12E-06
0.569	4.14E-06
0.57	4.16E-06
0.571	4.18E-06
0.572	4.19E-06
0.573	4.21E-06
0.574	4.23E-06
0.575	4.25E-06
0.576	4.27E-06
0.577	4.29E-06
0.578	4.30E-06
0.579	4.31E-06
0.58	4.33E-06
0.581	4.35E-06
0.582	4.36E-06
0.583	4.38E-06
0.584	4.40E-06
0.585	4.41E-06
0.586	4.43E-06
0.587	4.45E-06
0.588	4.47E-06
0.589	4.49E-06
0.59	4.51E-06
0.591	4.53E-06
0.592	4.55E-06
0.593	4.56E-06
0.594	4.57E-06
0.595	4.59E-06
0.596	4.60E-06
0.597	4.63E-06
0.598	4.64E-06
0.599	4.66E-06
0.6	4.68E-06
0.601	4.69E-06
0.602	4.71E-06
0.603	4.72E-06
0.604	4.73E-06
0.605	4.75E-06
0.606	4.78E-06
0.607	4.80E-06
0.608	4.81E-06
0.609	4.83E-06
0.61	4.84E-06
0.611	4.85E-06
0.612	4.87E-06
0.613	4.89E-06
0.614	4.91E-06
0.615	4.93E-06
0.616	4.94E-06
0.617	4.96E-06
0.618	4.98E-06
0.619	5.00E-06
0.62	5.01E-06
0.621	5.02E-06
0.622	5.03E-06
0.623	5.05E-06
0.624	5.07E-06
0.625	5.09E-06
0.626	5.11E-06
0.627	5.12E-06
0.628	5.14E-06
0.629	5.16E-06
0.63	5.17E-06
0.631	5.18E-06
0.632	5.21E-06
0.633	5.23E-06
0.634	5.24E-06
0.635	5.26E-06
0.636	5.27E-06
0.637	5.28E-06
0.638	5.30E-06
0.639	5.32E-06
0.64	5.33E-06
0.641	5.36E-06
0.642	5.38E-06
0.643	5.39E-06
0.644	5.41E-06
0.645	5.42E-06
0.646	5.44E-06
0.647	5.46E-06
0.648	5.47E-06
0.649	5.49E-06
0.65	5.50E-06
0.651	5.52E-06
0.652	5.53E-06
0.653	5.56E-06
0.654	5.58E-06
0.655	5.59E-06
0.656	5.61E-06
0.657	5.63E-06
0.658	5.64E-06
0.659	5.66E-06
0.66	5.67E-06
0.661	5.68E-06
0.662	5.70E-06
0.663	5.72E-06
0.664	5.74E-06
0.665	5.76E-06
0.666	5.78E-06
0.667	5.80E-06
0.668	5.81E-06
0.669	5.82E-06
0.67	5.84E-06
0.671	5.86E-06
0.672	5.88E-06
0.673	5.89E-06
0.674	5.91E-06
0.675	5.92E-06
0.676	5.94E-06
0.677	5.95E-06
0.678	5.97E-06
0.679	6.00E-06
0.68	6.02E-06
0.681	6.03E-06
0.682	6.05E-06
0.683	6.07E-06
0.684	6.08E-06
0.685	6.10E-06
0.686	6.11E-06
0.687	6.12E-06
0.688	6.14E-06
0.689	6.16E-06
0.69	6.17E-06
0.691	6.19E-06
0.692	6.20E-06
0.693	6.22E-06
0.694	6.24E-06
0.695	6.25E-06
0.696	6.27E-06
0.697	6.29E-06
0.698	6.31E-06
0.699	6.33E-06
0.7	6.34E-06
0.701	6.36E-06
0.702	6.38E-06
0.703	6.40E-06
0.704	6.41E-06
0.705	6.43E-06
0.706	6.44E-06
0.707	6.46E-06
0.708	6.47E-06
0.709	6.49E-06
0.71	6.51E-06
0.711	6.52E-06
0.712	6.54E-06
0.713	6.56E-06
0.714	6.58E-06
0.715	6.60E-06
0.716	6.61E-06
0.717	6.63E-06
0.718	6.65E-06
0.719	6.67E-06
0.72	6.68E-06
0.721	6.69E-06
0.722	6.71E-06
0.723	6.73E-06
0.724	6.75E-06
0.725	6.77E-06
0.726	6.79E-06
0.727	6.80E-06
0.728	6.81E-06
0.729	6.83E-06
0.73	6.85E-06
0.731	6.87E-06
0.732	6.89E-06
0.733	6.91E-06
0.734	6.92E-06
0.735	6.94E-06
0.736	6.95E-06
0.737	6.97E-06
0.738	6.99E-06
0.739	7.01E-06
0.74	7.02E-06
0.741	7.05E-06
0.742	7.06E-06
0.743	7.08E-06
0.744	7.09E-06
0.745	7.11E-06
0.746	7.12E-06
0.747	7.14E-06
0.748	7.16E-06
0.749	7.18E-06
0.75	7.19E-06
0.751	7.21E-06
0.752	7.23E-06
0.753	7.24E-06
0.754	7.26E-06
0.755	7.28E-06
0.756	7.29E-06
0.757	7.32E-06
0.758	7.33E-06
0.759	7.34E-06
0.76	7.36E-06
0.761	7.38E-06
0.762	7.39E-06
0.763	7.42E-06
0.764	7.44E-06
0.765	7.45E-06
0.766	7.47E-06
0.767	7.49E-06
0.768	7.51E-06
0.769	7.53E-06
0.77	7.54E-06
0.771	7.56E-06
0.772	7.57E-06
0.773	7.59E-06
0.774	7.61E-06
0.775	7.64E-06
0.776	7.65E-06
0.777	7.67E-06
0.778	7.68E-06
0.779	7.70E-06
0.78	7.72E-06
0.781	7.74E-06
0.782	7.76E-06
0.783	7.77E-06
0.784	7.78E-06
0.785	7.80E-06
0.786	7.82E-06
0.787	7.85E-06
0.788	7.86E-06
0.789	7.88E-06
0.79	7.90E-06
0.791	7.92E-06
0.792	7.95E-06
0.793	7.97E-06
0.794	7.98E-06
0.795	8.01E-06
0.796	8.02E-06
0.797	8.03E-06
0.798	8.05E-06
0.799	8.07E-06
0.8	8.09E-06
0.801	8.12E-06
0.802	8.14E-06
0.803	8.16E-06
0.804	8.18E-06
0.805	8.20E-06
0.806	8.22E-06
0.807	8.23E-06
0.808	8.25E-06
0.809	8.27E-06
0.81	8.29E-06
0.811	8.31E-06
0.812	8.33E-06
0.813	8.35E-06
0.814	8.37E-06
0.815	8.39E-06
0.816	8.41E-06
0.817	8.44E-06
0.818	8.46E-06
0.819	8.50E-06
0.82	8.52E-06
0.821	8.54E-06
0.822	8.55E-06
0.823	8.57E-06
0.824	8.59E-06
0.825	8.61E-06
0.826	8.63E-06
0.827	8.66E-06
0.828	8.68E-06
0.829	8.69E-06
0.83	8.72E-06
0.831	8.74E-06
0.832	8.77E-06
0.833	8.79E-06
0.834	8.80E-06
0.835	8.82E-06
0.836	8.85E-06
0.837	8.87E-06
0.838	8.89E-06
0.839	8.91E-06
0.84	8.94E-06
0.841	8.96E-06
0.842	8.98E-06
0.843	9.00E-06
0.844	9.02E-06
0.845	9.04E-06
0.846	9.07E-06
0.847	9.10E-06
0.848	9.12E-06
0.849	9.14E-06
0.85	9.16E-06
0.851	9.18E-06
0.852	9.21E-06
0.853	9.23E-06
0.854	9.26E-06
0.855	9.28E-06
0.856	9.30E-06
0.857	9.33E-06
0.858	9.35E-06
0.859	9.37E-06
0.86	9.40E-06
0.861	9.42E-06
0.862	9.45E-06
0.863	9.48E-06
0.864	9.50E-06
0.865	9.52E-06
0.866	9.54E-06
0.867	9.57E-06
0.868	9.59E-06
0.869	9.62E-06
0.87	9.64E-06
0.871	9.67E-06
0.872	9.68E-06
0.873	9.71E-06
0.874	9.73E-06
0.875	9.76E-06
0.876	9.78E-06
0.877	9.81E-06
0.878	9.83E-06
0.879	9.86E-06
0.88	9.87E-06
0.881	9.90E-06
0.882	9.93E-06
0.883	9.96E-06
0.884	9.98E-06
0.885	1.00E-05
0.886	1.00E-05
0.887	1.01E-05
0.888	1.01E-05
0.889	1.01E-05
0.89	1.01E-05
0.891	1.02E-05
0.892	1.02E-05
0.893	1.02E-05
0.894	1.02E-05
0.895	1.03E-05
0.896	1.03E-05
0.897	1.03E-05
0.898	1.04E-05
0.899	1.04E-05
0.9	1.04E-05
0.901	1.04E-05
0.902	1.05E-05
0.903	1.05E-05
0.904	1.05E-05
0.905	1.05E-05
0.906	1.06E-05
0.907	1.06E-05
0.908	1.06E-05
0.909	1.07E-05
0.91	1.07E-05
0.911	1.07E-05
0.912	1.07E-05
0.913	1.08E-05
0.914	1.08E-05
0.915	1.08E-05
0.916	1.08E-05
0.917	1.09E-05
0.918	1.09E-05
0.919	1.09E-05
0.92	1.10E-05
0.921	1.10E-05
0.922	1.10E-05
0.923	1.11E-05
0.924	1.11E-05
0.925	1.11E-05
0.926	1.11E-05
0.927	1.12E-05
0.928	1.12E-05
0.929	1.12E-05
0.93	1.12E-05
0.931	1.13E-05
0.932	1.13E-05
0.933	1.13E-05
0.934	1.14E-05
0.935	1.14E-05
0.936	1.14E-05
0.937	1.15E-05
0.938	1.15E-05
0.939	1.15E-05
0.94	1.15E-05
0.941	1.16E-05
0.942	1.16E-05
0.943	1.16E-05
0.944	1.17E-05
0.945	1.17E-05
0.946	1.17E-05
0.947	1.17E-05
0.948	1.18E-05
0.949	1.18E-05
0.95	1.18E-05
0.951	1.19E-05
0.952	1.19E-05
0.953	1.19E-05
0.954	1.20E-05
0.955	1.20E-05
0.956	1.20E-05
0.957	1.21E-05
0.958	1.21E-05
0.959	1.21E-05
0.96	1.22E-05
0.961	1.22E-05
0.962	1.22E-05
0.963	1.23E-05
0.964	1.23E-05
0.965	1.23E-05
0.966	1.24E-05
0.967	1.24E-05
0.968	1.24E-05
0.969	1.25E-05
0.97	1.25E-05
0.971	1.25E-05
0.972	1.26E-05
0.973	1.26E-05
0.974	1.26E-05
0.975	1.26E-05
0.976	1.27E-05
0.977	1.27E-05
0.978	1.27E-05
0.979	1.28E-05
0.98	1.28E-05
0.981	1.28E-05
0.982	1.29E-05
0.983	1.29E-05
0.984	1.29E-05
0.985	1.30E-05
0.986	1.30E-05
0.987	1.30E-05
0.988	1.31E-05
0.989	1.31E-05
0.99	1.31E-05
0.991	1.32E-05
0.992	1.32E-05
0.993	1.32E-05
0.994	1.33E-05
0.995	1.33E-05
0.996	1.33E-05
0.997	1.34E-05
0.998	1.34E-05
0.999	1.34E-05
1	1.35E-05
1.001	1.35E-05
1.002	1.35E-05
1.003	1.36E-05
1.004	1.36E-05
1.005	1.36E-05
1.006	1.37E-05
1.007	1.37E-05
1.008	1.37E-05
1.009	1.38E-05
1.01	1.38E-05
1.011	1.39E-05
1.012	1.39E-05
1.013	1.39E-05
1.014	1.40E-05
1.015	1.40E-05
1.016	1.40E-05
1.017	1.41E-05
1.018	1.41E-05
1.019	1.41E-05
1.02	1.42E-05
1.021	1.42E-05
1.022	1.42E-05
1.023	1.43E-05
1.024	1.43E-05
1.025	1.43E-05
1.026	1.44E-05
1.027	1.44E-05
1.028	1.44E-05
1.029	1.45E-05
1.03	1.45E-05
1.031	1.46E-05
1.032	1.46E-05
1.033	1.46E-05
1.034	1.47E-05
1.035	1.47E-05
1.036	1.47E-05
1.037	1.48E-05
1.038	1.48E-05
1.039	1.48E-05
1.04	1.49E-05
1.041	1.49E-05
1.042	1.49E-05
1.043	1.50E-05
1.044	1.50E-05
1.045	1.51E-05
1.046	1.51E-05
1.047	1.51E-05
1.048	1.52E-05
1.049	1.52E-05
1.05	1.52E-05
1.051	1.53E-05
1.052	1.53E-05
1.053	1.53E-05
1.054	1.54E-05
1.055	1.54E-05
1.056	1.54E-05
1.057	1.55E-05
1.058	1.55E-05
1.059	1.55E-05
1.06	1.56E-05
1.061	1.56E-05
1.062	1.57E-05
1.063	1.57E-05
1.064	1.57E-05
1.065	1.58E-05
1.066	1.58E-05
1.067	1.58E-05
1.068	1.59E-05
1.069	1.59E-05
1.07	1.59E-05
1.071	1.60E-05
1.072	1.60E-05
1.073	1.60E-05
1.074	1.61E-05
1.075	1.61E-05
1.076	1.62E-05
1.077	1.62E-05
1.078	1.62E-05
1.079	1.63E-05
1.08	1.63E-05
1.081	1.63E-05
1.082	1.64E-05
1.083	1.64E-05
1.084	1.65E-05
1.085	1.65E-05
1.086	1.65E-05
1.087	1.66E-05
1.088	1.66E-05
1.089	1.66E-05
1.09	1.67E-05
1.091	1.67E-05
1.092	1.67E-05
1.093	1.68E-05
1.094	1.68E-05
1.095	1.69E-05
1.096	1.69E-05
1.097	1.69E-05
1.098	1.70E-05
1.099	1.70E-05
1.1	1.71E-05
1.101	1.71E-05
1.102	1.71E-05
1.103	1.72E-05
1.104	1.72E-05
1.105	1.73E-05
1.106	1.73E-05
1.107	1.73E-05
1.108	1.74E-05
1.109	1.74E-05
1.11	1.74E-05
1.111	1.75E-05
1.112	1.75E-05
1.113	1.76E-05
1.114	1.76E-05
1.115	1.76E-05
1.116	1.77E-05
1.117	1.77E-05
1.118	1.78E-05
1.119	1.78E-05
1.12	1.78E-05
1.121	1.79E-05
1.122	1.79E-05
1.123	1.80E-05
1.124	1.80E-05
1.125	1.80E-05
1.126	1.81E-05
1.127	1.81E-05
1.128	1.82E-05
1.129	1.82E-05
1.13	1.82E-05
1.131	1.83E-05
1.132	1.83E-05
1.133	1.84E-05
1.134	1.84E-05
1.135	1.84E-05
1.136	1.85E-05
1.137	1.85E-05
1.138	1.86E-05
1.139	1.86E-05
1.14	1.86E-05
1.141	1.87E-05
1.142	1.87E-05
1.143	1.88E-05
1.144	1.88E-05
1.145	1.88E-05
1.146	1.89E-05
1.147	1.89E-05
1.148	1.90E-05
1.149	1.90E-05
1.15	1.90E-05
1.151	1.91E-05
1.152	1.91E-05
1.153	1.92E-05
1.154	1.92E-05
1.155	1.92E-05
1.156	1.93E-05
1.157	1.93E-05
1.158	1.94E-05
1.159	1.94E-05
1.16	1.94E-05
1.161	1.95E-05
1.162	1.95E-05
1.163	1.96E-05
1.164	1.96E-05
1.165	1.96E-05
1.166	1.97E-05
1.167	1.97E-05
1.168	1.98E-05
1.169	1.98E-05
1.17	1.98E-05
1.171	1.99E-05
1.172	1.99E-05
1.173	2.00E-05
1.174	2.00E-05
1.175	2.00E-05
1.176	2.01E-05
1.177	2.01E-05
1.178	2.02E-05
1.179	2.02E-05
1.18	2.03E-05
1.181	2.03E-05
1.182	2.03E-05
1.183	2.04E-05
1.184	2.04E-05
1.185	2.05E-05
1.186	2.05E-05
1.187	2.05E-05
1.188	2.06E-05
1.189	2.06E-05
1.19	2.07E-05
1.191	2.07E-05
1.192	2.08E-05
1.193	2.08E-05
1.194	2.08E-05
1.195	2.09E-05
1.196	2.09E-05
1.197	2.09E-05
1.198	2.10E-05
1.199	2.10E-05
1.2	2.11E-05
1.201	2.11E-05
1.202	2.12E-05
1.203	2.12E-05
1.204	2.12E-05
1.205	2.13E-05
1.206	2.13E-05
1.207	2.14E-05
1.208	2.14E-05
1.209	2.14E-05
1.21	2.15E-05
1.211	2.15E-05
1.212	2.16E-05
1.213	2.16E-05
1.214	2.16E-05
1.215	2.17E-05
1.216	2.17E-05
1.217	2.18E-05
1.218	2.18E-05
1.219	2.19E-05
1.22	2.19E-05
1.221	2.19E-05
1.222	2.20E-05
1.223	2.20E-05
1.224	2.21E-05
1.225	2.21E-05
1.226	2.22E-05
1.227	2.22E-05
1.228	2.23E-05
1.229	2.23E-05
1.23	2.24E-05
1.231	2.24E-05
1.232	2.24E-05
1.233	2.25E-05
1.234	2.25E-05
1.235	2.25E-05
1.236	2.26E-05
1.237	2.26E-05
1.238	2.27E-05
1.239	2.27E-05
1.24	2.27E-05
1.241	2.28E-05
1.242	2.28E-05
1.243	2.29E-05
1.244	2.29E-05
1.245	2.30E-05
1.246	2.30E-05
1.247	2.30E-05
1.248	2.31E-05
1.249	2.31E-05
1.25	2.32E-05
1.251	2.32E-05
1.252	2.33E-05
1.253	2.33E-05
1.254	2.33E-05
1.255	2.34E-05
1.256	2.34E-05
1.257	2.34E-05
1.258	2.35E-05
1.259	2.35E-05
1.26	2.36E-05
1.261	2.36E-05
1.262	2.36E-05
1.263	2.37E-05
1.264	2.37E-05
1.265	2.38E-05
1.266	2.38E-05
1.267	2.38E-05
1.268	2.39E-05
1.269	2.39E-05
1.27	2.39E-05
1.271	2.40E-05
1.272	2.40E-05
1.273	2.40E-05
1.274	2.41E-05
1.275	2.41E-05
1.276	2.42E-05
1.277	2.42E-05
1.278	2.43E-05
1.279	2.43E-05
1.28	2.44E-05
1.281	2.44E-05
1.282	2.44E-05
1.283	2.45E-05
1.284	2.45E-05
1.285	2.46E-05
1.286	2.46E-05
1.287	2.46E-05
1.288	2.47E-05
1.289	2.47E-05
1.29	2.47E-05
1.291	2.48E-05
1.292	2.48E-05
1.293	2.48E-05
1.294	2.49E-05
1.295	2.49E-05
1.296	2.50E-05
1.297	2.50E-05
1.298	2.50E-05
1.299	2.51E-05
1.3	2.51E-05
1.301	2.52E-05
1.302	2.52E-05
1.303	2.52E-05
1.304	2.53E-05
1.305	2.53E-05
1.306	2.54E-05
1.307	2.54E-05
1.308	2.54E-05
1.309	2.55E-05
1.31	2.55E-05
1.311	2.55E-05
1.312	2.56E-05
1.313	2.56E-05
1.314	2.57E-05
1.315	2.57E-05
1.316	2.57E-05
1.317	2.58E-05
1.318	2.58E-05
1.319	2.58E-05
1.32	2.59E-05
1.321	2.59E-05
1.322	2.59E-05
1.323	2.60E-05
1.324	2.60E-05
1.325	2.60E-05
1.326	2.61E-05
1.327	2.61E-05
1.328	2.61E-05
1.329	2.62E-05
1.33	2.62E-05
1.331	2.62E-05
1.332	2.63E-05
1.333	2.63E-05
1.334	2.63E-05
1.335	2.64E-05
1.336	2.64E-05
1.337	2.65E-05
1.338	2.65E-05
1.339	2.65E-05
1.34	2.66E-05
1.341	2.66E-05
1.342	2.66E-05
1.343	2.67E-05
1.344	2.67E-05
1.345	2.67E-05
1.346	2.68E-05
1.347	2.68E-05
1.348	2.68E-05
1.349	2.69E-05
1.35	2.69E-05
1.351	2.69E-05
1.352	2.70E-05
1.353	2.70E-05
1.354	2.71E-05
1.355	2.71E-05
1.356	2.71E-05
1.357	2.72E-05
1.358	2.72E-05
1.359	2.73E-05
1.36	2.73E-05
1.361	2.73E-05
1.362	2.73E-05
1.363	2.74E-05
1.364	2.74E-05
1.365	2.75E-05
1.366	2.75E-05
1.367	2.75E-05
1.368	2.76E-05
1.369	2.76E-05
1.37	2.76E-05
1.371	2.77E-05
1.372	2.77E-05
1.373	2.77E-05
1.374	2.78E-05
1.375	2.78E-05
1.376	2.78E-05
1.377	2.79E-05
1.378	2.79E-05
1.379	2.79E-05
1.38	2.80E-05
1.381	2.80E-05
1.382	2.80E-05
1.383	2.81E-05
1.384	2.81E-05
1.385	2.82E-05
1.386	2.82E-05
1.387	2.82E-05
1.388	2.83E-05
1.389	2.83E-05
1.39	2.83E-05
1.391	2.84E-05
1.392	2.84E-05
1.393	2.84E-05
1.394	2.85E-05
1.395	2.85E-05
1.396	2.85E-05
1.397	2.86E-05
1.398	2.86E-05
1.399	2.86E-05
1.4	2.87E-05
1.401	2.87E-05
1.402	2.87E-05
1.403	2.88E-05
1.404	2.88E-05
1.405	2.88E-05
1.406	2.89E-05
1.407	2.89E-05
1.408	2.89E-05
1.409	2.90E-05
1.41	2.90E-05
1.411	2.90E-05
1.412	2.91E-05
1.413	2.91E-05
1.414	2.91E-05
1.415	2.92E-05
1.416	2.92E-05
1.417	2.92E-05
1.418	2.93E-05
1.419	2.93E-05
1.42	2.93E-05
1.421	2.93E-05
1.422	2.94E-05
1.423	2.94E-05
1.424	2.94E-05
1.425	2.94E-05
1.426	2.95E-05
1.427	2.95E-05
1.428	2.95E-05
1.429	2.96E-05
1.43	2.96E-05
1.431	2.96E-05
1.432	2.97E-05
1.433	2.97E-05
1.434	2.97E-05
1.435	2.97E-05
1.436	2.98E-05
1.437	2.98E-05
1.438	2.98E-05
1.439	2.98E-05
1.44	2.99E-05
1.441	2.99E-05
1.442	2.99E-05
1.443	2.99E-05
1.444	3.00E-05
1.445	3.00E-05
1.446	3.00E-05
1.447	3.01E-05
1.448	3.01E-05
1.449	3.01E-05
1.45	3.01E-05
1.451	3.02E-05
1.452	3.02E-05
1.453	3.02E-05
1.454	3.03E-05
1.455	3.03E-05
1.456	3.03E-05
1.457	3.03E-05
1.458	3.03E-05
1.459	3.04E-05
1.46	3.04E-05
1.461	3.04E-05
1.462	3.05E-05
1.463	3.05E-05
1.464	3.05E-05
1.465	3.05E-05
1.466	3.05E-05
1.467	3.06E-05
1.468	3.06E-05
1.469	3.06E-05
1.47	3.06E-05
1.471	3.07E-05
1.472	3.07E-05
1.473	3.07E-05
1.474	3.07E-05
1.475	3.08E-05
1.476	3.08E-05
1.477	3.08E-05
1.478	3.09E-05
1.479	3.09E-05
1.48	3.09E-05
1.481	3.09E-05
1.482	3.09E-05
1.483	3.10E-05
1.484	3.10E-05
1.485	3.10E-05
1.486	3.10E-05
1.487	3.10E-05
1.488	3.11E-05
1.489	3.11E-05
1.49	3.11E-05
1.491	3.11E-05
1.492	3.12E-05
1.493	3.12E-05
1.494	3.12E-05
1.495	3.12E-05
1.496	3.13E-05
1.497	3.13E-05
1.498	3.13E-05
1.499	3.13E-05
1.5	3.14E-05
1.501	3.14E-05
1.502	3.14E-05
1.503	3.14E-05
1.504	3.15E-05
1.505	3.15E-05
1.506	3.15E-05
1.507	3.15E-05
1.508	3.16E-05
1.509	3.16E-05
1.51	3.16E-05
1.511	3.16E-05
1.512	3.17E-05
1.513	3.17E-05
1.514	3.17E-05
1.515	3.18E-05
1.516	3.18E-05
1.517	3.18E-05
1.518	3.18E-05
1.519	3.19E-05
1.52	3.19E-05
1.521	3.19E-05
1.522	3.19E-05
1.523	3.20E-05
1.524	3.20E-05
1.525	3.20E-05
1.526	3.20E-05
1.527	3.21E-05
1.528	3.21E-05
1.529	3.21E-05
1.53	3.21E-05
1.531	3.22E-05
1.532	3.22E-05
1.533	3.22E-05
1.534	3.22E-05
1.535	3.23E-05
1.536	3.23E-05
1.537	3.23E-05
1.538	3.24E-05
1.539	3.24E-05
1.54	3.24E-05
1.541	3.24E-05
1.542	3.24E-05
1.543	3.25E-05
1.544	3.25E-05
1.545	3.25E-05
1.546	3.26E-05
1.547	3.26E-05
1.548	3.26E-05
1.549	3.26E-05
1.55	3.27E-05
1.551	3.27E-05
1.552	3.27E-05
1.553	3.27E-05
1.554	3.28E-05
1.555	3.28E-05
1.556	3.28E-05
1.557	3.28E-05
1.558	3.29E-05
1.559	3.29E-05
1.56	3.29E-05
1.561	3.29E-05
1.562	3.30E-05
1.563	3.30E-05
1.564	3.30E-05
1.565	3.30E-05
1.566	3.31E-05
1.567	3.31E-05
1.568	3.31E-05
1.569	3.31E-05
1.57	3.31E-05
1.571	3.32E-05
1.572	3.32E-05
1.573	3.32E-05
1.574	3.32E-05
1.575	3.33E-05
1.576	3.33E-05
1.577	3.33E-05
1.578	3.33E-05
1.579	3.34E-05
1.58	3.34E-05
1.581	3.34E-05
1.582	3.34E-05
1.583	3.35E-05
1.584	3.35E-05
1.585	3.35E-05
1.586	3.36E-05
1.587	3.36E-05
1.588	3.36E-05
1.589	3.37E-05
1.59	3.37E-05
1.591	3.37E-05
1.592	3.37E-05
1.593	3.38E-05
1.594	3.38E-05
1.595	3.38E-05
1.596	3.38E-05
1.597	3.39E-05
1.598	3.39E-05
1.599	3.39E-05
1.6	3.39E-05
1.601	3.40E-05
1.602	3.40E-05
1.603	3.40E-05
1.604	3.41E-05
1.605	3.41E-05
1.606	3.41E-05
1.607	3.42E-05
1.608	3.42E-05
1.609	3.42E-05
1.61	3.42E-05
1.611	3.43E-05
1.612	3.43E-05
1.613	3.43E-05
1.614	3.44E-05
1.615	3.44E-05
1.616	3.44E-05
1.617	3.45E-05
1.618	3.45E-05
1.619	3.45E-05
1.62	3.46E-05
1.621	3.46E-05
1.622	3.46E-05
1.623	3.46E-05
1.624	3.47E-05
1.625	3.47E-05
1.626	3.48E-05
1.627	3.48E-05
1.628	3.48E-05
1.629	3.48E-05
1.63	3.49E-05
1.631	3.49E-05
1.632	3.49E-05
1.633	3.50E-05
1.634	3.50E-05
1.635	3.50E-05
1.636	3.51E-05
1.637	3.51E-05
1.638	3.51E-05
1.639	3.52E-05
1.64	3.52E-05
1.641	3.52E-05
1.642	3.53E-05
1.643	3.53E-05
1.644	3.53E-05
1.645	3.54E-05
1.646	3.54E-05
1.647	3.54E-05
1.648	3.55E-05
1.649	3.55E-05
1.65	3.55E-05
1.651	3.56E-05
1.652	3.56E-05
1.653	3.57E-05
1.654	3.57E-05
1.655	3.57E-05
1.656	3.58E-05
1.657	3.58E-05
1.658	3.58E-05
1.659	3.59E-05
1.66	3.59E-05
1.661	3.60E-05
1.662	3.60E-05
1.663	3.60E-05
1.664	3.61E-05
1.665	3.61E-05
1.666	3.62E-05
1.667	3.62E-05
1.668	3.62E-05
1.669	3.63E-05
1.67	3.63E-05
1.671	3.63E-05
1.672	3.64E-05
1.673	3.64E-05
1.674	3.65E-05
1.675	3.65E-05
1.676	3.66E-05
1.677	3.66E-05
1.678	3.66E-05
1.679	3.67E-05
1.68	3.67E-05
1.681	3.68E-05
1.682	3.68E-05
1.683	3.69E-05
1.684	3.69E-05
1.685	3.70E-05
1.686	3.70E-05
1.687	3.71E-05
1.688	3.71E-05
1.689	3.71E-05
1.69	3.72E-05
1.691	3.72E-05
1.692	3.73E-05
1.693	3.73E-05
1.694	3.74E-05
1.695	3.74E-05
1.696	3.75E-05
1.697	3.75E-05
1.698	3.76E-05
1.699	3.76E-05
1.7	3.76E-05
1.701	3.77E-05
1.702	3.77E-05
1.703	3.78E-05
1.704	3.78E-05
1.705	3.79E-05
1.706	3.79E-05
1.707	3.80E-05
1.708	3.80E-05
1.709	3.81E-05
1.71	3.81E-05
1.711	3.82E-05
1.712	3.82E-05
1.713	3.83E-05
1.714	3.83E-05
1.715	3.84E-05
1.716	3.84E-05
1.717	3.85E-05
1.718	3.85E-05
1.719	3.86E-05
1.72	3.87E-05
1.721	3.87E-05
1.722	3.88E-05
1.723	3.88E-05
1.724	3.89E-05
1.725	3.89E-05
1.726	3.90E-05
1.727	3.90E-05
1.728	3.91E-05
1.729	3.91E-05
1.73	3.92E-05
1.731	3.92E-05
1.732	3.93E-05
1.733	3.93E-05
1.734	3.94E-05
1.735	3.94E-05
1.736	3.95E-05
1.737	3.95E-05
1.738	3.96E-05
1.739	3.97E-05
1.74	3.97E-05
1.741	3.98E-05
1.742	3.98E-05
1.743	3.99E-05
1.744	3.99E-05
1.745	4.00E-05
1.746	4.00E-05
1.747	4.01E-05
1.748	4.01E-05
1.749	4.02E-05
1.75	4.03E-05
1.751	4.03E-05
1.752	4.04E-05
1.753	4.04E-05
1.754	4.05E-05
1.755	4.06E-05
1.756	4.06E-05
1.757	4.06E-05
1.758	4.07E-05
1.759	4.08E-05
1.76	4.08E-05
1.761	4.09E-05
1.762	4.10E-05
1.763	4.10E-05
1.764	4.11E-05
1.765	4.11E-05
1.766	4.12E-05
1.767	4.12E-05
1.768	4.13E-05
1.769	4.14E-05
1.77	4.14E-05
1.771	4.15E-05
1.772	4.15E-05
1.773	4.16E-05
1.774	4.16E-05
1.775	4.17E-05
1.776	4.17E-05
1.777	4.18E-05
1.778	4.19E-05
1.779	4.19E-05
1.78	4.20E-05
1.781	4.21E-05
1.782	4.21E-05
1.783	4.22E-05
1.784	4.22E-05
1.785	4.23E-05
1.786	4.24E-05
1.787	4.24E-05
1.788	4.25E-05
1.789	4.25E-05
1.79	4.26E-05
1.791	4.26E-05
1.792	4.27E-05
1.793	4.28E-05
1.794	4.28E-05
1.795	4.29E-05
1.796	4.30E-05
1.797	4.30E-05
1.798	4.31E-05
1.799	4.32E-05
1.8	4.32E-05
1.801	4.33E-05
1.802	4.34E-05
1.803	4.34E-05
1.804	4.35E-05
1.805	4.36E-05
1.806	4.36E-05
1.807	4.37E-05
1.808	4.38E-05
1.809	4.38E-05
1.81	4.39E-05
1.811	4.40E-05
1.812	4.40E-05
1.813	4.41E-05
1.814	4.41E-05
1.815	4.42E-05
1.816	4.43E-05
1.817	4.43E-05
1.818	4.44E-05
1.819	4.45E-05
1.82	4.45E-05
1.821	4.46E-05
1.822	4.46E-05
1.823	4.47E-05
1.824	4.48E-05
1.825	4.49E-05
1.826	4.49E-05
1.827	4.50E-05
1.828	4.51E-05
1.829	4.52E-05
1.83	4.53E-05
1.831	4.53E-05
1.832	4.54E-05
1.833	4.55E-05
1.834	4.55E-05
1.835	4.56E-05
1.836	4.57E-05
1.837	4.58E-05
1.838	4.58E-05
1.839	4.59E-05
1.84	4.60E-05
1.841	4.61E-05
1.842	4.62E-05
1.843	4.62E-05
1.844	4.63E-05
1.845	4.64E-05
1.846	4.65E-05
1.847	4.66E-05
1.848	4.66E-05
1.849	4.67E-05
1.85	4.68E-05
1.851	4.69E-05
1.852	4.70E-05
1.853	4.71E-05
1.854	4.71E-05
1.855	4.72E-05
1.856	4.73E-05
1.857	4.74E-05
1.858	4.75E-05
1.859	4.76E-05
1.86	4.77E-05
1.861	4.77E-05
1.862	4.78E-05
1.863	4.79E-05
1.864	4.80E-05
1.865	4.81E-05
1.866	4.82E-05
1.867	4.83E-05
1.868	4.83E-05
1.869	4.84E-05
1.87	4.85E-05
1.871	4.86E-05
1.872	4.87E-05
1.873	4.88E-05
1.874	4.89E-05
1.875	4.90E-05
1.876	4.91E-05
1.877	4.92E-05
1.878	4.93E-05
1.879	4.94E-05
1.88	4.95E-05
1.881	4.96E-05
1.882	4.97E-05
1.883	4.98E-05
1.884	4.99E-05
1.885	5.00E-05
1.886	5.01E-05
1.887	5.02E-05
1.888	5.03E-05
1.889	5.04E-05
1.89	5.05E-05
1.891	5.06E-05
1.892	5.07E-05
1.893	5.08E-05
1.894	5.09E-05
1.895	5.10E-05
1.896	5.11E-05
1.897	5.12E-05
1.898	5.13E-05
1.899	5.14E-05
1.9	5.15E-05
1.901	5.16E-05
1.902	5.18E-05
1.903	5.19E-05
1.904	5.20E-05
1.905	5.21E-05
1.906	5.22E-05
1.907	5.23E-05
1.908	5.24E-05
1.909	5.25E-05
1.91	5.26E-05
1.911	5.28E-05
1.912	5.29E-05
1.913	5.30E-05
1.914	5.31E-05
1.915	5.32E-05
1.916	5.33E-05
1.917	5.34E-05
1.918	5.35E-05
1.919	5.36E-05
1.92	5.38E-05
1.921	5.39E-05
1.922	5.40E-05
1.923	5.41E-05
1.924	5.42E-05
1.925	5.43E-05
1.926	5.44E-05
1.927	5.46E-05
1.928	5.47E-05
1.929	5.48E-05
1.93	5.49E-05
1.931	5.50E-05
1.932	5.52E-05
1.933	5.53E-05
1.934	5.54E-05
1.935	5.55E-05
1.936	5.56E-05
1.937	5.58E-05
1.938	5.59E-05
1.939	5.60E-05
1.94	5.61E-05
1.941	5.62E-05
1.942	5.64E-05
1.943	5.65E-05
1.944	5.66E-05
1.945	5.68E-05
1.946	5.69E-05
1.947	5.70E-05
1.948	5.72E-05
1.949	5.73E-05
1.95	5.74E-05
1.951	5.75E-05
1.952	5.76E-05
1.953	5.78E-05
1.954	5.79E-05
1.955	5.80E-05
1.956	5.81E-05
1.957	5.83E-05
1.958	5.84E-05
1.959	5.85E-05
1.96	5.86E-05
1.961	5.87E-05
1.962	5.88E-05
1.963	5.89E-05
1.964	5.91E-05
1.965	5.92E-05
1.966	5.93E-05
1.967	5.94E-05
1.968	5.95E-05
1.969	5.97E-05
1.97	5.98E-05
1.971	5.99E-05
1.972	6.01E-05
1.973	6.02E-05
1.974	6.03E-05
1.975	6.04E-05
1.976	6.05E-05
[truncated: 10,023 more rows]
