# Supplementary material for: Sulfonamide-directed site-selective functionalization of unactivated C(sp3)−H enabled by photocatalytic sequential electron/proton transfer
Source: Nat Commun. 2024 Jun 14;15:5087. doi: 10.1038/s41467-024-49337-3 (PMC11178871; doi:10.1038/s41467-024-49337-3)
Supplement: Supplementary file 3 — Source Data [file 41467_2024_49337_MOESM3_ESM.zip › Source Data/Dataset 1. CV tests/CV of PG5-FigureS18.csv]

12-May	2023 18:39:36
Cyclic Voltammetry
File: c:\users\25681\desktop\cv-2023.0512-liclo4\4-Data Source: Experiment
Instrument Model: CHI600E
Data Proc: Smoothing
Header:
Note:
Init E (V) = 0
High E (V) = 3
Low E (V) = 0
Init P/N = P
Scan Rate (V/s) = 0.1
Segment = 4
Sample Interval (V) = 0.001
Quiet Time (sec) = 2
Sensitivity (A/V) = 0.001
Results:
Channel 1:
Segment 1:
Segment 2:
Segment 3:
Segment 4:
Potential/V	Current/A
0	-1.53E-05
0.001	-1.49E-05
0.002	-1.46E-05
0.003	-1.44E-05
0.004	-1.43E-05
0.005	-1.41E-05
0.006	-1.40E-05
0.007	-1.38E-05
0.008	-1.37E-05
0.009	-1.36E-05
0.01	-1.35E-05
0.011	-1.34E-05
0.012	-1.32E-05
0.013	-1.31E-05
0.014	-1.30E-05
0.015	-1.29E-05
0.016	-1.28E-05
0.017	-1.27E-05
0.018	-1.26E-05
0.019	-1.25E-05
0.02	-1.24E-05
0.021	-1.23E-05
0.022	-1.22E-05
0.023	-1.22E-05
0.024	-1.21E-05
0.025	-1.20E-05
0.026	-1.19E-05
0.027	-1.18E-05
0.028	-1.17E-05
0.029	-1.17E-05
0.03	-1.16E-05
0.031	-1.15E-05
0.032	-1.14E-05
0.033	-1.13E-05
0.034	-1.13E-05
0.035	-1.12E-05
0.036	-1.11E-05
0.037	-1.10E-05
0.038	-1.10E-05
0.039	-1.09E-05
0.04	-1.08E-05
0.041	-1.07E-05
0.042	-1.07E-05
0.043	-1.06E-05
0.044	-1.05E-05
0.045	-1.04E-05
0.046	-1.04E-05
0.047	-1.03E-05
0.048	-1.02E-05
0.049	-1.02E-05
0.05	-1.01E-05
0.051	-1.00E-05
0.052	-9.95E-06
0.053	-9.88E-06
0.054	-9.81E-06
0.055	-9.75E-06
0.056	-9.69E-06
0.057	-9.63E-06
0.058	-9.57E-06
0.059	-9.51E-06
0.06	-9.44E-06
0.061	-9.39E-06
0.062	-9.33E-06
0.063	-9.27E-06
0.064	-9.22E-06
0.065	-9.16E-06
0.066	-9.10E-06
0.067	-9.05E-06
0.068	-8.99E-06
0.069	-8.93E-06
0.07	-8.87E-06
0.071	-8.81E-06
0.072	-8.75E-06
0.073	-8.70E-06
0.074	-8.64E-06
0.075	-8.59E-06
0.076	-8.54E-06
0.077	-8.48E-06
0.078	-8.42E-06
0.079	-8.36E-06
0.08	-8.30E-06
0.081	-8.25E-06
0.082	-8.20E-06
0.083	-8.14E-06
0.084	-8.09E-06
0.085	-8.03E-06
0.086	-7.97E-06
0.087	-7.91E-06
0.088	-7.86E-06
0.089	-7.80E-06
0.09	-7.74E-06
0.091	-7.68E-06
0.092	-7.63E-06
0.093	-7.58E-06
0.094	-7.53E-06
0.095	-7.47E-06
0.096	-7.42E-06
0.097	-7.37E-06
0.098	-7.32E-06
0.099	-7.27E-06
0.1	-7.22E-06
0.101	-7.17E-06
0.102	-7.12E-06
0.103	-7.07E-06
0.104	-7.02E-06
0.105	-6.97E-06
0.106	-6.92E-06
0.107	-6.87E-06
0.108	-6.83E-06
0.109	-6.78E-06
0.11	-6.74E-06
0.111	-6.69E-06
0.112	-6.64E-06
0.113	-6.60E-06
0.114	-6.55E-06
0.115	-6.51E-06
0.116	-6.47E-06
0.117	-6.42E-06
0.118	-6.38E-06
0.119	-6.34E-06
0.12	-6.29E-06
0.121	-6.25E-06
0.122	-6.21E-06
0.123	-6.17E-06
0.124	-6.13E-06
0.125	-6.09E-06
0.126	-6.04E-06
0.127	-6.00E-06
0.128	-5.96E-06
0.129	-5.91E-06
0.13	-5.87E-06
0.131	-5.83E-06
0.132	-5.79E-06
0.133	-5.75E-06
0.134	-5.71E-06
0.135	-5.67E-06
0.136	-5.63E-06
0.137	-5.59E-06
0.138	-5.54E-06
0.139	-5.50E-06
0.14	-5.47E-06
0.141	-5.43E-06
0.142	-5.39E-06
0.143	-5.36E-06
0.144	-5.32E-06
0.145	-5.29E-06
0.146	-5.25E-06
0.147	-5.21E-06
0.148	-5.18E-06
0.149	-5.14E-06
0.15	-5.10E-06
0.151	-5.07E-06
0.152	-5.03E-06
0.153	-4.99E-06
0.154	-4.96E-06
0.155	-4.92E-06
0.156	-4.89E-06
0.157	-4.86E-06
0.158	-4.83E-06
0.159	-4.79E-06
0.16	-4.75E-06
0.161	-4.72E-06
0.162	-4.68E-06
0.163	-4.65E-06
0.164	-4.62E-06
0.165	-4.58E-06
0.166	-4.55E-06
0.167	-4.51E-06
0.168	-4.48E-06
0.169	-4.44E-06
0.17	-4.41E-06
0.171	-4.37E-06
0.172	-4.34E-06
0.173	-4.31E-06
0.174	-4.27E-06
0.175	-4.24E-06
0.176	-4.20E-06
0.177	-4.17E-06
0.178	-4.13E-06
0.179	-4.09E-06
0.18	-4.06E-06
0.181	-4.02E-06
0.182	-3.99E-06
0.183	-3.96E-06
0.184	-3.92E-06
0.185	-3.89E-06
0.186	-3.85E-06
0.187	-3.82E-06
0.188	-3.79E-06
0.189	-3.75E-06
0.19	-3.71E-06
0.191	-3.68E-06
0.192	-3.65E-06
0.193	-3.62E-06
0.194	-3.60E-06
0.195	-3.56E-06
0.196	-3.53E-06
0.197	-3.50E-06
0.198	-3.46E-06
0.199	-3.43E-06
0.2	-3.40E-06
0.201	-3.36E-06
0.202	-3.33E-06
0.203	-3.29E-06
0.204	-3.25E-06
0.205	-3.22E-06
0.206	-3.19E-06
0.207	-3.16E-06
0.208	-3.14E-06
0.209	-3.11E-06
0.21	-3.07E-06
0.211	-3.04E-06
0.212	-3.00E-06
0.213	-2.96E-06
0.214	-2.93E-06
0.215	-2.90E-06
0.216	-2.87E-06
0.217	-2.84E-06
0.218	-2.81E-06
0.219	-2.78E-06
0.22	-2.76E-06
0.221	-2.73E-06
0.222	-2.69E-06
0.223	-2.66E-06
0.224	-2.63E-06
0.225	-2.60E-06
0.226	-2.57E-06
0.227	-2.55E-06
0.228	-2.52E-06
0.229	-2.49E-06
0.23	-2.46E-06
0.231	-2.43E-06
0.232	-2.39E-06
0.233	-2.37E-06
0.234	-2.34E-06
0.235	-2.31E-06
0.236	-2.28E-06
0.237	-2.25E-06
0.238	-2.22E-06
0.239	-2.19E-06
0.24	-2.17E-06
0.241	-2.14E-06
0.242	-2.11E-06
0.243	-2.08E-06
0.244	-2.05E-06
0.245	-2.02E-06
0.246	-2.00E-06
0.247	-1.97E-06
0.248	-1.94E-06
0.249	-1.91E-06
0.25	-1.89E-06
0.251	-1.86E-06
0.252	-1.83E-06
0.253	-1.81E-06
0.254	-1.78E-06
0.255	-1.75E-06
0.256	-1.72E-06
0.257	-1.69E-06
0.258	-1.66E-06
0.259	-1.64E-06
0.26	-1.62E-06
0.261	-1.58E-06
0.262	-1.55E-06
0.263	-1.52E-06
0.264	-1.49E-06
0.265	-1.46E-06
0.266	-1.44E-06
0.267	-1.41E-06
0.268	-1.38E-06
0.269	-1.34E-06
0.27	-1.31E-06
0.271	-1.28E-06
0.272	-1.26E-06
0.273	-1.24E-06
0.274	-1.21E-06
0.275	-1.18E-06
0.276	-1.16E-06
0.277	-1.13E-06
0.278	-1.11E-06
0.279	-1.08E-06
0.28	-1.05E-06
0.281	-1.02E-06
0.282	-9.87E-07
0.283	-9.57E-07
0.284	-9.33E-07
0.285	-9.09E-07
0.286	-8.86E-07
0.287	-8.57E-07
0.288	-8.27E-07
0.289	-7.97E-07
0.29	-7.70E-07
0.291	-7.45E-07
0.292	-7.24E-07
0.293	-6.99E-07
0.294	-6.73E-07
0.295	-6.45E-07
0.296	-6.16E-07
0.297	-5.90E-07
0.298	-5.67E-07
0.299	-5.40E-07
0.3	-5.21E-07
0.301	-4.94E-07
0.302	-4.66E-07
0.303	-4.40E-07
0.304	-4.16E-07
0.305	-3.86E-07
0.306	-3.63E-07
0.307	-3.35E-07
0.308	-3.09E-07
0.309	-2.83E-07
0.31	-2.57E-07
0.311	-2.31E-07
0.312	-2.07E-07
0.313	-1.87E-07
0.314	-1.61E-07
0.315	-1.37E-07
0.316	-1.14E-07
0.317	-9.39E-08
0.318	-6.96E-08
0.319	-4.45E-08
0.32	-1.75E-08
0.321	5.70E-09
0.322	2.76E-08
0.323	5.41E-08
0.324	7.78E-08
0.325	1.05E-07
0.326	1.29E-07
0.327	1.50E-07
0.328	1.73E-07
0.329	1.98E-07
0.33	2.17E-07
0.331	2.44E-07
0.332	2.70E-07
0.333	2.95E-07
0.334	3.22E-07
0.335	3.42E-07
0.336	3.64E-07
0.337	3.86E-07
0.338	4.12E-07
0.339	4.36E-07
0.34	4.62E-07
0.341	4.82E-07
0.342	5.05E-07
0.343	5.28E-07
0.344	5.53E-07
0.345	5.79E-07
0.346	6.07E-07
0.347	6.35E-07
0.348	6.59E-07
0.349	6.81E-07
0.35	7.01E-07
0.351	7.26E-07
0.352	7.52E-07
0.353	7.77E-07
0.354	8.01E-07
0.355	8.23E-07
0.356	8.46E-07
0.357	8.72E-07
0.358	9.00E-07
0.359	9.27E-07
0.36	9.50E-07
0.361	9.72E-07
0.362	9.96E-07
0.363	1.02E-06
0.364	1.04E-06
0.365	1.07E-06
0.366	1.09E-06
0.367	1.11E-06
0.368	1.13E-06
0.369	1.16E-06
0.37	1.18E-06
0.371	1.21E-06
0.372	1.23E-06
0.373	1.26E-06
0.374	1.28E-06
0.375	1.30E-06
0.376	1.33E-06
0.377	1.35E-06
0.378	1.38E-06
0.379	1.40E-06
0.38	1.42E-06
0.381	1.45E-06
0.382	1.47E-06
0.383	1.49E-06
0.384	1.51E-06
0.385	1.54E-06
0.386	1.57E-06
0.387	1.59E-06
0.388	1.61E-06
0.389	1.63E-06
0.39	1.65E-06
0.391	1.68E-06
0.392	1.71E-06
0.393	1.72E-06
0.394	1.74E-06
0.395	1.77E-06
0.396	1.80E-06
0.397	1.82E-06
0.398	1.84E-06
0.399	1.86E-06
0.4	1.88E-06
0.401	1.91E-06
0.402	1.93E-06
0.403	1.95E-06
0.404	1.97E-06
0.405	2.00E-06
0.406	2.02E-06
0.407	2.04E-06
0.408	2.07E-06
0.409	2.10E-06
0.41	2.13E-06
0.411	2.15E-06
0.412	2.17E-06
0.413	2.19E-06
0.414	2.21E-06
0.415	2.23E-06
0.416	2.26E-06
0.417	2.28E-06
0.418	2.30E-06
0.419	2.32E-06
0.42	2.34E-06
0.421	2.36E-06
0.422	2.39E-06
0.423	2.41E-06
0.424	2.43E-06
0.425	2.45E-06
0.426	2.47E-06
0.427	2.49E-06
0.428	2.51E-06
0.429	2.53E-06
0.43	2.55E-06
0.431	2.57E-06
0.432	2.59E-06
0.433	2.61E-06
0.434	2.63E-06
0.435	2.66E-06
0.436	2.68E-06
0.437	2.70E-06
0.438	2.71E-06
0.439	2.74E-06
0.44	2.76E-06
0.441	2.78E-06
0.442	2.80E-06
0.443	2.82E-06
0.444	2.83E-06
0.445	2.86E-06
0.446	2.88E-06
0.447	2.91E-06
0.448	2.93E-06
0.449	2.95E-06
0.45	2.97E-06
0.451	2.99E-06
0.452	3.01E-06
0.453	3.03E-06
0.454	3.05E-06
0.455	3.07E-06
0.456	3.09E-06
0.457	3.11E-06
0.458	3.13E-06
0.459	3.15E-06
0.46	3.17E-06
0.461	3.19E-06
0.462	3.21E-06
0.463	3.23E-06
0.464	3.25E-06
0.465	3.27E-06
0.466	3.29E-06
0.467	3.31E-06
0.468	3.32E-06
0.469	3.35E-06
0.47	3.37E-06
0.471	3.39E-06
0.472	3.42E-06
0.473	3.44E-06
0.474	3.46E-06
0.475	3.48E-06
0.476	3.49E-06
0.477	3.51E-06
0.478	3.52E-06
0.479	3.55E-06
0.48	3.57E-06
0.481	3.60E-06
0.482	3.61E-06
0.483	3.63E-06
0.484	3.64E-06
0.485	3.66E-06
0.486	3.68E-06
0.487	3.70E-06
0.488	3.72E-06
0.489	3.74E-06
0.49	3.76E-06
0.491	3.77E-06
0.492	3.79E-06
0.493	3.81E-06
0.494	3.83E-06
0.495	3.85E-06
0.496	3.87E-06
0.497	3.89E-06
0.498	3.91E-06
0.499	3.93E-06
0.5	3.95E-06
0.501	3.97E-06
0.502	3.98E-06
0.503	4.00E-06
0.504	4.02E-06
0.505	4.04E-06
0.506	4.06E-06
0.507	4.08E-06
0.508	4.10E-06
0.509	4.12E-06
0.51	4.14E-06
0.511	4.16E-06
0.512	4.17E-06
0.513	4.19E-06
0.514	4.21E-06
0.515	4.23E-06
0.516	4.24E-06
0.517	4.26E-06
0.518	4.28E-06
0.519	4.30E-06
0.52	4.32E-06
0.521	4.34E-06
0.522	4.35E-06
0.523	4.37E-06
0.524	4.39E-06
0.525	4.41E-06
0.526	4.43E-06
0.527	4.44E-06
0.528	4.46E-06
0.529	4.48E-06
0.53	4.50E-06
0.531	4.52E-06
0.532	4.53E-06
0.533	4.56E-06
0.534	4.57E-06
0.535	4.59E-06
0.536	4.60E-06
0.537	4.62E-06
0.538	4.64E-06
0.539	4.66E-06
0.54	4.68E-06
0.541	4.69E-06
0.542	4.70E-06
0.543	4.72E-06
0.544	4.74E-06
0.545	4.76E-06
0.546	4.77E-06
0.547	4.79E-06
0.548	4.81E-06
0.549	4.83E-06
0.55	4.85E-06
0.551	4.86E-06
0.552	4.87E-06
0.553	4.88E-06
0.554	4.90E-06
0.555	4.92E-06
0.556	4.94E-06
0.557	4.96E-06
0.558	4.97E-06
0.559	4.98E-06
0.56	5.00E-06
0.561	5.02E-06
0.562	5.04E-06
0.563	5.06E-06
0.564	5.07E-06
0.565	5.08E-06
0.566	5.09E-06
0.567	5.11E-06
0.568	5.13E-06
0.569	5.15E-06
0.57	5.16E-06
0.571	5.18E-06
0.572	5.20E-06
0.573	5.21E-06
0.574	5.23E-06
0.575	5.24E-06
0.576	5.26E-06
0.577	5.28E-06
0.578	5.30E-06
0.579	5.32E-06
0.58	5.33E-06
0.581	5.35E-06
0.582	5.36E-06
0.583	5.38E-06
0.584	5.40E-06
0.585	5.42E-06
0.586	5.43E-06
0.587	5.45E-06
0.588	5.46E-06
0.589	5.48E-06
0.59	5.50E-06
0.591	5.52E-06
0.592	5.53E-06
0.593	5.55E-06
0.594	5.56E-06
0.595	5.58E-06
0.596	5.60E-06
0.597	5.61E-06
0.598	5.62E-06
0.599	5.64E-06
0.6	5.65E-06
0.601	5.67E-06
0.602	5.69E-06
0.603	5.71E-06
0.604	5.73E-06
0.605	5.75E-06
0.606	5.77E-06
0.607	5.78E-06
0.608	5.80E-06
0.609	5.81E-06
0.61	5.82E-06
0.611	5.84E-06
0.612	5.86E-06
0.613	5.88E-06
0.614	5.90E-06
0.615	5.91E-06
0.616	5.93E-06
0.617	5.95E-06
0.618	5.96E-06
0.619	5.98E-06
0.62	5.99E-06
0.621	6.01E-06
0.622	6.03E-06
0.623	6.04E-06
0.624	6.06E-06
0.625	6.08E-06
0.626	6.09E-06
0.627	6.11E-06
0.628	6.12E-06
0.629	6.14E-06
0.63	6.15E-06
0.631	6.17E-06
0.632	6.19E-06
0.633	6.21E-06
0.634	6.23E-06
0.635	6.25E-06
0.636	6.26E-06
0.637	6.27E-06
0.638	6.28E-06
0.639	6.30E-06
0.64	6.31E-06
0.641	6.33E-06
0.642	6.35E-06
0.643	6.37E-06
0.644	6.38E-06
0.645	6.40E-06
0.646	6.41E-06
0.647	6.42E-06
0.648	6.44E-06
0.649	6.46E-06
0.65	6.47E-06
0.651	6.49E-06
0.652	6.51E-06
0.653	6.53E-06
0.654	6.54E-06
0.655	6.56E-06
0.656	6.58E-06
0.657	6.59E-06
0.658	6.61E-06
0.659	6.62E-06
0.66	6.64E-06
0.661	6.66E-06
0.662	6.67E-06
0.663	6.68E-06
0.664	6.70E-06
0.665	6.72E-06
0.666	6.74E-06
0.667	6.76E-06
0.668	6.77E-06
0.669	6.78E-06
0.67	6.79E-06
0.671	6.81E-06
0.672	6.83E-06
0.673	6.85E-06
0.674	6.87E-06
0.675	6.89E-06
0.676	6.90E-06
0.677	6.92E-06
0.678	6.93E-06
0.679	6.95E-06
0.68	6.96E-06
0.681	6.98E-06
0.682	6.99E-06
0.683	7.01E-06
0.684	7.02E-06
0.685	7.04E-06
0.686	7.06E-06
0.687	7.07E-06
0.688	7.09E-06
0.689	7.10E-06
0.69	7.12E-06
0.691	7.14E-06
0.692	7.15E-06
0.693	7.18E-06
0.694	7.20E-06
0.695	7.21E-06
0.696	7.22E-06
0.697	7.24E-06
0.698	7.25E-06
0.699	7.27E-06
0.7	7.28E-06
0.701	7.30E-06
0.702	7.31E-06
0.703	7.33E-06
0.704	7.35E-06
0.705	7.37E-06
0.706	7.39E-06
0.707	7.41E-06
0.708	7.42E-06
0.709	7.44E-06
0.71	7.45E-06
0.711	7.46E-06
0.712	7.48E-06
0.713	7.50E-06
0.714	7.51E-06
0.715	7.53E-06
0.716	7.55E-06
0.717	7.57E-06
0.718	7.59E-06
0.719	7.60E-06
0.72	7.62E-06
0.721	7.64E-06
0.722	7.66E-06
0.723	7.67E-06
0.724	7.69E-06
0.725	7.71E-06
0.726	7.72E-06
0.727	7.74E-06
0.728	7.76E-06
0.729	7.77E-06
0.73	7.79E-06
0.731	7.80E-06
0.732	7.82E-06
0.733	7.84E-06
0.734	7.85E-06
0.735	7.87E-06
0.736	7.89E-06
0.737	7.91E-06
0.738	7.92E-06
0.739	7.93E-06
0.74	7.94E-06
0.741	7.97E-06
0.742	7.99E-06
0.743	8.02E-06
0.744	8.04E-06
0.745	8.06E-06
0.746	8.07E-06
0.747	8.09E-06
0.748	8.11E-06
0.749	8.13E-06
0.75	8.15E-06
0.751	8.17E-06
0.752	8.18E-06
0.753	8.20E-06
0.754	8.22E-06
0.755	8.23E-06
0.756	8.25E-06
0.757	8.27E-06
0.758	8.28E-06
0.759	8.30E-06
0.76	8.31E-06
0.761	8.34E-06
0.762	8.36E-06
0.763	8.38E-06
0.764	8.40E-06
0.765	8.42E-06
0.766	8.44E-06
0.767	8.47E-06
0.768	8.49E-06
0.769	8.50E-06
0.77	8.52E-06
0.771	8.54E-06
0.772	8.55E-06
0.773	8.58E-06
0.774	8.60E-06
0.775	8.62E-06
0.776	8.64E-06
0.777	8.66E-06
0.778	8.67E-06
0.779	8.70E-06
0.78	8.71E-06
0.781	8.73E-06
0.782	8.76E-06
0.783	8.79E-06
0.784	8.80E-06
0.785	8.83E-06
0.786	8.84E-06
0.787	8.86E-06
0.788	8.88E-06
0.789	8.91E-06
0.79	8.92E-06
0.791	8.95E-06
0.792	8.97E-06
0.793	8.99E-06
0.794	9.00E-06
0.795	9.03E-06
0.796	9.05E-06
0.797	9.07E-06
0.798	9.09E-06
0.799	9.11E-06
0.8	9.13E-06
0.801	9.16E-06
0.802	9.18E-06
0.803	9.20E-06
0.804	9.22E-06
0.805	9.24E-06
0.806	9.26E-06
0.807	9.29E-06
0.808	9.31E-06
0.809	9.32E-06
0.81	9.35E-06
0.811	9.37E-06
0.812	9.40E-06
0.813	9.42E-06
0.814	9.44E-06
0.815	9.46E-06
0.816	9.48E-06
0.817	9.51E-06
0.818	9.53E-06
0.819	9.56E-06
0.82	9.58E-06
0.821	9.61E-06
0.822	9.62E-06
0.823	9.65E-06
0.824	9.67E-06
0.825	9.69E-06
0.826	9.71E-06
0.827	9.74E-06
0.828	9.76E-06
0.829	9.79E-06
0.83	9.81E-06
0.831	9.83E-06
0.832	9.85E-06
0.833	9.88E-06
0.834	9.90E-06
0.835	9.93E-06
0.836	9.95E-06
0.837	9.98E-06
0.838	1.00E-05
0.839	1.00E-05
0.84	1.01E-05
0.841	1.01E-05
0.842	1.01E-05
0.843	1.01E-05
0.844	1.01E-05
0.845	1.02E-05
0.846	1.02E-05
0.847	1.02E-05
0.848	1.02E-05
0.849	1.03E-05
0.85	1.03E-05
0.851	1.03E-05
0.852	1.03E-05
0.853	1.04E-05
0.854	1.04E-05
0.855	1.04E-05
0.856	1.04E-05
0.857	1.05E-05
0.858	1.05E-05
0.859	1.05E-05
0.86	1.05E-05
0.861	1.06E-05
0.862	1.06E-05
0.863	1.06E-05
0.864	1.07E-05
0.865	1.07E-05
0.866	1.07E-05
0.867	1.07E-05
0.868	1.08E-05
0.869	1.08E-05
0.87	1.08E-05
0.871	1.09E-05
0.872	1.09E-05
0.873	1.09E-05
0.874	1.09E-05
0.875	1.10E-05
0.876	1.10E-05
0.877	1.10E-05
0.878	1.10E-05
0.879	1.11E-05
0.88	1.11E-05
0.881	1.11E-05
0.882	1.11E-05
0.883	1.12E-05
0.884	1.12E-05
0.885	1.12E-05
0.886	1.13E-05
0.887	1.13E-05
0.888	1.13E-05
0.889	1.13E-05
0.89	1.14E-05
0.891	1.14E-05
0.892	1.14E-05
0.893	1.15E-05
0.894	1.15E-05
0.895	1.15E-05
0.896	1.15E-05
0.897	1.16E-05
0.898	1.16E-05
0.899	1.16E-05
0.9	1.17E-05
0.901	1.17E-05
0.902	1.17E-05
0.903	1.17E-05
0.904	1.18E-05
0.905	1.18E-05
0.906	1.18E-05
0.907	1.19E-05
0.908	1.19E-05
0.909	1.19E-05
0.91	1.20E-05
0.911	1.20E-05
0.912	1.20E-05
0.913	1.20E-05
0.914	1.21E-05
0.915	1.21E-05
0.916	1.21E-05
0.917	1.22E-05
0.918	1.22E-05
0.919	1.22E-05
0.92	1.23E-05
0.921	1.23E-05
0.922	1.23E-05
0.923	1.24E-05
0.924	1.24E-05
0.925	1.24E-05
0.926	1.24E-05
0.927	1.25E-05
0.928	1.25E-05
0.929	1.25E-05
0.93	1.26E-05
0.931	1.26E-05
0.932	1.26E-05
0.933	1.27E-05
0.934	1.27E-05
0.935	1.28E-05
0.936	1.28E-05
0.937	1.28E-05
0.938	1.28E-05
0.939	1.29E-05
0.94	1.29E-05
0.941	1.29E-05
0.942	1.30E-05
0.943	1.30E-05
0.944	1.30E-05
0.945	1.30E-05
0.946	1.31E-05
0.947	1.31E-05
0.948	1.32E-05
0.949	1.32E-05
0.95	1.32E-05
0.951	1.32E-05
0.952	1.33E-05
0.953	1.33E-05
0.954	1.33E-05
0.955	1.34E-05
0.956	1.34E-05
0.957	1.34E-05
0.958	1.35E-05
0.959	1.35E-05
0.96	1.35E-05
0.961	1.36E-05
0.962	1.36E-05
0.963	1.37E-05
0.964	1.37E-05
0.965	1.37E-05
0.966	1.37E-05
0.967	1.38E-05
0.968	1.38E-05
0.969	1.38E-05
0.97	1.39E-05
0.971	1.39E-05
0.972	1.40E-05
0.973	1.40E-05
0.974	1.40E-05
0.975	1.41E-05
0.976	1.41E-05
0.977	1.41E-05
0.978	1.42E-05
0.979	1.42E-05
0.98	1.42E-05
0.981	1.43E-05
0.982	1.43E-05
0.983	1.43E-05
0.984	1.44E-05
0.985	1.44E-05
0.986	1.44E-05
0.987	1.45E-05
0.988	1.45E-05
0.989	1.45E-05
0.99	1.46E-05
0.991	1.46E-05
0.992	1.46E-05
0.993	1.47E-05
0.994	1.47E-05
0.995	1.48E-05
0.996	1.48E-05
0.997	1.48E-05
0.998	1.49E-05
0.999	1.49E-05
1	1.49E-05
1.001	1.50E-05
1.002	1.50E-05
1.003	1.50E-05
1.004	1.51E-05
1.005	1.51E-05
1.006	1.51E-05
1.007	1.52E-05
1.008	1.52E-05
1.009	1.52E-05
1.01	1.53E-05
1.011	1.53E-05
1.012	1.54E-05
1.013	1.54E-05
1.014	1.54E-05
1.015	1.55E-05
1.016	1.55E-05
1.017	1.55E-05
1.018	1.56E-05
1.019	1.56E-05
1.02	1.56E-05
1.021	1.57E-05
1.022	1.57E-05
1.023	1.57E-05
1.024	1.58E-05
1.025	1.58E-05
1.026	1.58E-05
1.027	1.59E-05
1.028	1.59E-05
1.029	1.60E-05
1.03	1.60E-05
1.031	1.60E-05
1.032	1.61E-05
1.033	1.61E-05
1.034	1.61E-05
1.035	1.62E-05
1.036	1.62E-05
1.037	1.62E-05
1.038	1.63E-05
1.039	1.63E-05
1.04	1.63E-05
1.041	1.64E-05
1.042	1.64E-05
1.043	1.65E-05
1.044	1.65E-05
1.045	1.65E-05
1.046	1.66E-05
1.047	1.66E-05
1.048	1.66E-05
1.049	1.67E-05
1.05	1.67E-05
1.051	1.67E-05
1.052	1.68E-05
1.053	1.68E-05
1.054	1.68E-05
1.055	1.69E-05
1.056	1.69E-05
1.057	1.70E-05
1.058	1.70E-05
1.059	1.70E-05
1.06	1.71E-05
1.061	1.71E-05
1.062	1.72E-05
1.063	1.72E-05
1.064	1.72E-05
1.065	1.73E-05
1.066	1.73E-05
1.067	1.73E-05
1.068	1.74E-05
1.069	1.74E-05
1.07	1.75E-05
1.071	1.75E-05
1.072	1.75E-05
1.073	1.76E-05
1.074	1.76E-05
1.075	1.76E-05
1.076	1.77E-05
1.077	1.77E-05
1.078	1.78E-05
1.079	1.78E-05
1.08	1.78E-05
1.081	1.79E-05
1.082	1.79E-05
1.083	1.79E-05
1.084	1.80E-05
1.085	1.80E-05
1.086	1.81E-05
1.087	1.81E-05
1.088	1.81E-05
1.089	1.82E-05
1.09	1.82E-05
1.091	1.83E-05
1.092	1.83E-05
1.093	1.83E-05
1.094	1.84E-05
1.095	1.84E-05
1.096	1.84E-05
1.097	1.85E-05
1.098	1.85E-05
1.099	1.86E-05
1.1	1.86E-05
1.101	1.86E-05
1.102	1.87E-05
1.103	1.87E-05
1.104	1.88E-05
1.105	1.88E-05
1.106	1.88E-05
1.107	1.89E-05
1.108	1.89E-05
1.109	1.90E-05
1.11	1.90E-05
1.111	1.90E-05
1.112	1.91E-05
1.113	1.91E-05
1.114	1.92E-05
1.115	1.92E-05
1.116	1.92E-05
1.117	1.93E-05
1.118	1.93E-05
1.119	1.94E-05
1.12	1.94E-05
1.121	1.94E-05
1.122	1.95E-05
1.123	1.95E-05
1.124	1.96E-05
1.125	1.96E-05
1.126	1.96E-05
1.127	1.97E-05
1.128	1.97E-05
1.129	1.98E-05
1.13	1.98E-05
1.131	1.99E-05
1.132	1.99E-05
1.133	1.99E-05
1.134	2.00E-05
1.135	2.00E-05
1.136	2.01E-05
1.137	2.01E-05
1.138	2.01E-05
1.139	2.02E-05
1.14	2.02E-05
1.141	2.03E-05
1.142	2.03E-05
1.143	2.04E-05
1.144	2.04E-05
1.145	2.04E-05
1.146	2.05E-05
1.147	2.05E-05
1.148	2.05E-05
1.149	2.06E-05
1.15	2.06E-05
1.151	2.07E-05
1.152	2.07E-05
1.153	2.08E-05
1.154	2.08E-05
1.155	2.09E-05
1.156	2.09E-05
1.157	2.10E-05
1.158	2.10E-05
1.159	2.10E-05
1.16	2.11E-05
1.161	2.11E-05
1.162	2.12E-05
1.163	2.12E-05
1.164	2.12E-05
1.165	2.13E-05
1.166	2.13E-05
1.167	2.14E-05
1.168	2.14E-05
1.169	2.15E-05
1.17	2.15E-05
1.171	2.16E-05
1.172	2.16E-05
1.173	2.17E-05
1.174	2.17E-05
1.175	2.17E-05
1.176	2.18E-05
1.177	2.18E-05
1.178	2.19E-05
1.179	2.19E-05
1.18	2.20E-05
1.181	2.20E-05
1.182	2.21E-05
1.183	2.21E-05
1.184	2.22E-05
1.185	2.22E-05
1.186	2.22E-05
1.187	2.23E-05
1.188	2.24E-05
1.189	2.24E-05
1.19	2.24E-05
1.191	2.25E-05
1.192	2.25E-05
1.193	2.26E-05
1.194	2.26E-05
1.195	2.27E-05
1.196	2.27E-05
1.197	2.28E-05
1.198	2.28E-05
1.199	2.29E-05
1.2	2.29E-05
1.201	2.30E-05
1.202	2.30E-05
1.203	2.31E-05
1.204	2.31E-05
1.205	2.31E-05
1.206	2.32E-05
1.207	2.32E-05
1.208	2.33E-05
1.209	2.33E-05
1.21	2.34E-05
1.211	2.34E-05
1.212	2.35E-05
1.213	2.35E-05
1.214	2.36E-05
1.215	2.36E-05
1.216	2.37E-05
1.217	2.37E-05
1.218	2.37E-05
1.219	2.38E-05
1.22	2.38E-05
1.221	2.39E-05
1.222	2.39E-05
1.223	2.40E-05
1.224	2.40E-05
1.225	2.41E-05
1.226	2.41E-05
1.227	2.42E-05
1.228	2.42E-05
1.229	2.43E-05
1.23	2.43E-05
1.231	2.44E-05
1.232	2.44E-05
1.233	2.45E-05
1.234	2.45E-05
1.235	2.46E-05
1.236	2.46E-05
1.237	2.47E-05
1.238	2.47E-05
1.239	2.47E-05
1.24	2.48E-05
1.241	2.48E-05
1.242	2.49E-05
1.243	2.49E-05
1.244	2.50E-05
1.245	2.50E-05
1.246	2.51E-05
1.247	2.51E-05
1.248	2.52E-05
1.249	2.52E-05
1.25	2.53E-05
1.251	2.53E-05
1.252	2.54E-05
1.253	2.54E-05
1.254	2.55E-05
1.255	2.55E-05
1.256	2.56E-05
1.257	2.56E-05
1.258	2.57E-05
1.259	2.57E-05
1.26	2.57E-05
1.261	2.58E-05
1.262	2.58E-05
1.263	2.59E-05
1.264	2.59E-05
1.265	2.60E-05
1.266	2.60E-05
1.267	2.61E-05
1.268	2.61E-05
1.269	2.62E-05
1.27	2.62E-05
1.271	2.63E-05
1.272	2.63E-05
1.273	2.64E-05
1.274	2.64E-05
1.275	2.64E-05
1.276	2.65E-05
1.277	2.65E-05
1.278	2.66E-05
1.279	2.66E-05
1.28	2.67E-05
1.281	2.67E-05
1.282	2.68E-05
1.283	2.68E-05
1.284	2.69E-05
1.285	2.69E-05
1.286	2.70E-05
1.287	2.70E-05
1.288	2.71E-05
1.289	2.71E-05
1.29	2.72E-05
1.291	2.72E-05
1.292	2.73E-05
1.293	2.73E-05
1.294	2.74E-05
1.295	2.74E-05
1.296	2.75E-05
1.297	2.75E-05
1.298	2.76E-05
1.299	2.76E-05
1.3	2.77E-05
1.301	2.77E-05
1.302	2.78E-05
1.303	2.78E-05
1.304	2.79E-05
1.305	2.79E-05
1.306	2.80E-05
1.307	2.80E-05
1.308	2.81E-05
1.309	2.81E-05
1.31	2.82E-05
1.311	2.82E-05
1.312	2.83E-05
1.313	2.83E-05
1.314	2.83E-05
1.315	2.84E-05
1.316	2.84E-05
1.317	2.85E-05
1.318	2.85E-05
1.319	2.86E-05
1.32	2.86E-05
1.321	2.87E-05
1.322	2.87E-05
1.323	2.88E-05
1.324	2.88E-05
1.325	2.89E-05
1.326	2.89E-05
1.327	2.90E-05
1.328	2.90E-05
1.329	2.91E-05
1.33	2.91E-05
1.331	2.92E-05
1.332	2.92E-05
1.333	2.92E-05
1.334	2.93E-05
1.335	2.93E-05
1.336	2.94E-05
1.337	2.94E-05
1.338	2.95E-05
1.339	2.95E-05
1.34	2.96E-05
1.341	2.96E-05
1.342	2.97E-05
1.343	2.97E-05
1.344	2.98E-05
1.345	2.98E-05
1.346	2.99E-05
1.347	2.99E-05
1.348	2.99E-05
1.349	3.00E-05
1.35	3.00E-05
1.351	3.01E-05
1.352	3.01E-05
1.353	3.02E-05
1.354	3.02E-05
1.355	3.03E-05
1.356	3.03E-05
1.357	3.04E-05
1.358	3.04E-05
1.359	3.04E-05
1.36	3.05E-05
1.361	3.05E-05
1.362	3.06E-05
1.363	3.06E-05
1.364	3.07E-05
1.365	3.07E-05
1.366	3.08E-05
1.367	3.08E-05
1.368	3.08E-05
1.369	3.09E-05
1.37	3.09E-05
1.371	3.10E-05
1.372	3.10E-05
1.373	3.11E-05
1.374	3.11E-05
1.375	3.11E-05
1.376	3.12E-05
1.377	3.12E-05
1.378	3.13E-05
1.379	3.13E-05
1.38	3.14E-05
1.381	3.14E-05
1.382	3.15E-05
1.383	3.15E-05
1.384	3.16E-05
1.385	3.16E-05
1.386	3.16E-05
1.387	3.17E-05
1.388	3.17E-05
1.389	3.18E-05
1.39	3.18E-05
1.391	3.19E-05
1.392	3.19E-05
1.393	3.20E-05
1.394	3.20E-05
1.395	3.20E-05
1.396	3.21E-05
1.397	3.21E-05
1.398	3.22E-05
1.399	3.22E-05
1.4	3.23E-05
1.401	3.23E-05
1.402	3.23E-05
1.403	3.24E-05
1.404	3.24E-05
1.405	3.25E-05
1.406	3.25E-05
1.407	3.25E-05
1.408	3.26E-05
1.409	3.26E-05
1.41	3.27E-05
1.411	3.27E-05
1.412	3.27E-05
1.413	3.28E-05
1.414	3.28E-05
1.415	3.28E-05
1.416	3.29E-05
1.417	3.29E-05
1.418	3.30E-05
1.419	3.30E-05
1.42	3.30E-05
1.421	3.31E-05
1.422	3.31E-05
1.423	3.31E-05
1.424	3.32E-05
1.425	3.32E-05
1.426	3.32E-05
1.427	3.33E-05
1.428	3.33E-05
1.429	3.33E-05
1.43	3.34E-05
1.431	3.34E-05
1.432	3.34E-05
1.433	3.35E-05
1.434	3.35E-05
1.435	3.36E-05
1.436	3.36E-05
1.437	3.36E-05
1.438	3.36E-05
1.439	3.37E-05
1.44	3.37E-05
1.441	3.38E-05
1.442	3.38E-05
1.443	3.38E-05
1.444	3.39E-05
1.445	3.39E-05
1.446	3.39E-05
1.447	3.40E-05
1.448	3.40E-05
1.449	3.41E-05
1.45	3.41E-05
1.451	3.41E-05
1.452	3.42E-05
1.453	3.42E-05
1.454	3.42E-05
1.455	3.43E-05
1.456	3.43E-05
1.457	3.43E-05
1.458	3.44E-05
1.459	3.44E-05
1.46	3.44E-05
1.461	3.45E-05
1.462	3.45E-05
1.463	3.45E-05
1.464	3.46E-05
1.465	3.46E-05
1.466	3.46E-05
1.467	3.47E-05
1.468	3.47E-05
1.469	3.47E-05
1.47	3.48E-05
1.471	3.48E-05
1.472	3.48E-05
1.473	3.49E-05
1.474	3.49E-05
1.475	3.50E-05
1.476	3.50E-05
1.477	3.50E-05
1.478	3.50E-05
1.479	3.51E-05
1.48	3.51E-05
1.481	3.52E-05
1.482	3.52E-05
1.483	3.52E-05
1.484	3.53E-05
1.485	3.53E-05
1.486	3.53E-05
1.487	3.54E-05
1.488	3.54E-05
1.489	3.54E-05
1.49	3.55E-05
1.491	3.55E-05
1.492	3.56E-05
1.493	3.56E-05
1.494	3.56E-05
1.495	3.57E-05
1.496	3.57E-05
1.497	3.57E-05
1.498	3.58E-05
1.499	3.58E-05
1.5	3.58E-05
1.501	3.58E-05
1.502	3.59E-05
1.503	3.59E-05
1.504	3.59E-05
1.505	3.60E-05
1.506	3.60E-05
1.507	3.60E-05
1.508	3.61E-05
1.509	3.61E-05
1.51	3.61E-05
1.511	3.62E-05
1.512	3.62E-05
1.513	3.63E-05
1.514	3.63E-05
1.515	3.63E-05
1.516	3.64E-05
1.517	3.64E-05
1.518	3.64E-05
1.519	3.65E-05
1.52	3.65E-05
1.521	3.65E-05
1.522	3.66E-05
1.523	3.66E-05
1.524	3.67E-05
1.525	3.67E-05
1.526	3.67E-05
1.527	3.68E-05
1.528	3.68E-05
1.529	3.68E-05
1.53	3.69E-05
1.531	3.69E-05
1.532	3.70E-05
1.533	3.70E-05
1.534	3.70E-05
1.535	3.71E-05
1.536	3.71E-05
1.537	3.71E-05
1.538	3.71E-05
1.539	3.72E-05
1.54	3.72E-05
1.541	3.72E-05
1.542	3.73E-05
1.543	3.73E-05
1.544	3.74E-05
1.545	3.74E-05
1.546	3.74E-05
1.547	3.74E-05
1.548	3.75E-05
1.549	3.75E-05
1.55	3.76E-05
1.551	3.76E-05
1.552	3.76E-05
1.553	3.77E-05
1.554	3.77E-05
1.555	3.78E-05
1.556	3.78E-05
1.557	3.78E-05
1.558	3.78E-05
1.559	3.79E-05
1.56	3.79E-05
1.561	3.80E-05
1.562	3.80E-05
1.563	3.80E-05
1.564	3.81E-05
1.565	3.81E-05
1.566	3.81E-05
1.567	3.82E-05
1.568	3.82E-05
1.569	3.83E-05
1.57	3.83E-05
1.571	3.83E-05
1.572	3.84E-05
1.573	3.84E-05
1.574	3.85E-05
1.575	3.85E-05
1.576	3.85E-05
1.577	3.86E-05
1.578	3.86E-05
1.579	3.86E-05
1.58	3.87E-05
1.581	3.87E-05
1.582	3.88E-05
1.583	3.88E-05
1.584	3.88E-05
1.585	3.89E-05
1.586	3.89E-05
1.587	3.90E-05
1.588	3.90E-05
1.589	3.90E-05
1.59	3.91E-05
1.591	3.91E-05
1.592	3.91E-05
1.593	3.92E-05
1.594	3.92E-05
1.595	3.93E-05
1.596	3.93E-05
1.597	3.93E-05
1.598	3.94E-05
1.599	3.94E-05
1.6	3.94E-05
1.601	3.95E-05
1.602	3.95E-05
1.603	3.95E-05
1.604	3.96E-05
1.605	3.96E-05
1.606	3.97E-05
1.607	3.97E-05
1.608	3.97E-05
1.609	3.98E-05
1.61	3.98E-05
1.611	3.98E-05
1.612	3.99E-05
1.613	3.99E-05
1.614	4.00E-05
1.615	4.00E-05
1.616	4.00E-05
1.617	4.01E-05
1.618	4.01E-05
1.619	4.02E-05
1.62	4.02E-05
1.621	4.02E-05
1.622	4.03E-05
1.623	4.03E-05
1.624	4.03E-05
1.625	4.04E-05
1.626	4.04E-05
1.627	4.05E-05
1.628	4.05E-05
1.629	4.05E-05
1.63	4.06E-05
1.631	4.06E-05
1.632	4.07E-05
1.633	4.07E-05
1.634	4.07E-05
1.635	4.08E-05
1.636	4.08E-05
1.637	4.09E-05
1.638	4.09E-05
1.639	4.09E-05
1.64	4.10E-05
1.641	4.10E-05
1.642	4.11E-05
1.643	4.11E-05
1.644	4.12E-05
1.645	4.12E-05
1.646	4.12E-05
1.647	4.13E-05
1.648	4.13E-05
1.649	4.14E-05
1.65	4.14E-05
1.651	4.15E-05
1.652	4.15E-05
1.653	4.15E-05
1.654	4.16E-05
1.655	4.16E-05
1.656	4.17E-05
1.657	4.17E-05
1.658	4.18E-05
1.659	4.18E-05
1.66	4.18E-05
1.661	4.19E-05
1.662	4.19E-05
1.663	4.20E-05
1.664	4.20E-05
1.665	4.21E-05
1.666	4.21E-05
1.667	4.22E-05
1.668	4.22E-05
1.669	4.23E-05
1.67	4.23E-05
1.671	4.24E-05
1.672	4.24E-05
1.673	4.25E-05
1.674	4.25E-05
1.675	4.25E-05
1.676	4.26E-05
1.677	4.26E-05
1.678	4.27E-05
1.679	4.28E-05
1.68	4.28E-05
1.681	4.29E-05
1.682	4.29E-05
1.683	4.30E-05
1.684	4.30E-05
1.685	4.31E-05
1.686	4.31E-05
1.687	4.32E-05
1.688	4.33E-05
1.689	4.33E-05
1.69	4.34E-05
1.691	4.34E-05
1.692	4.35E-05
1.693	4.36E-05
1.694	4.36E-05
1.695	4.37E-05
1.696	4.38E-05
1.697	4.38E-05
1.698	4.39E-05
1.699	4.39E-05
1.7	4.40E-05
1.701	4.40E-05
1.702	4.41E-05
1.703	4.42E-05
1.704	4.42E-05
1.705	4.43E-05
1.706	4.44E-05
1.707	4.44E-05
1.708	4.45E-05
1.709	4.46E-05
1.71	4.46E-05
1.711	4.47E-05
1.712	4.48E-05
1.713	4.48E-05
1.714	4.49E-05
1.715	4.50E-05
1.716	4.51E-05
1.717	4.51E-05
1.718	4.52E-05
1.719	4.53E-05
1.72	4.54E-05
1.721	4.54E-05
1.722	4.55E-05
1.723	4.56E-05
1.724	4.56E-05
1.725	4.57E-05
1.726	4.58E-05
1.727	4.59E-05
1.728	4.60E-05
1.729	4.60E-05
1.73	4.61E-05
1.731	4.62E-05
1.732	4.63E-05
1.733	4.64E-05
1.734	4.64E-05
1.735	4.65E-05
1.736	4.66E-05
1.737	4.67E-05
1.738	4.68E-05
1.739	4.69E-05
1.74	4.70E-05
1.741	4.71E-05
1.742	4.72E-05
1.743	4.73E-05
1.744	4.74E-05
1.745	4.75E-05
1.746	4.76E-05
1.747	4.77E-05
1.748	4.78E-05
1.749	4.79E-05
1.75	4.80E-05
1.751	4.81E-05
1.752	4.81E-05
1.753	4.82E-05
1.754	4.84E-05
1.755	4.85E-05
1.756	4.86E-05
1.757	4.87E-05
1.758	4.88E-05
1.759	4.89E-05
1.76	4.90E-05
1.761	4.91E-05
1.762	4.92E-05
1.763	4.93E-05
1.764	4.94E-05
1.765	4.95E-05
1.766	4.96E-05
1.767	4.97E-05
1.768	4.98E-05
1.769	5.00E-05
1.77	5.01E-05
1.771	5.02E-05
1.772	5.03E-05
1.773	5.04E-05
1.774	5.05E-05
1.775	5.07E-05
1.776	5.08E-05
1.777	5.09E-05
1.778	5.10E-05
1.779	5.12E-05
1.78	5.13E-05
1.781	5.14E-05
1.782	5.15E-05
1.783	5.17E-05
1.784	5.18E-05
1.785	5.19E-05
1.786	5.20E-05
1.787	5.22E-05
1.788	5.23E-05
1.789	5.24E-05
1.79	5.26E-05
1.791	5.27E-05
1.792	5.28E-05
1.793	5.30E-05
1.794	5.31E-05
1.795	5.32E-05
1.796	5.34E-05
1.797	5.35E-05
1.798	5.36E-05
1.799	5.38E-05
1.8	5.39E-05
1.801	5.40E-05
1.802	5.42E-05
1.803	5.43E-05
1.804	5.45E-05
1.805	5.47E-05
1.806	5.48E-05
1.807	5.49E-05
1.808	5.51E-05
1.809	5.52E-05
1.81	5.54E-05
1.811	5.56E-05
1.812	5.57E-05
1.813	5.58E-05
1.814	5.60E-05
1.815	5.61E-05
1.816	5.63E-05
1.817	5.65E-05
1.818	5.66E-05
1.819	5.68E-05
1.82	5.70E-05
1.821	5.71E-05
1.822	5.73E-05
1.823	5.75E-05
1.824	5.76E-05
1.825	5.78E-05
1.826	5.80E-05
1.827	5.81E-05
1.828	5.83E-05
1.829	5.85E-05
1.83	5.87E-05
1.831	5.88E-05
1.832	5.90E-05
1.833	5.92E-05
1.834	5.93E-05
1.835	5.95E-05
1.836	5.97E-05
1.837	5.99E-05
1.838	6.01E-05
1.839	6.03E-05
1.84	6.05E-05
1.841	6.07E-05
1.842	6.09E-05
1.843	6.11E-05
1.844	6.13E-05
1.845	6.15E-05
1.846	6.17E-05
1.847	6.19E-05
1.848	6.21E-05
1.849	6.23E-05
1.85	6.25E-05
1.851	6.27E-05
1.852	6.29E-05
1.853	6.31E-05
1.854	6.33E-05
1.855	6.35E-05
1.856	6.37E-05
1.857	6.39E-05
1.858	6.42E-05
1.859	6.44E-05
1.86	6.46E-05
1.861	6.48E-05
1.862	6.50E-05
1.863	6.52E-05
1.864	6.54E-05
1.865	6.57E-05
1.866	6.59E-05
1.867	6.61E-05
1.868	6.63E-05
1.869	6.66E-05
1.87	6.68E-05
1.871	6.70E-05
1.872	6.72E-05
1.873	6.75E-05
1.874	6.77E-05
1.875	6.79E-05
1.876	6.82E-05
1.877	6.84E-05
1.878	6.87E-05
1.879	6.89E-05
1.88	6.91E-05
1.881	6.94E-05
1.882	6.96E-05
1.883	6.98E-05
1.884	7.01E-05
1.885	7.03E-05
1.886	7.05E-05
1.887	7.08E-05
1.888	7.10E-05
1.889	7.13E-05
1.89	7.15E-05
1.891	7.18E-05
1.892	7.20E-05
1.893	7.23E-05
1.894	7.25E-05
1.895	7.28E-05
1.896	7.30E-05
1.897	7.32E-05
1.898	7.35E-05
1.899	7.37E-05
1.9	7.39E-05
1.901	7.42E-05
1.902	7.44E-05
1.903	7.46E-05
1.904	7.48E-05
1.905	7.51E-05
1.906	7.53E-05
1.907	7.56E-05
1.908	7.58E-05
1.909	7.60E-05
1.91	7.63E-05
1.911	7.65E-05
1.912	7.67E-05
1.913	7.70E-05
1.914	7.72E-05
1.915	7.74E-05
1.916	7.77E-05
1.917	7.79E-05
1.918	7.81E-05
1.919	7.84E-05
1.92	7.86E-05
1.921	7.88E-05
1.922	7.90E-05
1.923	7.93E-05
1.924	7.95E-05
1.925	7.97E-05
1.926	7.99E-05
1.927	8.02E-05
1.928	8.04E-05
1.929	8.06E-05
1.93	8.08E-05
1.931	8.11E-05
1.932	8.13E-05
1.933	8.15E-05
1.934	8.18E-05
1.935	8.20E-05
1.936	8.22E-05
1.937	8.24E-05
1.938	8.26E-05
1.939	8.29E-05
1.94	8.31E-05
1.941	8.33E-05
1.942	8.35E-05
1.943	8.37E-05
1.944	8.39E-05
1.945	8.42E-05
1.946	8.44E-05
1.947	8.46E-05
1.948	8.48E-05
1.949	8.50E-05
1.95	8.53E-05
1.951	8.55E-05
1.952	8.57E-05
1.953	8.59E-05
1.954	8.61E-05
1.955	8.63E-05
1.956	8.66E-05
1.957	8.68E-05
1.958	8.70E-05
1.959	8.72E-05
1.96	8.74E-05
1.961	8.76E-05
1.962	8.78E-05
1.963	8.80E-05
1.964	8.82E-05
1.965	8.84E-05
1.966	8.86E-05
1.967	8.88E-05
1.968	8.90E-05
1.969	8.92E-05
1.97	8.94E-05
1.971	8.96E-05
1.972	8.98E-05
1.973	9.00E-05
1.974	9.03E-05
1.975	9.05E-05
1.976	9.07E-05
[truncated: 10,023 more rows]
