# Supplementary material for: Sulfonamide-directed site-selective functionalization of unactivated C(sp3)−H enabled by photocatalytic sequential electron/proton transfer
Source: Nat Commun. 2024 Jun 14;15:5087. doi: 10.1038/s41467-024-49337-3 (PMC11178871; doi:10.1038/s41467-024-49337-3)
Supplement: Supplementary file 3 — Source Data [file 41467_2024_49337_MOESM3_ESM.zip › Source Data/Dataset 1. CV tests/CV of PG7-FigureS20.csv]

Nov. 26	2023 15:55:53
Cyclic Voltammetry
File: c:\users\25681\desktop\cv20231126\4-Data Source: Experiment
Instrument Model: CHI600E
Data Proc: Smoothing
Header:
Note:
Init E (V) = 0
High E (V) = 3
Low E (V) = 0
Init P/N = P
Scan Rate (V/s) = 0.1
Segment = 2
Sample Interval (V) = 0.001
Quiet Time (sec) = 2
Sensitivity (A/V) = 0.001
Results:
Channel 1:
Segment 1:
Segment 2:
Potential/V	Current/A
0	-1.30E-05
0.001	-1.27E-05
0.002	-1.25E-05
0.003	-1.23E-05
0.004	-1.22E-05
0.005	-1.21E-05
0.006	-1.20E-05
0.007	-1.19E-05
0.008	-1.18E-05
0.009	-1.17E-05
0.01	-1.16E-05
0.011	-1.15E-05
0.012	-1.14E-05
0.013	-1.14E-05
0.014	-1.13E-05
0.015	-1.12E-05
0.016	-1.11E-05
0.017	-1.10E-05
0.018	-1.10E-05
0.019	-1.09E-05
0.02	-1.08E-05
0.021	-1.07E-05
0.022	-1.07E-05
0.023	-1.06E-05
0.024	-1.05E-05
0.025	-1.04E-05
0.026	-1.04E-05
0.027	-1.03E-05
0.028	-1.02E-05
0.029	-1.02E-05
0.03	-1.01E-05
0.031	-1.00E-05
0.032	-9.95E-06
0.033	-9.88E-06
0.034	-9.82E-06
0.035	-9.76E-06
0.036	-9.70E-06
0.037	-9.64E-06
0.038	-9.58E-06
0.039	-9.52E-06
0.04	-9.47E-06
0.041	-9.41E-06
0.042	-9.35E-06
0.043	-9.30E-06
0.044	-9.24E-06
0.045	-9.18E-06
0.046	-9.14E-06
0.047	-9.08E-06
0.048	-9.03E-06
0.049	-8.98E-06
0.05	-8.92E-06
0.051	-8.86E-06
0.052	-8.81E-06
0.053	-8.75E-06
0.054	-8.70E-06
0.055	-8.65E-06
0.056	-8.61E-06
0.057	-8.55E-06
0.058	-8.50E-06
0.059	-8.45E-06
0.06	-8.40E-06
0.061	-8.35E-06
0.062	-8.30E-06
0.063	-8.25E-06
0.064	-8.19E-06
0.065	-8.14E-06
0.066	-8.09E-06
0.067	-8.03E-06
0.068	-7.98E-06
0.069	-7.93E-06
0.07	-7.88E-06
0.071	-7.83E-06
0.072	-7.78E-06
0.073	-7.73E-06
0.074	-7.68E-06
0.075	-7.62E-06
0.076	-7.58E-06
0.077	-7.53E-06
0.078	-7.48E-06
0.079	-7.44E-06
0.08	-7.39E-06
0.081	-7.34E-06
0.082	-7.29E-06
0.083	-7.24E-06
0.084	-7.19E-06
0.085	-7.15E-06
0.086	-7.10E-06
0.087	-7.06E-06
0.088	-7.01E-06
0.089	-6.96E-06
0.09	-6.92E-06
0.091	-6.88E-06
0.092	-6.83E-06
0.093	-6.79E-06
0.094	-6.75E-06
0.095	-6.71E-06
0.096	-6.67E-06
0.097	-6.63E-06
0.098	-6.59E-06
0.099	-6.55E-06
0.1	-6.51E-06
0.101	-6.46E-06
0.102	-6.42E-06
0.103	-6.39E-06
0.104	-6.35E-06
0.105	-6.32E-06
0.106	-6.28E-06
0.107	-6.24E-06
0.108	-6.20E-06
0.109	-6.16E-06
0.11	-6.12E-06
0.111	-6.09E-06
0.112	-6.06E-06
0.113	-6.02E-06
0.114	-5.98E-06
0.115	-5.94E-06
0.116	-5.90E-06
0.117	-5.87E-06
0.118	-5.84E-06
0.119	-5.80E-06
0.12	-5.76E-06
0.121	-5.72E-06
0.122	-5.69E-06
0.123	-5.66E-06
0.124	-5.62E-06
0.125	-5.58E-06
0.126	-5.54E-06
0.127	-5.50E-06
0.128	-5.47E-06
0.129	-5.44E-06
0.13	-5.40E-06
0.131	-5.37E-06
0.132	-5.34E-06
0.133	-5.30E-06
0.134	-5.27E-06
0.135	-5.24E-06
0.136	-5.21E-06
0.137	-5.18E-06
0.138	-5.14E-06
0.139	-5.11E-06
0.14	-5.08E-06
0.141	-5.05E-06
0.142	-5.02E-06
0.143	-4.99E-06
0.144	-4.96E-06
0.145	-4.93E-06
0.146	-4.89E-06
0.147	-4.86E-06
0.148	-4.83E-06
0.149	-4.80E-06
0.15	-4.77E-06
0.151	-4.74E-06
0.152	-4.71E-06
0.153	-4.68E-06
0.154	-4.65E-06
0.155	-4.62E-06
0.156	-4.60E-06
0.157	-4.57E-06
0.158	-4.53E-06
0.159	-4.50E-06
0.16	-4.47E-06
0.161	-4.45E-06
0.162	-4.42E-06
0.163	-4.39E-06
0.164	-4.36E-06
0.165	-4.32E-06
0.166	-4.29E-06
0.167	-4.26E-06
0.168	-4.23E-06
0.169	-4.21E-06
0.17	-4.18E-06
0.171	-4.15E-06
0.172	-4.12E-06
0.173	-4.09E-06
0.174	-4.06E-06
0.175	-4.03E-06
0.176	-4.00E-06
0.177	-3.97E-06
0.178	-3.94E-06
0.179	-3.92E-06
0.18	-3.89E-06
0.181	-3.86E-06
0.182	-3.83E-06
0.183	-3.80E-06
0.184	-3.76E-06
0.185	-3.74E-06
0.186	-3.71E-06
0.187	-3.67E-06
0.188	-3.65E-06
0.189	-3.62E-06
0.19	-3.59E-06
0.191	-3.56E-06
0.192	-3.53E-06
0.193	-3.50E-06
0.194	-3.48E-06
0.195	-3.45E-06
0.196	-3.43E-06
0.197	-3.40E-06
0.198	-3.37E-06
0.199	-3.34E-06
0.2	-3.32E-06
0.201	-3.29E-06
0.202	-3.26E-06
0.203	-3.23E-06
0.204	-3.20E-06
0.205	-3.17E-06
0.206	-3.14E-06
0.207	-3.11E-06
0.208	-3.09E-06
0.209	-3.06E-06
0.21	-3.04E-06
0.211	-3.01E-06
0.212	-2.99E-06
0.213	-2.96E-06
0.214	-2.93E-06
0.215	-2.91E-06
0.216	-2.88E-06
0.217	-2.86E-06
0.218	-2.83E-06
0.219	-2.81E-06
0.22	-2.78E-06
0.221	-2.76E-06
0.222	-2.73E-06
0.223	-2.70E-06
0.224	-2.67E-06
0.225	-2.65E-06
0.226	-2.62E-06
0.227	-2.60E-06
0.228	-2.58E-06
0.229	-2.56E-06
0.23	-2.53E-06
0.231	-2.51E-06
0.232	-2.48E-06
0.233	-2.46E-06
0.234	-2.44E-06
0.235	-2.42E-06
0.236	-2.39E-06
0.237	-2.37E-06
0.238	-2.34E-06
0.239	-2.32E-06
0.24	-2.29E-06
0.241	-2.27E-06
0.242	-2.25E-06
0.243	-2.23E-06
0.244	-2.20E-06
0.245	-2.18E-06
0.246	-2.15E-06
0.247	-2.13E-06
0.248	-2.11E-06
0.249	-2.09E-06
0.25	-2.06E-06
0.251	-2.04E-06
0.252	-2.01E-06
0.253	-1.99E-06
0.254	-1.97E-06
0.255	-1.95E-06
0.256	-1.92E-06
0.257	-1.90E-06
0.258	-1.87E-06
0.259	-1.84E-06
0.26	-1.82E-06
0.261	-1.80E-06
0.262	-1.77E-06
0.263	-1.76E-06
0.264	-1.73E-06
0.265	-1.71E-06
0.266	-1.69E-06
0.267	-1.66E-06
0.268	-1.64E-06
0.269	-1.62E-06
0.27	-1.59E-06
0.271	-1.57E-06
0.272	-1.55E-06
0.273	-1.53E-06
0.274	-1.51E-06
0.275	-1.48E-06
0.276	-1.46E-06
0.277	-1.44E-06
0.278	-1.42E-06
0.279	-1.40E-06
0.28	-1.38E-06
0.281	-1.35E-06
0.282	-1.33E-06
0.283	-1.31E-06
0.284	-1.29E-06
0.285	-1.27E-06
0.286	-1.25E-06
0.287	-1.22E-06
0.288	-1.20E-06
0.289	-1.18E-06
0.29	-1.16E-06
0.291	-1.14E-06
0.292	-1.12E-06
0.293	-1.10E-06
0.294	-1.07E-06
0.295	-1.05E-06
0.296	-1.03E-06
0.297	-1.01E-06
0.298	-9.92E-07
0.299	-9.68E-07
0.3	-9.40E-07
0.301	-9.19E-07
0.302	-8.92E-07
0.303	-8.73E-07
0.304	-8.54E-07
0.305	-8.32E-07
0.306	-8.07E-07
0.307	-7.85E-07
0.308	-7.61E-07
0.309	-7.38E-07
0.31	-7.22E-07
0.311	-7.02E-07
0.312	-6.80E-07
0.313	-6.61E-07
0.314	-6.38E-07
0.315	-6.16E-07
0.316	-5.97E-07
0.317	-5.78E-07
0.318	-5.56E-07
0.319	-5.41E-07
0.32	-5.19E-07
0.321	-5.03E-07
0.322	-4.81E-07
0.323	-4.60E-07
0.324	-4.35E-07
0.325	-4.10E-07
0.326	-3.87E-07
0.327	-3.72E-07
0.328	-3.50E-07
0.329	-3.34E-07
0.33	-3.14E-07
0.331	-2.91E-07
0.332	-2.72E-07
0.333	-2.53E-07
0.334	-2.31E-07
0.335	-2.15E-07
0.336	-1.98E-07
0.337	-1.81E-07
0.338	-1.60E-07
0.339	-1.39E-07
0.34	-1.16E-07
0.341	-9.56E-08
0.342	-7.81E-08
0.343	-6.45E-08
0.344	-4.20E-08
0.345	-2.40E-08
0.346	-3.63E-09
0.347	1.57E-08
0.348	3.32E-08
0.349	4.56E-08
0.35	6.35E-08
0.351	7.91E-08
0.352	9.80E-08
0.353	1.13E-07
0.354	1.31E-07
0.355	1.48E-07
0.356	1.73E-07
0.357	1.97E-07
0.358	2.22E-07
0.359	2.41E-07
0.36	2.64E-07
0.361	2.80E-07
0.362	3.04E-07
0.363	3.19E-07
0.364	3.38E-07
0.365	3.55E-07
0.366	3.79E-07
0.367	3.94E-07
0.368	4.17E-07
0.369	4.34E-07
0.37	4.56E-07
0.371	4.72E-07
0.372	4.93E-07
0.373	5.08E-07
0.374	5.28E-07
0.375	5.44E-07
0.376	5.69E-07
0.377	5.87E-07
0.378	6.11E-07
0.379	6.27E-07
0.38	6.48E-07
0.381	6.62E-07
0.382	6.84E-07
0.383	7.01E-07
0.384	7.21E-07
0.385	7.33E-07
0.386	7.56E-07
0.387	7.72E-07
0.388	7.94E-07
0.389	8.12E-07
0.39	8.34E-07
0.391	8.48E-07
0.392	8.70E-07
0.393	8.87E-07
0.394	9.07E-07
0.395	9.23E-07
0.396	9.45E-07
0.397	9.60E-07
0.398	9.83E-07
0.399	1.00E-06
0.4	1.02E-06
0.401	1.04E-06
0.402	1.06E-06
0.403	1.08E-06
0.404	1.10E-06
0.405	1.11E-06
0.406	1.14E-06
0.407	1.16E-06
0.408	1.18E-06
0.409	1.20E-06
0.41	1.22E-06
0.411	1.24E-06
0.412	1.27E-06
0.413	1.28E-06
0.414	1.30E-06
0.415	1.32E-06
0.416	1.34E-06
0.417	1.35E-06
0.418	1.37E-06
0.419	1.39E-06
0.42	1.41E-06
0.421	1.43E-06
0.422	1.45E-06
0.423	1.47E-06
0.424	1.49E-06
0.425	1.51E-06
0.426	1.52E-06
0.427	1.54E-06
0.428	1.55E-06
0.429	1.57E-06
0.43	1.60E-06
0.431	1.61E-06
0.432	1.63E-06
0.433	1.64E-06
0.434	1.66E-06
0.435	1.68E-06
0.436	1.70E-06
0.437	1.72E-06
0.438	1.74E-06
0.439	1.76E-06
0.44	1.78E-06
0.441	1.79E-06
0.442	1.81E-06
0.443	1.83E-06
0.444	1.85E-06
0.445	1.86E-06
0.446	1.89E-06
0.447	1.90E-06
0.448	1.92E-06
0.449	1.93E-06
0.45	1.95E-06
0.451	1.97E-06
0.452	1.99E-06
0.453	2.01E-06
0.454	2.02E-06
0.455	2.04E-06
0.456	2.06E-06
0.457	2.07E-06
0.458	2.09E-06
0.459	2.10E-06
0.46	2.12E-06
0.461	2.14E-06
0.462	2.16E-06
0.463	2.17E-06
0.464	2.18E-06
0.465	2.20E-06
0.466	2.22E-06
0.467	2.24E-06
0.468	2.26E-06
0.469	2.27E-06
0.47	2.28E-06
0.471	2.30E-06
0.472	2.32E-06
0.473	2.34E-06
0.474	2.36E-06
0.475	2.37E-06
0.476	2.39E-06
0.477	2.40E-06
0.478	2.42E-06
0.479	2.43E-06
0.48	2.45E-06
0.481	2.46E-06
0.482	2.49E-06
0.483	2.50E-06
0.484	2.52E-06
0.485	2.53E-06
0.486	2.55E-06
0.487	2.56E-06
0.488	2.58E-06
0.489	2.59E-06
0.49	2.61E-06
0.491	2.62E-06
0.492	2.65E-06
0.493	2.66E-06
0.494	2.68E-06
0.495	2.69E-06
0.496	2.70E-06
0.497	2.71E-06
0.498	2.74E-06
0.499	2.75E-06
0.5	2.77E-06
0.501	2.78E-06
0.502	2.80E-06
0.503	2.81E-06
0.504	2.83E-06
0.505	2.84E-06
0.506	2.87E-06
0.507	2.88E-06
0.508	2.90E-06
0.509	2.91E-06
0.51	2.93E-06
0.511	2.94E-06
0.512	2.96E-06
0.513	2.97E-06
0.514	2.99E-06
0.515	3.00E-06
0.516	3.01E-06
0.517	3.03E-06
0.518	3.05E-06
0.519	3.07E-06
0.52	3.09E-06
0.521	3.10E-06
0.522	3.11E-06
0.523	3.13E-06
0.524	3.14E-06
0.525	3.16E-06
0.526	3.18E-06
0.527	3.19E-06
0.528	3.21E-06
0.529	3.22E-06
0.53	3.24E-06
0.531	3.25E-06
0.532	3.27E-06
0.533	3.28E-06
0.534	3.30E-06
0.535	3.31E-06
0.536	3.33E-06
0.537	3.35E-06
0.538	3.37E-06
0.539	3.38E-06
0.54	3.39E-06
0.541	3.40E-06
0.542	3.42E-06
0.543	3.43E-06
0.544	3.45E-06
0.545	3.46E-06
0.546	3.48E-06
0.547	3.49E-06
0.548	3.50E-06
0.549	3.52E-06
0.55	3.53E-06
0.551	3.55E-06
0.552	3.57E-06
0.553	3.58E-06
0.554	3.60E-06
0.555	3.61E-06
0.556	3.62E-06
0.557	3.64E-06
0.558	3.65E-06
0.559	3.66E-06
0.56	3.68E-06
0.561	3.69E-06
0.562	3.71E-06
0.563	3.72E-06
0.564	3.75E-06
0.565	3.76E-06
0.566	3.77E-06
0.567	3.77E-06
0.568	3.79E-06
0.569	3.81E-06
0.57	3.83E-06
0.571	3.84E-06
0.572	3.86E-06
0.573	3.87E-06
0.574	3.89E-06
0.575	3.91E-06
0.576	3.92E-06
0.577	3.94E-06
0.578	3.95E-06
0.579	3.97E-06
0.58	3.98E-06
0.581	4.00E-06
0.582	4.01E-06
0.583	4.02E-06
0.584	4.04E-06
0.585	4.05E-06
0.586	4.07E-06
0.587	4.08E-06
0.588	4.10E-06
0.589	4.11E-06
0.59	4.13E-06
0.591	4.15E-06
0.592	4.17E-06
0.593	4.18E-06
0.594	4.19E-06
0.595	4.21E-06
0.596	4.22E-06
0.597	4.23E-06
0.598	4.25E-06
0.599	4.26E-06
0.6	4.27E-06
0.601	4.29E-06
0.602	4.31E-06
0.603	4.32E-06
0.604	4.33E-06
0.605	4.33E-06
0.606	4.35E-06
0.607	4.37E-06
0.608	4.39E-06
0.609	4.40E-06
0.61	4.42E-06
0.611	4.43E-06
0.612	4.45E-06
0.613	4.47E-06
0.614	4.48E-06
0.615	4.50E-06
0.616	4.51E-06
0.617	4.52E-06
0.618	4.54E-06
0.619	4.55E-06
0.62	4.57E-06
0.621	4.58E-06
0.622	4.60E-06
0.623	4.60E-06
0.624	4.62E-06
0.625	4.63E-06
0.626	4.65E-06
0.627	4.66E-06
0.628	4.68E-06
0.629	4.68E-06
0.63	4.70E-06
0.631	4.71E-06
0.632	4.73E-06
0.633	4.73E-06
0.634	4.76E-06
0.635	4.77E-06
0.636	4.78E-06
0.637	4.79E-06
0.638	4.80E-06
0.639	4.82E-06
0.64	4.84E-06
0.641	4.85E-06
0.642	4.86E-06
0.643	4.87E-06
0.644	4.88E-06
0.645	4.89E-06
0.646	4.90E-06
0.647	4.91E-06
0.648	4.93E-06
0.649	4.94E-06
0.65	4.96E-06
0.651	4.97E-06
0.652	4.99E-06
0.653	5.00E-06
0.654	5.01E-06
0.655	5.02E-06
0.656	5.04E-06
0.657	5.04E-06
0.658	5.06E-06
0.659	5.07E-06
0.66	5.09E-06
0.661	5.09E-06
0.662	5.11E-06
0.663	5.11E-06
0.664	5.13E-06
0.665	5.15E-06
0.666	5.16E-06
0.667	5.17E-06
0.668	5.19E-06
0.669	5.19E-06
0.67	5.21E-06
0.671	5.22E-06
0.672	5.24E-06
0.673	5.25E-06
0.674	5.26E-06
0.675	5.27E-06
0.676	5.29E-06
0.677	5.30E-06
0.678	5.31E-06
0.679	5.32E-06
0.68	5.34E-06
0.681	5.35E-06
0.682	5.36E-06
0.683	5.37E-06
0.684	5.39E-06
0.685	5.40E-06
0.686	5.42E-06
0.687	5.43E-06
0.688	5.44E-06
0.689	5.45E-06
0.69	5.47E-06
0.691	5.48E-06
0.692	5.49E-06
0.693	5.50E-06
0.694	5.52E-06
0.695	5.53E-06
0.696	5.55E-06
0.697	5.56E-06
0.698	5.57E-06
0.699	5.58E-06
0.7	5.59E-06
0.701	5.60E-06
0.702	5.62E-06
0.703	5.63E-06
0.704	5.65E-06
0.705	5.66E-06
0.706	5.67E-06
0.707	5.68E-06
0.708	5.70E-06
0.709	5.71E-06
0.71	5.73E-06
0.711	5.73E-06
0.712	5.75E-06
0.713	5.76E-06
0.714	5.77E-06
0.715	5.78E-06
0.716	5.80E-06
0.717	5.81E-06
0.718	5.83E-06
0.719	5.84E-06
0.72	5.86E-06
0.721	5.86E-06
0.722	5.88E-06
0.723	5.89E-06
0.724	5.91E-06
0.725	5.92E-06
0.726	5.94E-06
0.727	5.95E-06
0.728	5.97E-06
0.729	5.98E-06
0.73	5.99E-06
0.731	6.00E-06
0.732	6.01E-06
0.733	6.02E-06
0.734	6.04E-06
0.735	6.04E-06
0.736	6.06E-06
0.737	6.07E-06
0.738	6.09E-06
0.739	6.10E-06
0.74	6.11E-06
0.741	6.12E-06
0.742	6.14E-06
0.743	6.15E-06
0.744	6.17E-06
0.745	6.18E-06
0.746	6.20E-06
0.747	6.21E-06
0.748	6.23E-06
0.749	6.24E-06
0.75	6.26E-06
0.751	6.27E-06
0.752	6.28E-06
0.753	6.29E-06
0.754	6.31E-06
0.755	6.32E-06
0.756	6.34E-06
0.757	6.35E-06
0.758	6.38E-06
0.759	6.37E-06
0.76	6.38E-06
0.761	6.39E-06
0.762	6.41E-06
0.763	6.43E-06
0.764	6.47E-06
0.765	6.47E-06
0.766	6.48E-06
0.767	6.50E-06
0.768	6.52E-06
0.769	6.53E-06
0.77	6.55E-06
0.771	6.56E-06
0.772	6.58E-06
0.773	6.59E-06
0.774	6.61E-06
0.775	6.62E-06
0.776	6.64E-06
0.777	6.64E-06
0.778	6.66E-06
0.779	6.68E-06
0.78	6.70E-06
0.781	6.71E-06
0.782	6.73E-06
0.783	6.74E-06
0.784	6.76E-06
0.785	6.77E-06
0.786	6.79E-06
0.787	6.80E-06
0.788	6.82E-06
0.789	6.84E-06
0.79	6.86E-06
0.791	6.87E-06
0.792	6.89E-06
0.793	6.89E-06
0.794	6.92E-06
0.795	6.94E-06
0.796	6.96E-06
0.797	6.97E-06
0.798	6.99E-06
0.799	7.00E-06
0.8	7.02E-06
0.801	7.03E-06
0.802	7.05E-06
0.803	7.06E-06
0.804	7.08E-06
0.805	7.09E-06
0.806	7.12E-06
0.807	7.13E-06
0.808	7.15E-06
0.809	7.16E-06
0.81	7.18E-06
0.811	7.20E-06
0.812	7.22E-06
0.813	7.24E-06
0.814	7.26E-06
0.815	7.27E-06
0.816	7.29E-06
0.817	7.31E-06
0.818	7.34E-06
0.819	7.36E-06
0.82	7.38E-06
0.821	7.40E-06
0.822	7.41E-06
0.823	7.43E-06
0.824	7.44E-06
0.825	7.46E-06
0.826	7.49E-06
0.827	7.50E-06
0.828	7.52E-06
0.829	7.53E-06
0.83	7.55E-06
0.831	7.56E-06
0.832	7.59E-06
0.833	7.61E-06
0.834	7.62E-06
0.835	7.63E-06
0.836	7.65E-06
0.837	7.67E-06
0.838	7.70E-06
0.839	7.73E-06
0.84	7.75E-06
0.841	7.77E-06
0.842	7.79E-06
0.843	7.80E-06
0.844	7.83E-06
0.845	7.85E-06
0.846	7.87E-06
0.847	7.90E-06
0.848	7.92E-06
0.849	7.94E-06
0.85	7.96E-06
0.851	7.98E-06
0.852	8.00E-06
0.853	8.02E-06
0.854	8.04E-06
0.855	8.06E-06
0.856	8.09E-06
0.857	8.11E-06
0.858	8.13E-06
0.859	8.15E-06
0.86	8.18E-06
0.861	8.19E-06
0.862	8.22E-06
0.863	8.24E-06
0.864	8.27E-06
0.865	8.29E-06
0.866	8.32E-06
0.867	8.33E-06
0.868	8.36E-06
0.869	8.37E-06
0.87	8.40E-06
0.871	8.42E-06
0.872	8.45E-06
0.873	8.47E-06
0.874	8.50E-06
0.875	8.52E-06
0.876	8.55E-06
0.877	8.57E-06
0.878	8.60E-06
0.879	8.61E-06
0.88	8.63E-06
0.881	8.65E-06
0.882	8.68E-06
0.883	8.71E-06
0.884	8.73E-06
0.885	8.76E-06
0.886	8.79E-06
0.887	8.80E-06
0.888	8.83E-06
0.889	8.85E-06
0.89	8.88E-06
0.891	8.90E-06
0.892	8.93E-06
0.893	8.95E-06
0.894	8.98E-06
0.895	9.00E-06
0.896	9.03E-06
0.897	9.05E-06
0.898	9.08E-06
0.899	9.10E-06
0.9	9.12E-06
0.901	9.15E-06
0.902	9.19E-06
0.903	9.21E-06
0.904	9.24E-06
0.905	9.25E-06
0.906	9.28E-06
0.907	9.30E-06
0.908	9.34E-06
0.909	9.36E-06
0.91	9.39E-06
0.911	9.41E-06
0.912	9.44E-06
0.913	9.46E-06
0.914	9.49E-06
0.915	9.52E-06
0.916	9.55E-06
0.917	9.57E-06
0.918	9.59E-06
0.919	9.61E-06
0.92	9.65E-06
0.921	9.67E-06
0.922	9.70E-06
0.923	9.73E-06
0.924	9.76E-06
0.925	9.77E-06
0.926	9.81E-06
0.927	9.82E-06
0.928	9.86E-06
0.929	9.88E-06
0.93	9.91E-06
0.931	9.93E-06
0.932	9.96E-06
0.933	9.98E-06
0.934	1.00E-05
0.935	1.00E-05
0.936	1.01E-05
0.937	1.01E-05
0.938	1.01E-05
0.939	1.01E-05
0.94	1.02E-05
0.941	1.02E-05
0.942	1.02E-05
0.943	1.03E-05
0.944	1.03E-05
0.945	1.03E-05
0.946	1.03E-05
0.947	1.04E-05
0.948	1.04E-05
0.949	1.04E-05
0.95	1.05E-05
0.951	1.05E-05
0.952	1.05E-05
0.953	1.05E-05
0.954	1.06E-05
0.955	1.06E-05
0.956	1.06E-05
0.957	1.06E-05
0.958	1.07E-05
0.959	1.07E-05
0.96	1.07E-05
0.961	1.08E-05
0.962	1.08E-05
0.963	1.08E-05
0.964	1.09E-05
0.965	1.09E-05
0.966	1.09E-05
0.967	1.09E-05
0.968	1.10E-05
0.969	1.10E-05
0.97	1.10E-05
0.971	1.10E-05
0.972	1.11E-05
0.973	1.11E-05
0.974	1.11E-05
0.975	1.12E-05
0.976	1.12E-05
0.977	1.12E-05
0.978	1.13E-05
0.979	1.13E-05
0.98	1.13E-05
0.981	1.13E-05
0.982	1.14E-05
0.983	1.14E-05
0.984	1.14E-05
0.985	1.15E-05
0.986	1.15E-05
0.987	1.15E-05
0.988	1.15E-05
0.989	1.16E-05
0.99	1.16E-05
0.991	1.16E-05
0.992	1.17E-05
0.993	1.17E-05
0.994	1.17E-05
0.995	1.17E-05
0.996	1.18E-05
0.997	1.18E-05
0.998	1.19E-05
0.999	1.19E-05
1	1.19E-05
1.001	1.19E-05
1.002	1.20E-05
1.003	1.20E-05
1.004	1.20E-05
1.005	1.20E-05
1.006	1.21E-05
1.007	1.21E-05
1.008	1.21E-05
1.009	1.22E-05
1.01	1.22E-05
1.011	1.22E-05
1.012	1.23E-05
1.013	1.23E-05
1.014	1.23E-05
1.015	1.23E-05
1.016	1.24E-05
1.017	1.24E-05
1.018	1.24E-05
1.019	1.25E-05
1.02	1.25E-05
1.021	1.25E-05
1.022	1.26E-05
1.023	1.26E-05
1.024	1.26E-05
1.025	1.27E-05
1.026	1.27E-05
1.027	1.27E-05
1.028	1.28E-05
1.029	1.28E-05
1.03	1.28E-05
1.031	1.29E-05
1.032	1.29E-05
1.033	1.29E-05
1.034	1.30E-05
1.035	1.30E-05
1.036	1.30E-05
1.037	1.31E-05
1.038	1.31E-05
1.039	1.31E-05
1.04	1.32E-05
1.041	1.32E-05
1.042	1.32E-05
1.043	1.33E-05
1.044	1.33E-05
1.045	1.33E-05
1.046	1.34E-05
1.047	1.34E-05
1.048	1.34E-05
1.049	1.35E-05
1.05	1.35E-05
1.051	1.35E-05
1.052	1.36E-05
1.053	1.36E-05
1.054	1.37E-05
1.055	1.37E-05
1.056	1.37E-05
1.057	1.38E-05
1.058	1.38E-05
1.059	1.38E-05
1.06	1.39E-05
1.061	1.39E-05
1.062	1.40E-05
1.063	1.40E-05
1.064	1.40E-05
1.065	1.41E-05
1.066	1.41E-05
1.067	1.41E-05
1.068	1.42E-05
1.069	1.42E-05
1.07	1.43E-05
1.071	1.43E-05
1.072	1.44E-05
1.073	1.44E-05
1.074	1.44E-05
1.075	1.45E-05
1.076	1.45E-05
1.077	1.45E-05
1.078	1.46E-05
1.079	1.46E-05
1.08	1.47E-05
1.081	1.47E-05
1.082	1.47E-05
1.083	1.48E-05
1.084	1.48E-05
1.085	1.49E-05
1.086	1.49E-05
1.087	1.50E-05
1.088	1.50E-05
1.089	1.50E-05
1.09	1.51E-05
1.091	1.51E-05
1.092	1.52E-05
1.093	1.52E-05
1.094	1.53E-05
1.095	1.53E-05
1.096	1.54E-05
1.097	1.54E-05
1.098	1.54E-05
1.099	1.55E-05
1.1	1.55E-05
1.101	1.56E-05
1.102	1.56E-05
1.103	1.57E-05
1.104	1.57E-05
1.105	1.58E-05
1.106	1.58E-05
1.107	1.59E-05
1.108	1.59E-05
1.109	1.60E-05
1.11	1.60E-05
1.111	1.60E-05
1.112	1.61E-05
1.113	1.61E-05
1.114	1.62E-05
1.115	1.63E-05
1.116	1.63E-05
1.117	1.63E-05
1.118	1.64E-05
1.119	1.64E-05
1.12	1.65E-05
1.121	1.65E-05
1.122	1.66E-05
1.123	1.66E-05
1.124	1.67E-05
1.125	1.67E-05
1.126	1.68E-05
1.127	1.69E-05
1.128	1.69E-05
1.129	1.70E-05
1.13	1.70E-05
1.131	1.71E-05
1.132	1.71E-05
1.133	1.72E-05
1.134	1.73E-05
1.135	1.73E-05
1.136	1.74E-05
1.137	1.74E-05
1.138	1.75E-05
1.139	1.75E-05
1.14	1.76E-05
1.141	1.76E-05
1.142	1.77E-05
1.143	1.78E-05
1.144	1.78E-05
1.145	1.79E-05
1.146	1.79E-05
1.147	1.80E-05
1.148	1.81E-05
1.149	1.81E-05
1.15	1.82E-05
1.151	1.83E-05
1.152	1.83E-05
1.153	1.84E-05
1.154	1.85E-05
1.155	1.85E-05
1.156	1.86E-05
1.157	1.86E-05
1.158	1.87E-05
1.159	1.88E-05
1.16	1.88E-05
1.161	1.89E-05
1.162	1.90E-05
1.163	1.90E-05
1.164	1.91E-05
1.165	1.92E-05
1.166	1.93E-05
1.167	1.93E-05
1.168	1.94E-05
1.169	1.95E-05
1.17	1.95E-05
1.171	1.96E-05
1.172	1.97E-05
1.173	1.97E-05
1.174	1.98E-05
1.175	1.99E-05
1.176	2.00E-05
1.177	2.00E-05
1.178	2.01E-05
1.179	2.02E-05
1.18	2.03E-05
1.181	2.04E-05
1.182	2.05E-05
1.183	2.05E-05
1.184	2.06E-05
1.185	2.07E-05
1.186	2.08E-05
1.187	2.09E-05
1.188	2.09E-05
1.189	2.10E-05
1.19	2.11E-05
1.191	2.12E-05
1.192	2.13E-05
1.193	2.14E-05
1.194	2.14E-05
1.195	2.15E-05
1.196	2.16E-05
1.197	2.17E-05
1.198	2.18E-05
1.199	2.19E-05
1.2	2.20E-05
1.201	2.21E-05
1.202	2.22E-05
1.203	2.23E-05
1.204	2.23E-05
1.205	2.24E-05
1.206	2.25E-05
1.207	2.26E-05
1.208	2.27E-05
1.209	2.28E-05
1.21	2.29E-05
1.211	2.30E-05
1.212	2.31E-05
1.213	2.32E-05
1.214	2.33E-05
1.215	2.34E-05
1.216	2.35E-05
1.217	2.36E-05
1.218	2.37E-05
1.219	2.38E-05
1.22	2.39E-05
1.221	2.40E-05
1.222	2.41E-05
1.223	2.42E-05
1.224	2.43E-05
1.225	2.44E-05
1.226	2.45E-05
1.227	2.46E-05
1.228	2.47E-05
1.229	2.48E-05
1.23	2.50E-05
1.231	2.51E-05
1.232	2.52E-05
1.233	2.53E-05
1.234	2.54E-05
1.235	2.55E-05
1.236	2.56E-05
1.237	2.57E-05
1.238	2.59E-05
1.239	2.60E-05
1.24	2.61E-05
1.241	2.62E-05
1.242	2.63E-05
1.243	2.64E-05
1.244	2.65E-05
1.245	2.66E-05
1.246	2.67E-05
1.247	2.69E-05
1.248	2.70E-05
1.249	2.71E-05
1.25	2.72E-05
1.251	2.73E-05
1.252	2.75E-05
1.253	2.76E-05
1.254	2.77E-05
1.255	2.78E-05
1.256	2.80E-05
1.257	2.81E-05
1.258	2.82E-05
1.259	2.84E-05
1.26	2.85E-05
1.261	2.86E-05
1.262	2.87E-05
1.263	2.88E-05
1.264	2.90E-05
1.265	2.91E-05
1.266	2.92E-05
1.267	2.94E-05
1.268	2.95E-05
1.269	2.96E-05
1.27	2.98E-05
1.271	2.99E-05
1.272	3.01E-05
1.273	3.02E-05
1.274	3.03E-05
1.275	3.05E-05
1.276	3.06E-05
1.277	3.07E-05
1.278	3.09E-05
1.279	3.10E-05
1.28	3.11E-05
1.281	3.13E-05
1.282	3.14E-05
1.283	3.15E-05
1.284	3.17E-05
1.285	3.18E-05
1.286	3.20E-05
1.287	3.21E-05
1.288	3.23E-05
1.289	3.24E-05
1.29	3.26E-05
1.291	3.27E-05
1.292	3.28E-05
1.293	3.30E-05
1.294	3.31E-05
1.295	3.32E-05
1.296	3.33E-05
1.297	3.35E-05
1.298	3.36E-05
1.299	3.37E-05
1.3	3.39E-05
1.301	3.40E-05
1.302	3.42E-05
1.303	3.43E-05
1.304	3.45E-05
1.305	3.46E-05
1.306	3.48E-05
1.307	3.49E-05
1.308	3.51E-05
1.309	3.52E-05
1.31	3.54E-05
1.311	3.55E-05
1.312	3.57E-05
1.313	3.58E-05
1.314	3.60E-05
1.315	3.61E-05
1.316	3.63E-05
1.317	3.64E-05
1.318	3.66E-05
1.319	3.67E-05
1.32	3.69E-05
1.321	3.70E-05
1.322	3.72E-05
1.323	3.73E-05
1.324	3.75E-05
1.325	3.76E-05
1.326	3.78E-05
1.327	3.79E-05
1.328	3.81E-05
1.329	3.82E-05
1.33	3.84E-05
1.331	3.85E-05
1.332	3.87E-05
1.333	3.89E-05
1.334	3.90E-05
1.335	3.92E-05
1.336	3.93E-05
1.337	3.95E-05
1.338	3.96E-05
1.339	3.98E-05
1.34	3.99E-05
1.341	4.01E-05
1.342	4.02E-05
1.343	4.04E-05
1.344	4.05E-05
1.345	4.07E-05
1.346	4.08E-05
1.347	4.10E-05
1.348	4.12E-05
1.349	4.13E-05
1.35	4.15E-05
1.351	4.16E-05
1.352	4.18E-05
1.353	4.19E-05
1.354	4.20E-05
1.355	4.22E-05
1.356	4.23E-05
1.357	4.25E-05
1.358	4.27E-05
1.359	4.28E-05
1.36	4.30E-05
1.361	4.31E-05
1.362	4.33E-05
1.363	4.34E-05
1.364	4.36E-05
1.365	4.37E-05
1.366	4.39E-05
1.367	4.40E-05
1.368	4.42E-05
1.369	4.43E-05
1.37	4.44E-05
1.371	4.46E-05
1.372	4.47E-05
1.373	4.49E-05
1.374	4.50E-05
1.375	4.52E-05
1.376	4.53E-05
1.377	4.54E-05
1.378	4.56E-05
1.379	4.57E-05
1.38	4.59E-05
1.381	4.60E-05
1.382	4.62E-05
1.383	4.63E-05
1.384	4.65E-05
1.385	4.66E-05
1.386	4.67E-05
1.387	4.69E-05
1.388	4.70E-05
1.389	4.71E-05
1.39	4.73E-05
1.391	4.74E-05
1.392	4.76E-05
1.393	4.77E-05
1.394	4.78E-05
1.395	4.80E-05
1.396	4.81E-05
1.397	4.82E-05
1.398	4.84E-05
1.399	4.85E-05
1.4	4.86E-05
1.401	4.88E-05
1.402	4.89E-05
1.403	4.90E-05
1.404	4.91E-05
1.405	4.93E-05
1.406	4.94E-05
1.407	4.95E-05
1.408	4.96E-05
1.409	4.98E-05
1.41	4.99E-05
1.411	5.00E-05
1.412	5.01E-05
1.413	5.03E-05
1.414	5.04E-05
1.415	5.05E-05
1.416	5.07E-05
1.417	5.08E-05
1.418	5.09E-05
1.419	5.10E-05
1.42	5.11E-05
1.421	5.12E-05
1.422	5.14E-05
1.423	5.15E-05
1.424	5.16E-05
1.425	5.17E-05
1.426	5.18E-05
1.427	5.19E-05
1.428	5.20E-05
1.429	5.21E-05
1.43	5.22E-05
1.431	5.23E-05
1.432	5.24E-05
1.433	5.25E-05
1.434	5.27E-05
1.435	5.28E-05
1.436	5.29E-05
1.437	5.30E-05
1.438	5.31E-05
1.439	5.32E-05
1.44	5.33E-05
1.441	5.34E-05
1.442	5.34E-05
1.443	5.35E-05
1.444	5.36E-05
1.445	5.37E-05
1.446	5.38E-05
1.447	5.39E-05
1.448	5.40E-05
1.449	5.41E-05
1.45	5.42E-05
1.451	5.42E-05
1.452	5.43E-05
1.453	5.44E-05
1.454	5.45E-05
1.455	5.46E-05
1.456	5.46E-05
1.457	5.47E-05
1.458	5.48E-05
1.459	5.49E-05
1.46	5.50E-05
1.461	5.50E-05
1.462	5.51E-05
1.463	5.52E-05
1.464	5.52E-05
1.465	5.53E-05
1.466	5.54E-05
1.467	5.54E-05
1.468	5.55E-05
1.469	5.56E-05
1.47	5.57E-05
1.471	5.57E-05
1.472	5.58E-05
1.473	5.58E-05
1.474	5.59E-05
1.475	5.59E-05
1.476	5.60E-05
1.477	5.61E-05
1.478	5.61E-05
1.479	5.62E-05
1.48	5.62E-05
1.481	5.63E-05
1.482	5.63E-05
1.483	5.64E-05
1.484	5.64E-05
1.485	5.65E-05
1.486	5.65E-05
1.487	5.65E-05
1.488	5.66E-05
1.489	5.66E-05
1.49	5.67E-05
1.491	5.67E-05
1.492	5.67E-05
1.493	5.68E-05
1.494	5.68E-05
1.495	5.68E-05
1.496	5.69E-05
1.497	5.69E-05
1.498	5.70E-05
1.499	5.70E-05
1.5	5.70E-05
1.501	5.70E-05
1.502	5.71E-05
1.503	5.71E-05
1.504	5.71E-05
1.505	5.71E-05
1.506	5.72E-05
1.507	5.72E-05
1.508	5.72E-05
1.509	5.72E-05
1.51	5.73E-05
1.511	5.73E-05
1.512	5.73E-05
1.513	5.73E-05
1.514	5.74E-05
1.515	5.74E-05
1.516	5.74E-05
1.517	5.74E-05
1.518	5.74E-05
1.519	5.74E-05
1.52	5.74E-05
1.521	5.74E-05
1.522	5.75E-05
1.523	5.75E-05
1.524	5.75E-05
1.525	5.75E-05
1.526	5.75E-05
1.527	5.75E-05
1.528	5.75E-05
1.529	5.75E-05
1.53	5.75E-05
1.531	5.75E-05
1.532	5.75E-05
1.533	5.75E-05
1.534	5.75E-05
1.535	5.75E-05
1.536	5.75E-05
1.537	5.75E-05
1.538	5.75E-05
1.539	5.75E-05
1.54	5.75E-05
1.541	5.75E-05
1.542	5.75E-05
1.543	5.75E-05
1.544	5.75E-05
1.545	5.75E-05
1.546	5.75E-05
1.547	5.75E-05
1.548	5.74E-05
1.549	5.74E-05
1.55	5.74E-05
1.551	5.74E-05
1.552	5.74E-05
1.553	5.74E-05
1.554	5.74E-05
1.555	5.74E-05
1.556	5.74E-05
1.557	5.73E-05
1.558	5.73E-05
1.559	5.73E-05
1.56	5.73E-05
1.561	5.73E-05
1.562	5.73E-05
1.563	5.72E-05
1.564	5.72E-05
1.565	5.72E-05
1.566	5.72E-05
1.567	5.72E-05
1.568	5.72E-05
1.569	5.71E-05
1.57	5.71E-05
1.571	5.71E-05
1.572	5.71E-05
1.573	5.70E-05
1.574	5.70E-05
1.575	5.70E-05
1.576	5.70E-05
1.577	5.69E-05
1.578	5.69E-05
1.579	5.69E-05
1.58	5.69E-05
1.581	5.68E-05
1.582	5.68E-05
1.583	5.68E-05
1.584	5.68E-05
1.585	5.67E-05
1.586	5.67E-05
1.587	5.67E-05
1.588	5.67E-05
1.589	5.66E-05
1.59	5.66E-05
1.591	5.66E-05
1.592	5.66E-05
1.593	5.65E-05
1.594	5.65E-05
1.595	5.65E-05
1.596	5.64E-05
1.597	5.64E-05
1.598	5.64E-05
1.599	5.63E-05
1.6	5.63E-05
1.601	5.63E-05
1.602	5.63E-05
1.603	5.62E-05
1.604	5.62E-05
1.605	5.62E-05
1.606	5.61E-05
1.607	5.61E-05
1.608	5.61E-05
1.609	5.60E-05
1.61	5.60E-05
1.611	5.60E-05
1.612	5.60E-05
1.613	5.59E-05
1.614	5.59E-05
1.615	5.59E-05
1.616	5.58E-05
1.617	5.58E-05
1.618	5.58E-05
1.619	5.57E-05
1.62	5.57E-05
1.621	5.57E-05
1.622	5.56E-05
1.623	5.56E-05
1.624	5.56E-05
1.625	5.55E-05
1.626	5.55E-05
1.627	5.55E-05
1.628	5.54E-05
1.629	5.54E-05
1.63	5.54E-05
1.631	5.53E-05
1.632	5.53E-05
1.633	5.53E-05
1.634	5.52E-05
1.635	5.52E-05
1.636	5.52E-05
1.637	5.51E-05
1.638	5.51E-05
1.639	5.51E-05
1.64	5.51E-05
1.641	5.50E-05
1.642	5.50E-05
1.643	5.49E-05
1.644	5.49E-05
1.645	5.49E-05
1.646	5.48E-05
1.647	5.48E-05
1.648	5.48E-05
1.649	5.47E-05
1.65	5.47E-05
1.651	5.46E-05
1.652	5.46E-05
1.653	5.46E-05
1.654	5.45E-05
1.655	5.45E-05
1.656	5.45E-05
1.657	5.44E-05
1.658	5.44E-05
1.659	5.44E-05
1.66	5.43E-05
1.661	5.43E-05
1.662	5.43E-05
1.663	5.42E-05
1.664	5.42E-05
1.665	5.42E-05
1.666	5.41E-05
1.667	5.41E-05
1.668	5.41E-05
1.669	5.40E-05
1.67	5.40E-05
1.671	5.40E-05
1.672	5.39E-05
1.673	5.39E-05
1.674	5.39E-05
1.675	5.38E-05
1.676	5.38E-05
1.677	5.38E-05
1.678	5.37E-05
1.679	5.37E-05
1.68	5.37E-05
1.681	5.36E-05
1.682	5.36E-05
1.683	5.36E-05
1.684	5.35E-05
1.685	5.35E-05
1.686	5.35E-05
1.687	5.34E-05
1.688	5.34E-05
1.689	5.34E-05
1.69	5.34E-05
1.691	5.33E-05
1.692	5.33E-05
1.693	5.33E-05
1.694	5.32E-05
1.695	5.32E-05
1.696	5.32E-05
1.697	5.31E-05
1.698	5.31E-05
1.699	5.31E-05
1.7	5.31E-05
1.701	5.30E-05
1.702	5.30E-05
1.703	5.30E-05
1.704	5.30E-05
1.705	5.29E-05
1.706	5.29E-05
1.707	5.29E-05
1.708	5.29E-05
1.709	5.28E-05
1.71	5.28E-05
1.711	5.28E-05
1.712	5.28E-05
1.713	5.27E-05
1.714	5.27E-05
1.715	5.27E-05
1.716	5.27E-05
1.717	5.26E-05
1.718	5.26E-05
1.719	5.26E-05
1.72	5.26E-05
1.721	5.25E-05
1.722	5.25E-05
1.723	5.25E-05
1.724	5.25E-05
1.725	5.24E-05
1.726	5.24E-05
1.727	5.24E-05
1.728	5.24E-05
1.729	5.23E-05
1.73	5.23E-05
1.731	5.23E-05
1.732	5.23E-05
1.733	5.22E-05
1.734	5.22E-05
1.735	5.22E-05
1.736	5.22E-05
1.737	5.22E-05
1.738	5.22E-05
1.739	5.22E-05
1.74	5.22E-05
1.741	5.22E-05
1.742	5.21E-05
1.743	5.21E-05
1.744	5.21E-05
1.745	5.21E-05
1.746	5.21E-05
1.747	5.21E-05
1.748	5.21E-05
1.749	5.21E-05
1.75	5.21E-05
1.751	5.20E-05
1.752	5.20E-05
1.753	5.20E-05
1.754	5.20E-05
1.755	5.20E-05
1.756	5.20E-05
1.757	5.20E-05
1.758	5.20E-05
1.759	5.20E-05
1.76	5.20E-05
1.761	5.19E-05
1.762	5.19E-05
1.763	5.19E-05
1.764	5.19E-05
1.765	5.19E-05
1.766	5.19E-05
1.767	5.19E-05
1.768	5.19E-05
1.769	5.19E-05
1.77	5.19E-05
1.771	5.19E-05
1.772	5.19E-05
1.773	5.19E-05
1.774	5.19E-05
1.775	5.19E-05
1.776	5.19E-05
1.777	5.19E-05
1.778	5.19E-05
1.779	5.19E-05
1.78	5.19E-05
1.781	5.19E-05
1.782	5.19E-05
1.783	5.19E-05
1.784	5.19E-05
1.785	5.19E-05
1.786	5.19E-05
1.787	5.19E-05
1.788	5.19E-05
1.789	5.19E-05
1.79	5.19E-05
1.791	5.19E-05
1.792	5.19E-05
1.793	5.19E-05
1.794	5.19E-05
1.795	5.19E-05
1.796	5.20E-05
1.797	5.20E-05
1.798	5.20E-05
1.799	5.20E-05
1.8	5.20E-05
1.801	5.20E-05
1.802	5.20E-05
1.803	5.20E-05
1.804	5.21E-05
1.805	5.21E-05
1.806	5.21E-05
1.807	5.21E-05
1.808	5.21E-05
1.809	5.21E-05
1.81	5.22E-05
1.811	5.22E-05
1.812	5.22E-05
1.813	5.22E-05
1.814	5.22E-05
1.815	5.23E-05
1.816	5.23E-05
1.817	5.23E-05
1.818	5.24E-05
1.819	5.24E-05
1.82	5.24E-05
1.821	5.24E-05
1.822	5.25E-05
1.823	5.25E-05
1.824	5.25E-05
1.825	5.26E-05
1.826	5.26E-05
1.827	5.26E-05
1.828	5.26E-05
1.829	5.27E-05
1.83	5.27E-05
1.831	5.27E-05
1.832	5.28E-05
1.833	5.28E-05
1.834	5.28E-05
1.835	5.29E-05
1.836	5.29E-05
1.837	5.29E-05
1.838	5.30E-05
1.839	5.30E-05
1.84	5.31E-05
1.841	5.31E-05
1.842	5.31E-05
1.843	5.32E-05
1.844	5.32E-05
1.845	5.32E-05
1.846	5.33E-05
1.847	5.33E-05
1.848	5.34E-05
1.849	5.34E-05
1.85	5.35E-05
1.851	5.35E-05
1.852	5.35E-05
1.853	5.36E-05
1.854	5.36E-05
1.855	5.37E-05
1.856	5.37E-05
1.857	5.38E-05
1.858	5.38E-05
1.859	5.39E-05
1.86	5.39E-05
1.861	5.40E-05
1.862	5.40E-05
1.863	5.41E-05
1.864	5.41E-05
1.865	5.42E-05
1.866	5.42E-05
1.867	5.43E-05
1.868	5.44E-05
1.869	5.44E-05
1.87	5.45E-05
1.871	5.45E-05
1.872	5.46E-05
1.873	5.46E-05
1.874	5.47E-05
1.875	5.47E-05
1.876	5.48E-05
1.877	5.48E-05
1.878	5.49E-05
1.879	5.50E-05
1.88	5.50E-05
1.881	5.51E-05
1.882	5.52E-05
1.883	5.52E-05
1.884	5.53E-05
1.885	5.54E-05
1.886	5.54E-05
1.887	5.55E-05
1.888	5.55E-05
1.889	5.56E-05
1.89	5.57E-05
1.891	5.57E-05
1.892	5.58E-05
1.893	5.59E-05
1.894	5.59E-05
1.895	5.60E-05
1.896	5.61E-05
1.897	5.61E-05
1.898	5.62E-05
1.899	5.62E-05
1.9	5.63E-05
1.901	5.64E-05
1.902	5.65E-05
1.903	5.65E-05
1.904	5.66E-05
1.905	5.67E-05
1.906	5.67E-05
1.907	5.68E-05
1.908	5.69E-05
1.909	5.70E-05
1.91	5.70E-05
1.911	5.71E-05
1.912	5.72E-05
1.913	5.73E-05
1.914	5.73E-05
1.915	5.74E-05
1.916	5.75E-05
1.917	5.76E-05
1.918	5.77E-05
1.919	5.77E-05
1.92	5.78E-05
1.921	5.79E-05
1.922	5.80E-05
1.923	5.81E-05
1.924	5.82E-05
1.925	5.82E-05
1.926	5.83E-05
1.927	5.84E-05
1.928	5.85E-05
1.929	5.85E-05
1.93	5.86E-05
1.931	5.87E-05
1.932	5.88E-05
1.933	5.89E-05
1.934	5.90E-05
1.935	5.90E-05
1.936	5.91E-05
1.937	5.92E-05
1.938	5.93E-05
1.939	5.94E-05
1.94	5.94E-05
1.941	5.95E-05
1.942	5.96E-05
1.943	5.97E-05
1.944	5.98E-05
1.945	5.99E-05
1.946	6.00E-05
1.947	6.01E-05
1.948	6.02E-05
1.949	6.02E-05
1.95	6.03E-05
1.951	6.04E-05
1.952	6.05E-05
1.953	6.06E-05
1.954	6.07E-05
1.955	6.08E-05
1.956	6.09E-05
1.957	6.09E-05
1.958	6.10E-05
1.959	6.11E-05
1.96	6.12E-05
1.961	6.13E-05
1.962	6.14E-05
1.963	6.15E-05
1.964	6.16E-05
1.965	6.16E-05
1.966	6.17E-05
1.967	6.18E-05
1.968	6.19E-05
1.969	6.20E-05
1.97	6.21E-05
1.971	6.21E-05
1.972	6.22E-05
1.973	6.23E-05
1.974	6.24E-05
1.975	6.25E-05
1.976	6.26E-05
1.977	6.27E-05
1.978	6.28E-05
[truncated: 4,021 more rows]
