# Supplementary material for: Sulfonamide-directed site-selective functionalization of unactivated C(sp3)−H enabled by photocatalytic sequential electron/proton transfer
Source: Nat Commun. 2024 Jun 14;15:5087. doi: 10.1038/s41467-024-49337-3 (PMC11178871; doi:10.1038/s41467-024-49337-3)
Supplement: Supplementary file 3 — Source Data [file 41467_2024_49337_MOESM3_ESM.zip › Source Data/Dataset 1. CV tests/CV pf PG4-FigureS17.csv]

Nov. 26	2023 15:21:43
Cyclic Voltammetry
File: c:\users\25681\desktop\cv20231126\4-Data Source: Experiment
Instrument Model: CHI600E
Header:
Note:
Init E (V) = 0
High E (V) = 3
Low E (V) = 0
Init P/N = P
Scan Rate (V/s) = 0.1
Segment = 2
Sample Interval (V) = 0.001
Quiet Time (sec) = 2
Sensitivity (A/V) = 0.001
Results:
Channel 1:
Segment 1:
Segment 2:
Potential/V	Current/A
0	-1.23E-05
0.001	-1.19E-05
0.002	-1.18E-05
0.003	-1.16E-05
0.004	-1.15E-05
0.005	-1.14E-05
0.006	-1.13E-05
0.007	-1.12E-05
0.008	-1.11E-05
0.009	-1.11E-05
0.01	-1.10E-05
0.011	-1.09E-05
0.012	-1.08E-05
0.013	-1.07E-05
0.014	-1.07E-05
0.015	-1.06E-05
0.016	-1.05E-05
0.017	-1.04E-05
0.018	-1.04E-05
0.019	-1.03E-05
0.02	-1.02E-05
0.021	-1.02E-05
0.022	-1.01E-05
0.023	-9.99E-06
0.024	-9.92E-06
0.025	-9.87E-06
0.026	-9.78E-06
0.027	-9.74E-06
0.028	-9.63E-06
0.029	-9.60E-06
0.03	-9.55E-06
0.031	-9.48E-06
0.032	-9.42E-06
0.033	-9.36E-06
0.034	-9.30E-06
0.035	-9.26E-06
0.036	-9.17E-06
0.037	-9.14E-06
0.038	-9.06E-06
0.039	-9.03E-06
0.04	-8.96E-06
0.041	-8.92E-06
0.042	-8.85E-06
0.043	-8.82E-06
0.044	-8.75E-06
0.045	-8.70E-06
0.046	-8.64E-06
0.047	-8.59E-06
0.048	-8.52E-06
0.049	-8.46E-06
0.05	-8.43E-06
0.051	-8.37E-06
0.052	-8.30E-06
0.053	-8.28E-06
0.054	-8.21E-06
0.055	-8.16E-06
0.056	-8.10E-06
0.057	-8.06E-06
0.058	-7.98E-06
0.059	-7.95E-06
0.06	-7.88E-06
0.061	-7.84E-06
0.062	-7.79E-06
0.063	-7.77E-06
0.064	-7.66E-06
0.065	-7.65E-06
0.066	-7.57E-06
0.067	-7.53E-06
0.068	-7.48E-06
0.069	-7.44E-06
0.07	-7.37E-06
0.071	-7.33E-06
0.072	-7.28E-06
0.073	-7.25E-06
0.074	-7.18E-06
0.075	-7.15E-06
0.076	-7.09E-06
0.077	-7.07E-06
0.078	-6.99E-06
0.079	-6.95E-06
0.08	-6.90E-06
0.081	-6.90E-06
0.082	-6.80E-06
0.083	-6.81E-06
0.084	-6.74E-06
0.085	-6.70E-06
0.086	-6.63E-06
0.087	-6.62E-06
0.088	-6.57E-06
0.089	-6.54E-06
0.09	-6.47E-06
0.091	-6.46E-06
0.092	-6.40E-06
0.093	-6.38E-06
0.094	-6.32E-06
0.095	-6.32E-06
0.096	-6.26E-06
0.097	-6.24E-06
0.098	-6.17E-06
0.099	-6.14E-06
0.1	-6.09E-06
0.101	-6.06E-06
0.102	-6.02E-06
0.103	-5.99E-06
0.104	-5.95E-06
0.105	-5.91E-06
0.106	-5.86E-06
0.107	-5.85E-06
0.108	-5.79E-06
0.109	-5.79E-06
0.11	-5.73E-06
0.111	-5.69E-06
0.112	-5.64E-06
0.113	-5.63E-06
0.114	-5.57E-06
0.115	-5.56E-06
0.116	-5.49E-06
0.117	-5.48E-06
0.118	-5.43E-06
0.119	-5.40E-06
0.12	-5.35E-06
0.121	-5.34E-06
0.122	-5.30E-06
0.123	-5.27E-06
0.124	-5.21E-06
0.125	-5.21E-06
0.126	-5.16E-06
0.127	-5.14E-06
0.128	-5.08E-06
0.129	-5.07E-06
0.13	-5.04E-06
0.131	-5.02E-06
0.132	-4.97E-06
0.133	-4.95E-06
0.134	-4.90E-06
0.135	-4.89E-06
0.136	-4.85E-06
0.137	-4.84E-06
0.138	-4.79E-06
0.139	-4.78E-06
0.14	-4.74E-06
0.141	-4.69E-06
0.142	-4.65E-06
0.143	-4.65E-06
0.144	-4.59E-06
0.145	-4.59E-06
0.146	-4.54E-06
0.147	-4.52E-06
0.148	-4.46E-06
0.149	-4.47E-06
0.15	-4.40E-06
0.151	-4.40E-06
0.152	-4.35E-06
0.153	-4.33E-06
0.154	-4.28E-06
0.155	-4.25E-06
0.156	-4.22E-06
0.157	-4.19E-06
0.158	-4.17E-06
0.159	-4.14E-06
0.16	-4.09E-06
0.161	-4.07E-06
0.162	-4.03E-06
0.163	-4.03E-06
0.164	-3.98E-06
0.165	-3.96E-06
0.166	-3.91E-06
0.167	-3.91E-06
0.168	-3.86E-06
0.169	-3.85E-06
0.17	-3.80E-06
0.171	-3.79E-06
0.172	-3.74E-06
0.173	-3.73E-06
0.174	-3.69E-06
0.175	-3.68E-06
0.176	-3.63E-06
0.177	-3.61E-06
0.178	-3.56E-06
0.179	-3.56E-06
0.18	-3.50E-06
0.181	-3.50E-06
0.182	-3.45E-06
0.183	-3.50E-06
0.184	-3.51E-06
0.185	-3.43E-06
0.186	-3.34E-06
0.187	-3.34E-06
0.188	-3.29E-06
0.189	-3.30E-06
0.19	-3.24E-06
0.191	-3.23E-06
0.192	-3.17E-06
0.193	-3.17E-06
0.194	-3.16E-06
0.195	-3.11E-06
0.196	-3.06E-06
0.197	-3.06E-06
0.198	-3.01E-06
0.199	-3.00E-06
0.2	-2.97E-06
0.201	-2.94E-06
0.202	-2.91E-06
0.203	-2.90E-06
0.204	-2.84E-06
0.205	-2.83E-06
0.206	-2.79E-06
0.207	-2.79E-06
0.208	-2.74E-06
0.209	-2.71E-06
0.21	-2.68E-06
0.211	-2.68E-06
0.212	-2.63E-06
0.213	-2.64E-06
0.214	-2.58E-06
0.215	-2.57E-06
0.216	-2.52E-06
0.217	-2.53E-06
0.218	-2.47E-06
0.219	-2.49E-06
0.22	-2.42E-06
0.221	-2.36E-06
0.222	-2.36E-06
0.223	-2.37E-06
0.224	-2.33E-06
0.225	-2.32E-06
0.226	-2.29E-06
0.227	-2.30E-06
0.228	-2.21E-06
0.229	-2.22E-06
0.23	-2.19E-06
0.231	-2.17E-06
0.232	-2.14E-06
0.233	-2.13E-06
0.234	-2.07E-06
0.235	-2.08E-06
0.236	-2.03E-06
0.237	-2.04E-06
0.238	-2.00E-06
0.239	-1.98E-06
0.24	-1.94E-06
0.241	-1.94E-06
0.242	-1.90E-06
0.243	-1.90E-06
0.244	-1.85E-06
0.245	-1.84E-06
0.246	-1.81E-06
0.247	-1.80E-06
0.248	-1.74E-06
0.249	-1.73E-06
0.25	-1.70E-06
0.251	-1.70E-06
0.252	-1.66E-06
0.253	-1.66E-06
0.254	-1.62E-06
0.255	-1.61E-06
0.256	-1.56E-06
0.257	-1.56E-06
0.258	-1.52E-06
0.259	-1.51E-06
0.26	-1.45E-06
0.261	-1.46E-06
0.262	-1.43E-06
0.263	-1.41E-06
0.264	-1.39E-06
0.265	-1.38E-06
0.266	-1.33E-06
0.267	-1.32E-06
0.268	-1.30E-06
0.269	-1.30E-06
0.27	-1.34E-06
0.271	-1.23E-06
0.272	-1.22E-06
0.273	-1.20E-06
0.274	-1.17E-06
0.275	-1.20E-06
0.276	-1.13E-06
0.277	-1.11E-06
0.278	-1.08E-06
0.279	-1.06E-06
0.28	-1.03E-06
0.281	-1.00E-06
0.282	-9.70E-07
0.283	-9.83E-07
0.284	-9.48E-07
0.285	-9.42E-07
0.286	-8.98E-07
0.287	-8.85E-07
0.288	-8.40E-07
0.289	-8.53E-07
0.29	-8.17E-07
0.291	-8.19E-07
0.292	-7.86E-07
0.293	-7.51E-07
0.294	-7.34E-07
0.295	-7.10E-07
0.296	-6.71E-07
0.297	-6.77E-07
0.298	-6.35E-07
0.299	-6.29E-07
0.3	-6.02E-07
0.301	-5.91E-07
0.302	-5.54E-07
0.303	-5.75E-07
0.304	-5.26E-07
0.305	-5.18E-07
0.306	-4.83E-07
0.307	-4.76E-07
0.308	-4.27E-07
0.309	-4.27E-07
0.31	-3.96E-07
0.311	-3.76E-07
0.312	-3.51E-07
0.313	-3.41E-07
0.314	-2.98E-07
0.315	-3.03E-07
0.316	-2.62E-07
0.317	-2.59E-07
0.318	-2.14E-07
0.319	-2.14E-07
0.32	-1.89E-07
0.321	-1.79E-07
0.322	-1.52E-07
0.323	-1.32E-07
0.324	-1.03E-07
0.325	-9.99E-08
0.326	-7.43E-08
0.327	-5.06E-08
0.328	-5.46E-08
0.329	-2.01E-08
0.33	7.48E-09
0.331	7.48E-09
0.332	3.90E-08
0.333	5.97E-08
0.334	8.72E-08
0.335	1.00E-07
0.336	1.26E-07
0.337	1.32E-07
0.338	1.64E-07
0.339	1.81E-07
0.34	2.10E-07
0.341	1.98E-07
0.342	2.36E-07
0.343	2.56E-07
0.344	2.69E-07
0.345	2.91E-07
0.346	3.17E-07
0.347	3.23E-07
0.348	3.50E-07
0.349	3.71E-07
0.35	3.93E-07
0.351	3.98E-07
0.352	4.29E-07
0.353	4.35E-07
0.354	4.74E-07
0.355	4.75E-07
0.356	5.04E-07
0.357	5.22E-07
0.358	5.49E-07
0.359	5.53E-07
0.36	5.74E-07
0.361	5.93E-07
0.362	6.25E-07
0.363	6.38E-07
0.364	6.62E-07
0.365	6.71E-07
0.366	6.88E-07
0.367	7.04E-07
0.368	7.38E-07
0.369	7.42E-07
0.37	7.68E-07
0.371	7.84E-07
0.372	8.12E-07
0.373	8.10E-07
0.374	8.41E-07
0.375	8.52E-07
0.376	8.80E-07
0.377	9.03E-07
0.378	9.19E-07
0.379	9.29E-07
0.38	9.77E-07
0.381	9.74E-07
0.382	9.90E-07
0.383	1.00E-06
0.384	1.04E-06
0.385	1.05E-06
0.386	1.07E-06
0.387	1.09E-06
0.388	1.10E-06
0.389	1.12E-06
0.39	1.16E-06
0.391	1.17E-06
0.392	1.19E-06
0.393	1.18E-06
0.394	1.22E-06
0.395	1.22E-06
0.396	1.25E-06
0.397	1.27E-06
0.398	1.30E-06
0.399	1.32E-06
0.4	1.33E-06
0.401	1.34E-06
0.402	1.37E-06
0.403	1.39E-06
0.404	1.41E-06
0.405	1.40E-06
0.406	1.43E-06
0.407	1.46E-06
0.408	1.47E-06
0.409	1.50E-06
0.41	1.55E-06
0.411	1.54E-06
0.412	1.53E-06
0.413	1.57E-06
0.414	1.59E-06
0.415	1.60E-06
0.416	1.64E-06
0.417	1.64E-06
0.418	1.67E-06
0.419	1.68E-06
0.42	1.71E-06
0.421	1.73E-06
0.422	1.74E-06
0.423	1.75E-06
0.424	1.76E-06
0.425	1.79E-06
0.426	1.81E-06
0.427	1.82E-06
0.428	1.85E-06
0.429	1.87E-06
0.43	1.87E-06
0.431	1.91E-06
0.432	1.91E-06
0.433	1.94E-06
0.434	1.95E-06
0.435	1.97E-06
0.436	1.99E-06
0.437	2.00E-06
0.438	2.02E-06
0.439	2.03E-06
0.44	2.04E-06
0.441	2.08E-06
0.442	2.08E-06
0.443	2.10E-06
0.444	2.14E-06
0.445	2.13E-06
0.446	2.15E-06
0.447	2.19E-06
0.448	2.19E-06
0.449	2.21E-06
0.45	2.22E-06
0.451	2.24E-06
0.452	2.25E-06
0.453	2.28E-06
0.454	2.29E-06
0.455	2.30E-06
0.456	2.32E-06
0.457	2.33E-06
0.458	2.34E-06
0.459	2.36E-06
0.46	2.39E-06
0.461	2.41E-06
0.462	2.42E-06
0.463	2.45E-06
0.464	2.44E-06
0.465	2.47E-06
0.466	2.48E-06
0.467	2.50E-06
0.468	2.52E-06
0.469	2.53E-06
0.47	2.55E-06
0.471	2.56E-06
0.472	2.58E-06
0.473	2.60E-06
0.474	2.60E-06
0.475	2.63E-06
0.476	2.64E-06
0.477	2.65E-06
0.478	2.67E-06
0.479	2.68E-06
0.48	2.71E-06
0.481	2.73E-06
0.482	2.73E-06
0.483	2.75E-06
0.484	2.77E-06
0.485	2.78E-06
0.486	2.78E-06
0.487	2.82E-06
0.488	2.82E-06
0.489	2.83E-06
0.49	2.85E-06
0.491	2.86E-06
0.492	2.88E-06
0.493	2.90E-06
0.494	2.91E-06
0.495	2.94E-06
0.496	2.95E-06
0.497	2.96E-06
0.498	2.97E-06
0.499	2.99E-06
0.5	3.01E-06
0.501	3.03E-06
0.502	3.05E-06
0.503	3.06E-06
0.504	3.05E-06
0.505	3.08E-06
0.506	3.10E-06
0.507	3.11E-06
0.508	3.13E-06
0.509	3.14E-06
0.51	3.15E-06
0.511	3.18E-06
0.512	3.20E-06
0.513	3.22E-06
0.514	3.22E-06
0.515	3.25E-06
0.516	3.27E-06
0.517	3.28E-06
0.518	3.28E-06
0.519	3.31E-06
0.52	3.31E-06
0.521	3.33E-06
0.522	3.34E-06
0.523	3.36E-06
0.524	3.36E-06
0.525	3.38E-06
0.526	3.40E-06
0.527	3.41E-06
0.528	3.43E-06
0.529	3.43E-06
0.53	3.45E-06
0.531	3.48E-06
0.532	3.49E-06
0.533	3.49E-06
0.534	3.53E-06
0.535	3.53E-06
0.536	3.54E-06
0.537	3.58E-06
0.538	3.57E-06
0.539	3.59E-06
0.54	3.61E-06
0.541	3.64E-06
0.542	3.63E-06
0.543	3.64E-06
0.544	3.65E-06
0.545	3.68E-06
0.546	3.70E-06
0.547	3.70E-06
0.548	3.72E-06
0.549	3.74E-06
0.55	3.74E-06
0.551	3.79E-06
0.552	3.78E-06
0.553	3.79E-06
0.554	3.81E-06
0.555	3.83E-06
0.556	3.84E-06
0.557	3.85E-06
0.558	3.87E-06
0.559	3.90E-06
0.56	3.89E-06
0.561	3.91E-06
0.562	3.92E-06
0.563	3.94E-06
0.564	3.96E-06
0.565	3.97E-06
0.566	3.97E-06
0.567	3.99E-06
0.568	4.00E-06
0.569	4.03E-06
0.57	4.04E-06
0.571	4.05E-06
0.572	4.09E-06
0.573	4.08E-06
0.574	4.10E-06
0.575	4.11E-06
0.576	4.13E-06
0.577	4.14E-06
0.578	4.15E-06
0.579	4.17E-06
0.58	4.17E-06
0.581	4.18E-06
0.582	4.21E-06
0.583	4.24E-06
0.584	4.23E-06
0.585	4.24E-06
0.586	4.27E-06
0.587	4.29E-06
0.588	4.30E-06
0.589	4.32E-06
0.59	4.32E-06
0.591	4.34E-06
0.592	4.35E-06
0.593	4.37E-06
0.594	4.38E-06
0.595	4.39E-06
0.596	4.41E-06
0.597	4.42E-06
0.598	4.42E-06
0.599	4.45E-06
0.6	4.46E-06
0.601	4.48E-06
0.602	4.48E-06
0.603	4.51E-06
0.604	4.51E-06
0.605	4.53E-06
0.606	4.55E-06
0.607	4.53E-06
0.608	4.56E-06
0.609	4.59E-06
0.61	4.59E-06
0.611	4.62E-06
0.612	4.65E-06
0.613	4.66E-06
0.614	4.67E-06
0.615	4.68E-06
0.616	4.68E-06
0.617	4.69E-06
0.618	4.72E-06
0.619	4.75E-06
0.62	4.75E-06
0.621	4.76E-06
0.622	4.77E-06
0.623	4.78E-06
0.624	4.78E-06
0.625	4.82E-06
0.626	4.81E-06
0.627	4.85E-06
0.628	4.84E-06
0.629	4.87E-06
0.63	4.88E-06
0.631	4.90E-06
0.632	4.90E-06
0.633	4.91E-06
0.634	4.92E-06
0.635	4.96E-06
0.636	4.96E-06
0.637	4.97E-06
0.638	4.96E-06
0.639	5.00E-06
0.64	5.01E-06
0.641	5.01E-06
0.642	5.02E-06
0.643	5.04E-06
0.644	5.06E-06
0.645	5.07E-06
0.646	5.07E-06
0.647	5.10E-06
0.648	5.10E-06
0.649	5.12E-06
0.65	5.12E-06
0.651	5.15E-06
0.652	5.14E-06
0.653	5.18E-06
0.654	5.17E-06
0.655	5.20E-06
0.656	5.19E-06
0.657	5.24E-06
0.658	5.23E-06
0.659	5.26E-06
0.66	5.26E-06
0.661	5.27E-06
0.662	5.29E-06
0.663	5.31E-06
0.664	5.30E-06
0.665	5.34E-06
0.666	5.35E-06
0.667	5.36E-06
0.668	5.37E-06
0.669	5.39E-06
0.67	5.40E-06
0.671	5.42E-06
0.672	5.43E-06
0.673	5.44E-06
0.674	5.44E-06
0.675	5.46E-06
0.676	5.47E-06
0.677	5.48E-06
0.678	5.51E-06
0.679	5.52E-06
0.68	5.51E-06
0.681	5.54E-06
0.682	5.55E-06
0.683	5.55E-06
0.684	5.56E-06
0.685	5.60E-06
0.686	5.60E-06
0.687	5.61E-06
0.688	5.62E-06
0.689	5.63E-06
0.69	5.66E-06
0.691	5.69E-06
0.692	5.68E-06
0.693	5.71E-06
0.694	5.72E-06
0.695	5.74E-06
0.696	5.73E-06
0.697	5.77E-06
0.698	5.76E-06
0.699	5.80E-06
0.7	5.79E-06
0.701	5.82E-06
0.702	5.82E-06
0.703	5.84E-06
0.704	5.86E-06
0.705	5.88E-06
0.706	5.88E-06
0.707	5.90E-06
0.708	5.91E-06
0.709	5.91E-06
0.71	5.94E-06
0.711	5.96E-06
0.712	5.97E-06
0.713	5.98E-06
0.714	5.99E-06
0.715	6.01E-06
0.716	6.02E-06
0.717	6.04E-06
0.718	6.05E-06
0.719	6.07E-06
0.72	6.07E-06
0.721	6.09E-06
0.722	6.11E-06
0.723	6.13E-06
0.724	6.14E-06
0.725	6.15E-06
0.726	6.15E-06
0.727	6.18E-06
0.728	6.18E-06
0.729	6.21E-06
0.73	6.21E-06
0.731	6.24E-06
0.732	6.25E-06
0.733	6.28E-06
0.734	6.27E-06
0.735	6.28E-06
0.736	6.32E-06
0.737	6.33E-06
0.738	6.32E-06
0.739	6.37E-06
0.74	6.37E-06
0.741	6.38E-06
0.742	6.40E-06
0.743	6.42E-06
0.744	6.42E-06
0.745	6.45E-06
0.746	6.45E-06
0.747	6.47E-06
0.748	6.49E-06
0.749	6.50E-06
0.75	6.52E-06
0.751	6.54E-06
0.752	6.54E-06
0.753	6.56E-06
0.754	6.57E-06
0.755	6.60E-06
0.756	6.61E-06
0.757	6.63E-06
0.758	6.63E-06
0.759	6.67E-06
0.76	6.67E-06
0.761	6.68E-06
0.762	6.70E-06
0.763	6.72E-06
0.764	6.73E-06
0.765	6.76E-06
0.766	6.77E-06
0.767	6.78E-06
0.768	6.81E-06
0.769	6.84E-06
0.77	6.84E-06
0.771	6.86E-06
0.772	6.89E-06
0.773	6.88E-06
0.774	6.90E-06
0.775	6.93E-06
0.776	6.93E-06
0.777	6.96E-06
0.778	6.97E-06
0.779	6.98E-06
0.78	7.00E-06
0.781	7.04E-06
0.782	7.04E-06
0.783	7.06E-06
0.784	7.07E-06
0.785	7.10E-06
0.786	7.09E-06
0.787	7.14E-06
0.788	7.15E-06
0.789	7.15E-06
0.79	7.17E-06
0.791	7.20E-06
0.792	7.20E-06
0.793	7.23E-06
0.794	7.25E-06
0.795	7.27E-06
0.796	7.30E-06
0.797	7.30E-06
0.798	7.31E-06
0.799	7.34E-06
0.8	7.35E-06
0.801	7.39E-06
0.802	7.39E-06
0.803	7.42E-06
0.804	7.44E-06
0.805	7.47E-06
0.806	7.47E-06
0.807	7.49E-06
0.808	7.51E-06
0.809	7.53E-06
0.81	7.54E-06
0.811	7.57E-06
0.812	7.57E-06
0.813	7.60E-06
0.814	7.61E-06
0.815	7.65E-06
0.816	7.65E-06
0.817	7.68E-06
0.818	7.69E-06
0.819	7.75E-06
0.82	7.74E-06
0.821	7.79E-06
0.822	7.78E-06
0.823	7.82E-06
0.824	7.81E-06
0.825	7.86E-06
0.826	7.87E-06
0.827	7.89E-06
0.828	7.91E-06
0.829	7.93E-06
0.83	7.95E-06
0.831	7.98E-06
0.832	7.98E-06
0.833	8.03E-06
0.834	8.03E-06
0.835	8.07E-06
0.836	8.08E-06
0.837	8.10E-06
0.838	8.11E-06
0.839	8.15E-06
0.84	8.15E-06
0.841	8.19E-06
0.842	8.21E-06
0.843	8.23E-06
0.844	8.24E-06
0.845	8.27E-06
0.846	8.28E-06
0.847	8.33E-06
0.848	8.33E-06
0.849	8.34E-06
0.85	8.37E-06
0.851	8.41E-06
0.852	8.43E-06
0.853	8.44E-06
0.854	8.46E-06
0.855	8.50E-06
0.856	8.51E-06
0.857	8.54E-06
0.858	8.56E-06
0.859	8.60E-06
0.86	8.61E-06
0.861	8.64E-06
0.862	8.65E-06
0.863	8.69E-06
0.864	8.70E-06
0.865	8.73E-06
0.866	8.74E-06
0.867	8.78E-06
0.868	8.79E-06
0.869	8.81E-06
0.87	8.84E-06
0.871	8.88E-06
0.872	8.88E-06
0.873	8.92E-06
0.874	8.92E-06
0.875	8.97E-06
0.876	8.94E-06
0.877	8.99E-06
0.878	9.04E-06
0.879	9.08E-06
0.88	9.08E-06
0.881	9.11E-06
0.882	9.11E-06
0.883	9.16E-06
0.884	9.18E-06
0.885	9.21E-06
0.886	9.21E-06
0.887	9.26E-06
0.888	9.26E-06
0.889	9.31E-06
0.89	9.31E-06
0.891	9.34E-06
0.892	9.36E-06
0.893	9.40E-06
0.894	9.41E-06
0.895	9.46E-06
0.896	9.45E-06
0.897	9.49E-06
0.898	9.52E-06
0.899	9.54E-06
0.9	9.56E-06
0.901	9.59E-06
0.902	9.61E-06
0.903	9.64E-06
0.904	9.63E-06
0.905	9.69E-06
0.906	9.70E-06
0.907	9.73E-06
0.908	9.75E-06
0.909	9.78E-06
0.91	9.80E-06
0.911	9.83E-06
0.912	9.84E-06
0.913	9.88E-06
0.914	9.90E-06
0.915	9.92E-06
0.916	9.90E-06
0.917	9.97E-06
0.918	9.98E-06
0.919	1.01E-05
0.92	1.00E-05
0.921	1.01E-05
0.922	1.01E-05
0.923	1.01E-05
0.924	1.02E-05
0.925	1.02E-05
0.926	1.02E-05
0.927	1.02E-05
0.928	1.02E-05
0.929	1.03E-05
0.93	1.03E-05
0.931	1.03E-05
0.932	1.04E-05
0.933	1.04E-05
0.934	1.04E-05
0.935	1.04E-05
0.936	1.04E-05
0.937	1.05E-05
0.938	1.05E-05
0.939	1.05E-05
0.94	1.06E-05
0.941	1.06E-05
0.942	1.06E-05
0.943	1.06E-05
0.944	1.07E-05
0.945	1.07E-05
0.946	1.07E-05
0.947	1.08E-05
0.948	1.08E-05
0.949	1.08E-05
0.95	1.08E-05
0.951	1.09E-05
0.952	1.09E-05
0.953	1.09E-05
0.954	1.09E-05
0.955	1.10E-05
0.956	1.10E-05
0.957	1.10E-05
0.958	1.10E-05
0.959	1.11E-05
0.96	1.11E-05
0.961	1.11E-05
0.962	1.11E-05
0.963	1.12E-05
0.964	1.12E-05
0.965	1.12E-05
0.966	1.12E-05
0.967	1.13E-05
0.968	1.13E-05
0.969	1.13E-05
0.97	1.13E-05
0.971	1.14E-05
0.972	1.14E-05
0.973	1.14E-05
0.974	1.14E-05
0.975	1.15E-05
0.976	1.15E-05
0.977	1.15E-05
0.978	1.15E-05
0.979	1.16E-05
0.98	1.16E-05
0.981	1.16E-05
0.982	1.16E-05
0.983	1.17E-05
0.984	1.17E-05
0.985	1.17E-05
0.986	1.17E-05
0.987	1.18E-05
0.988	1.18E-05
0.989	1.18E-05
0.99	1.18E-05
0.991	1.19E-05
0.992	1.19E-05
0.993	1.19E-05
0.994	1.19E-05
0.995	1.20E-05
0.996	1.20E-05
0.997	1.20E-05
0.998	1.20E-05
0.999	1.21E-05
1	1.21E-05
1.001	1.21E-05
1.002	1.21E-05
1.003	1.21E-05
1.004	1.22E-05
1.005	1.22E-05
1.006	1.22E-05
1.007	1.23E-05
1.008	1.23E-05
1.009	1.23E-05
1.01	1.23E-05
1.011	1.24E-05
1.012	1.24E-05
1.013	1.24E-05
1.014	1.24E-05
1.015	1.24E-05
1.016	1.25E-05
1.017	1.25E-05
1.018	1.25E-05
1.019	1.26E-05
1.02	1.25E-05
1.021	1.26E-05
1.022	1.26E-05
1.023	1.26E-05
1.024	1.27E-05
1.025	1.27E-05
1.026	1.27E-05
1.027	1.27E-05
1.028	1.28E-05
1.029	1.28E-05
1.03	1.28E-05
1.031	1.29E-05
1.032	1.29E-05
1.033	1.29E-05
1.034	1.29E-05
1.035	1.29E-05
1.036	1.30E-05
1.037	1.30E-05
1.038	1.30E-05
1.039	1.30E-05
1.04	1.31E-05
1.041	1.31E-05
1.042	1.31E-05
1.043	1.31E-05
1.044	1.31E-05
1.045	1.32E-05
1.046	1.32E-05
1.047	1.32E-05
1.048	1.32E-05
1.049	1.33E-05
1.05	1.33E-05
1.051	1.33E-05
1.052	1.33E-05
1.053	1.34E-05
1.054	1.34E-05
1.055	1.34E-05
1.056	1.35E-05
1.057	1.35E-05
1.058	1.35E-05
1.059	1.35E-05
1.06	1.35E-05
1.061	1.36E-05
1.062	1.36E-05
1.063	1.36E-05
1.064	1.36E-05
1.065	1.37E-05
1.066	1.37E-05
1.067	1.37E-05
1.068	1.37E-05
1.069	1.38E-05
1.07	1.38E-05
1.071	1.38E-05
1.072	1.38E-05
1.073	1.39E-05
1.074	1.39E-05
1.075	1.39E-05
1.076	1.39E-05
1.077	1.39E-05
1.078	1.40E-05
1.079	1.40E-05
1.08	1.40E-05
1.081	1.41E-05
1.082	1.41E-05
1.083	1.41E-05
1.084	1.41E-05
1.085	1.42E-05
1.086	1.42E-05
1.087	1.42E-05
1.088	1.42E-05
1.089	1.43E-05
1.09	1.43E-05
1.091	1.43E-05
1.092	1.43E-05
1.093	1.43E-05
1.094	1.44E-05
1.095	1.44E-05
1.096	1.44E-05
1.097	1.44E-05
1.098	1.44E-05
1.099	1.45E-05
1.1	1.45E-05
1.101	1.45E-05
1.102	1.45E-05
1.103	1.46E-05
1.104	1.46E-05
1.105	1.46E-05
1.106	1.46E-05
1.107	1.47E-05
1.108	1.47E-05
1.109	1.47E-05
1.11	1.47E-05
1.111	1.48E-05
1.112	1.48E-05
1.113	1.48E-05
1.114	1.48E-05
1.115	1.49E-05
1.116	1.49E-05
1.117	1.49E-05
1.118	1.49E-05
1.119	1.50E-05
1.12	1.50E-05
1.121	1.50E-05
1.122	1.50E-05
1.123	1.51E-05
1.124	1.51E-05
1.125	1.51E-05
1.126	1.51E-05
1.127	1.52E-05
1.128	1.52E-05
1.129	1.52E-05
1.13	1.52E-05
1.131	1.53E-05
1.132	1.53E-05
1.133	1.53E-05
1.134	1.53E-05
1.135	1.54E-05
1.136	1.54E-05
1.137	1.54E-05
1.138	1.54E-05
1.139	1.55E-05
1.14	1.55E-05
1.141	1.55E-05
1.142	1.55E-05
1.143	1.56E-05
1.144	1.56E-05
1.145	1.56E-05
1.146	1.56E-05
1.147	1.57E-05
1.148	1.57E-05
1.149	1.57E-05
1.15	1.57E-05
1.151	1.58E-05
1.152	1.58E-05
1.153	1.58E-05
1.154	1.58E-05
1.155	1.59E-05
1.156	1.59E-05
1.157	1.59E-05
1.158	1.59E-05
1.159	1.60E-05
1.16	1.60E-05
1.161	1.60E-05
1.162	1.60E-05
1.163	1.61E-05
1.164	1.61E-05
1.165	1.61E-05
1.166	1.61E-05
1.167	1.62E-05
1.168	1.62E-05
1.169	1.62E-05
1.17	1.62E-05
1.171	1.63E-05
1.172	1.63E-05
1.173	1.63E-05
1.174	1.63E-05
1.175	1.64E-05
1.176	1.64E-05
1.177	1.64E-05
1.178	1.65E-05
1.179	1.65E-05
1.18	1.65E-05
1.181	1.65E-05
1.182	1.65E-05
1.183	1.66E-05
1.184	1.66E-05
1.185	1.66E-05
1.186	1.66E-05
1.187	1.67E-05
1.188	1.67E-05
1.189	1.67E-05
1.19	1.67E-05
1.191	1.68E-05
1.192	1.68E-05
1.193	1.68E-05
1.194	1.68E-05
1.195	1.69E-05
1.196	1.69E-05
1.197	1.69E-05
1.198	1.69E-05
1.199	1.70E-05
1.2	1.70E-05
1.201	1.70E-05
1.202	1.70E-05
1.203	1.71E-05
1.204	1.71E-05
1.205	1.71E-05
1.206	1.71E-05
1.207	1.72E-05
1.208	1.72E-05
1.209	1.72E-05
1.21	1.72E-05
1.211	1.73E-05
1.212	1.73E-05
1.213	1.73E-05
1.214	1.73E-05
1.215	1.74E-05
1.216	1.74E-05
1.217	1.74E-05
1.218	1.74E-05
1.219	1.75E-05
1.22	1.75E-05
1.221	1.75E-05
1.222	1.75E-05
1.223	1.76E-05
1.224	1.76E-05
1.225	1.76E-05
1.226	1.76E-05
1.227	1.77E-05
1.228	1.77E-05
1.229	1.78E-05
1.23	1.78E-05
1.231	1.78E-05
1.232	1.78E-05
1.233	1.79E-05
1.234	1.79E-05
1.235	1.79E-05
1.236	1.79E-05
1.237	1.80E-05
1.238	1.80E-05
1.239	1.80E-05
1.24	1.80E-05
1.241	1.81E-05
1.242	1.81E-05
1.243	1.81E-05
1.244	1.81E-05
1.245	1.82E-05
1.246	1.82E-05
1.247	1.82E-05
1.248	1.83E-05
1.249	1.83E-05
1.25	1.83E-05
1.251	1.83E-05
1.252	1.84E-05
1.253	1.84E-05
1.254	1.84E-05
1.255	1.85E-05
1.256	1.85E-05
1.257	1.85E-05
1.258	1.85E-05
1.259	1.86E-05
1.26	1.86E-05
1.261	1.86E-05
1.262	1.86E-05
1.263	1.87E-05
1.264	1.87E-05
1.265	1.87E-05
1.266	1.87E-05
1.267	1.88E-05
1.268	1.88E-05
1.269	1.88E-05
1.27	1.88E-05
1.271	1.89E-05
1.272	1.89E-05
1.273	1.89E-05
1.274	1.90E-05
1.275	1.90E-05
1.276	1.90E-05
1.277	1.90E-05
1.278	1.91E-05
1.279	1.91E-05
1.28	1.91E-05
1.281	1.91E-05
1.282	1.92E-05
1.283	1.92E-05
1.284	1.92E-05
1.285	1.93E-05
1.286	1.93E-05
1.287	1.93E-05
1.288	1.93E-05
1.289	1.94E-05
1.29	1.94E-05
1.291	1.94E-05
1.292	1.94E-05
1.293	1.95E-05
1.294	1.95E-05
1.295	1.95E-05
1.296	1.95E-05
1.297	1.96E-05
1.298	1.96E-05
1.299	1.96E-05
1.3	1.97E-05
1.301	1.97E-05
1.302	1.97E-05
1.303	1.97E-05
1.304	1.98E-05
1.305	1.98E-05
1.306	1.98E-05
1.307	1.98E-05
1.308	1.99E-05
1.309	1.99E-05
1.31	1.99E-05
1.311	2.00E-05
1.312	2.00E-05
1.313	2.00E-05
1.314	2.01E-05
1.315	2.01E-05
1.316	2.01E-05
1.317	2.01E-05
1.318	2.01E-05
1.319	2.02E-05
1.32	2.02E-05
1.321	2.02E-05
1.322	2.02E-05
1.323	2.03E-05
1.324	2.03E-05
1.325	2.03E-05
1.326	2.04E-05
1.327	2.04E-05
1.328	2.04E-05
1.329	2.05E-05
1.33	2.05E-05
1.331	2.05E-05
1.332	2.05E-05
1.333	2.06E-05
1.334	2.06E-05
1.335	2.06E-05
1.336	2.06E-05
1.337	2.07E-05
1.338	2.07E-05
1.339	2.07E-05
1.34	2.07E-05
1.341	2.08E-05
1.342	2.08E-05
1.343	2.08E-05
1.344	2.09E-05
1.345	2.09E-05
1.346	2.09E-05
1.347	2.09E-05
1.348	2.09E-05
1.349	2.10E-05
1.35	2.10E-05
1.351	2.11E-05
1.352	2.11E-05
1.353	2.11E-05
1.354	2.11E-05
1.355	2.11E-05
1.356	2.12E-05
1.357	2.12E-05
1.358	2.12E-05
1.359	2.12E-05
1.36	2.13E-05
1.361	2.13E-05
1.362	2.13E-05
1.363	2.14E-05
1.364	2.14E-05
1.365	2.14E-05
1.366	2.14E-05
1.367	2.15E-05
1.368	2.15E-05
1.369	2.15E-05
1.37	2.15E-05
1.371	2.16E-05
1.372	2.16E-05
1.373	2.16E-05
1.374	2.16E-05
1.375	2.17E-05
1.376	2.17E-05
1.377	2.17E-05
1.378	2.17E-05
1.379	2.18E-05
1.38	2.18E-05
1.381	2.18E-05
1.382	2.18E-05
1.383	2.19E-05
1.384	2.19E-05
1.385	2.19E-05
1.386	2.19E-05
1.387	2.20E-05
1.388	2.20E-05
1.389	2.21E-05
1.39	2.20E-05
1.391	2.20E-05
1.392	2.20E-05
1.393	2.21E-05
1.394	2.21E-05
1.395	2.22E-05
1.396	2.22E-05
1.397	2.22E-05
1.398	2.22E-05
1.399	2.23E-05
1.4	2.23E-05
1.401	2.23E-05
1.402	2.23E-05
1.403	2.24E-05
1.404	2.25E-05
1.405	2.25E-05
1.406	2.25E-05
1.407	2.25E-05
1.408	2.25E-05
1.409	2.25E-05
1.41	2.26E-05
1.411	2.26E-05
1.412	2.26E-05
1.413	2.27E-05
1.414	2.27E-05
1.415	2.27E-05
1.416	2.27E-05
1.417	2.28E-05
1.418	2.28E-05
1.419	2.28E-05
1.42	2.28E-05
1.421	2.29E-05
1.422	2.29E-05
1.423	2.29E-05
1.424	2.29E-05
1.425	2.30E-05
1.426	2.30E-05
1.427	2.30E-05
1.428	2.30E-05
1.429	2.31E-05
1.43	2.31E-05
1.431	2.31E-05
1.432	2.31E-05
1.433	2.32E-05
1.434	2.32E-05
1.435	2.32E-05
1.436	2.32E-05
1.437	2.33E-05
1.438	2.33E-05
1.439	2.33E-05
1.44	2.33E-05
1.441	2.34E-05
1.442	2.34E-05
1.443	2.34E-05
1.444	2.35E-05
1.445	2.35E-05
1.446	2.35E-05
1.447	2.35E-05
1.448	2.35E-05
1.449	2.36E-05
1.45	2.36E-05
1.451	2.36E-05
1.452	2.36E-05
1.453	2.37E-05
1.454	2.37E-05
1.455	2.37E-05
1.456	2.37E-05
1.457	2.38E-05
1.458	2.38E-05
1.459	2.38E-05
1.46	2.38E-05
1.461	2.39E-05
1.462	2.39E-05
1.463	2.39E-05
1.464	2.40E-05
1.465	2.40E-05
1.466	2.40E-05
1.467	2.40E-05
1.468	2.40E-05
1.469	2.41E-05
1.47	2.41E-05
1.471	2.41E-05
1.472	2.41E-05
1.473	2.42E-05
1.474	2.42E-05
1.475	2.42E-05
1.476	2.42E-05
1.477	2.43E-05
1.478	2.43E-05
1.479	2.43E-05
1.48	2.44E-05
1.481	2.44E-05
1.482	2.44E-05
1.483	2.44E-05
1.484	2.44E-05
1.485	2.45E-05
1.486	2.45E-05
1.487	2.45E-05
1.488	2.45E-05
1.489	2.46E-05
1.49	2.46E-05
1.491	2.46E-05
1.492	2.47E-05
1.493	2.47E-05
1.494	2.47E-05
1.495	2.47E-05
1.496	2.48E-05
1.497	2.48E-05
1.498	2.48E-05
1.499	2.48E-05
1.5	2.48E-05
1.501	2.49E-05
1.502	2.49E-05
1.503	2.49E-05
1.504	2.50E-05
1.505	2.50E-05
1.506	2.50E-05
1.507	2.50E-05
1.508	2.51E-05
1.509	2.51E-05
1.51	2.51E-05
1.511	2.52E-05
1.512	2.52E-05
1.513	2.52E-05
1.514	2.52E-05
1.515	2.52E-05
1.516	2.53E-05
1.517	2.53E-05
1.518	2.53E-05
1.519	2.53E-05
1.52	2.53E-05
1.521	2.54E-05
1.522	2.54E-05
1.523	2.55E-05
1.524	2.55E-05
1.525	2.55E-05
1.526	2.55E-05
1.527	2.56E-05
1.528	2.56E-05
1.529	2.56E-05
1.53	2.56E-05
1.531	2.57E-05
1.532	2.57E-05
1.533	2.57E-05
1.534	2.58E-05
1.535	2.58E-05
1.536	2.58E-05
1.537	2.58E-05
1.538	2.58E-05
1.539	2.58E-05
1.54	2.58E-05
1.541	2.59E-05
1.542	2.59E-05
1.543	2.59E-05
1.544	2.59E-05
1.545	2.60E-05
1.546	2.60E-05
1.547	2.60E-05
1.548	2.60E-05
1.549	2.61E-05
1.55	2.61E-05
1.551	2.61E-05
1.552	2.62E-05
1.553	2.62E-05
1.554	2.62E-05
1.555	2.62E-05
1.556	2.63E-05
1.557	2.63E-05
1.558	2.63E-05
1.559	2.64E-05
1.56	2.64E-05
1.561	2.64E-05
1.562	2.64E-05
1.563	2.65E-05
1.564	2.65E-05
1.565	2.65E-05
1.566	2.65E-05
1.567	2.66E-05
1.568	2.66E-05
1.569	2.66E-05
1.57	2.66E-05
1.571	2.67E-05
1.572	2.67E-05
1.573	2.67E-05
1.574	2.67E-05
1.575	2.68E-05
1.576	2.68E-05
1.577	2.68E-05
1.578	2.68E-05
1.579	2.68E-05
1.58	2.69E-05
1.581	2.69E-05
1.582	2.69E-05
1.583	2.69E-05
1.584	2.70E-05
1.585	2.70E-05
1.586	2.70E-05
1.587	2.71E-05
1.588	2.71E-05
1.589	2.71E-05
1.59	2.71E-05
1.591	2.72E-05
1.592	2.71E-05
1.593	2.72E-05
1.594	2.72E-05
1.595	2.72E-05
1.596	2.72E-05
1.597	2.73E-05
1.598	2.73E-05
1.599	2.73E-05
1.6	2.74E-05
1.601	2.74E-05
1.602	2.74E-05
1.603	2.74E-05
1.604	2.75E-05
1.605	2.75E-05
1.606	2.75E-05
1.607	2.75E-05
1.608	2.76E-05
1.609	2.76E-05
1.61	2.76E-05
1.611	2.76E-05
1.612	2.76E-05
1.613	2.77E-05
1.614	2.77E-05
1.615	2.77E-05
1.616	2.77E-05
1.617	2.78E-05
1.618	2.78E-05
1.619	2.78E-05
1.62	2.78E-05
1.621	2.79E-05
1.622	2.79E-05
1.623	2.79E-05
1.624	2.79E-05
1.625	2.80E-05
1.626	2.80E-05
1.627	2.80E-05
1.628	2.80E-05
1.629	2.81E-05
1.63	2.81E-05
1.631	2.80E-05
1.632	2.81E-05
1.633	2.82E-05
1.634	2.82E-05
1.635	2.82E-05
1.636	2.82E-05
1.637	2.82E-05
1.638	2.83E-05
1.639	2.83E-05
1.64	2.83E-05
1.641	2.84E-05
1.642	2.84E-05
1.643	2.84E-05
1.644	2.85E-05
1.645	2.85E-05
1.646	2.83E-05
1.647	2.84E-05
1.648	2.85E-05
1.649	2.85E-05
1.65	2.85E-05
1.651	2.86E-05
1.652	2.86E-05
1.653	2.86E-05
1.654	2.86E-05
1.655	2.87E-05
1.656	2.87E-05
1.657	2.87E-05
1.658	2.88E-05
1.659	2.88E-05
1.66	2.88E-05
1.661	2.88E-05
1.662	2.88E-05
1.663	2.89E-05
1.664	2.90E-05
1.665	2.90E-05
1.666	2.90E-05
1.667	2.90E-05
1.668	2.90E-05
1.669	2.91E-05
1.67	2.91E-05
1.671	2.91E-05
1.672	2.91E-05
1.673	2.91E-05
1.674	2.91E-05
1.675	2.92E-05
1.676	2.92E-05
1.677	2.93E-05
1.678	2.93E-05
1.679	2.93E-05
1.68	2.93E-05
1.681	2.93E-05
1.682	2.94E-05
1.683	2.94E-05
1.684	2.94E-05
1.685	2.95E-05
1.686	2.95E-05
1.687	2.95E-05
1.688	2.95E-05
1.689	2.96E-05
1.69	2.96E-05
1.691	2.96E-05
1.692	2.97E-05
1.693	2.97E-05
1.694	2.97E-05
1.695	2.97E-05
1.696	2.98E-05
1.697	2.98E-05
1.698	2.98E-05
1.699	2.99E-05
1.7	2.99E-05
1.701	2.99E-05
1.702	2.99E-05
1.703	3.00E-05
1.704	2.99E-05
1.705	3.00E-05
1.706	3.01E-05
1.707	3.01E-05
1.708	3.01E-05
1.709	3.02E-05
1.71	3.02E-05
1.711	3.02E-05
1.712	3.02E-05
1.713	3.03E-05
1.714	3.03E-05
1.715	3.03E-05
1.716	3.04E-05
1.717	3.04E-05
1.718	3.04E-05
1.719	3.05E-05
1.72	3.05E-05
1.721	3.05E-05
1.722	3.06E-05
1.723	3.06E-05
1.724	3.07E-05
1.725	3.07E-05
1.726	3.07E-05
1.727	3.07E-05
1.728	3.08E-05
1.729	3.08E-05
1.73	3.09E-05
1.731	3.09E-05
1.732	3.09E-05
1.733	3.09E-05
1.734	3.10E-05
1.735	3.10E-05
1.736	3.11E-05
1.737	3.11E-05
1.738	3.11E-05
1.739	3.12E-05
1.74	3.12E-05
1.741	3.12E-05
1.742	3.13E-05
1.743	3.14E-05
1.744	3.14E-05
1.745	3.14E-05
1.746	3.15E-05
1.747	3.15E-05
1.748	3.15E-05
1.749	3.16E-05
1.75	3.16E-05
1.751	3.17E-05
1.752	3.17E-05
1.753	3.17E-05
1.754	3.18E-05
1.755	3.18E-05
1.756	3.19E-05
1.757	3.19E-05
1.758	3.20E-05
1.759	3.20E-05
1.76	3.21E-05
1.761	3.21E-05
1.762	3.21E-05
1.763	3.22E-05
1.764	3.22E-05
1.765	3.23E-05
1.766	3.23E-05
1.767	3.24E-05
1.768	3.24E-05
1.769	3.25E-05
1.77	3.25E-05
1.771	3.25E-05
1.772	3.26E-05
1.773	3.26E-05
1.774	3.27E-05
1.775	3.27E-05
1.776	3.28E-05
1.777	3.28E-05
1.778	3.29E-05
1.779	3.29E-05
1.78	3.30E-05
1.781	3.30E-05
1.782	3.31E-05
1.783	3.31E-05
1.784	3.31E-05
1.785	3.32E-05
1.786	3.32E-05
1.787	3.32E-05
1.788	3.33E-05
1.789	3.33E-05
1.79	3.34E-05
1.791	3.35E-05
1.792	3.35E-05
1.793	3.35E-05
1.794	3.36E-05
1.795	3.37E-05
1.796	3.37E-05
1.797	3.38E-05
1.798	3.38E-05
1.799	3.39E-05
1.8	3.39E-05
1.801	3.40E-05
1.802	3.40E-05
1.803	3.41E-05
1.804	3.41E-05
1.805	3.42E-05
1.806	3.43E-05
1.807	3.43E-05
1.808	3.44E-05
1.809	3.44E-05
1.81	3.45E-05
1.811	3.45E-05
1.812	3.46E-05
1.813	3.47E-05
1.814	3.47E-05
1.815	3.47E-05
1.816	3.48E-05
1.817	3.49E-05
1.818	3.49E-05
1.819	3.50E-05
1.82	3.51E-05
1.821	3.51E-05
1.822	3.52E-05
1.823	3.52E-05
1.824	3.53E-05
1.825	3.53E-05
1.826	3.54E-05
1.827	3.55E-05
1.828	3.56E-05
1.829	3.56E-05
1.83	3.57E-05
1.831	3.57E-05
1.832	3.58E-05
1.833	3.59E-05
1.834	3.59E-05
1.835	3.60E-05
1.836	3.61E-05
1.837	3.61E-05
1.838	3.62E-05
1.839	3.62E-05
1.84	3.63E-05
1.841	3.64E-05
1.842	3.65E-05
1.843	3.65E-05
1.844	3.66E-05
1.845	3.67E-05
1.846	3.67E-05
1.847	3.68E-05
1.848	3.69E-05
1.849	3.69E-05
1.85	3.70E-05
1.851	3.71E-05
1.852	3.71E-05
1.853	3.72E-05
1.854	3.73E-05
1.855	3.73E-05
1.856	3.74E-05
1.857	3.75E-05
1.858	3.76E-05
1.859	3.76E-05
1.86	3.77E-05
1.861	3.77E-05
1.862	3.78E-05
1.863	3.79E-05
1.864	3.80E-05
1.865	3.80E-05
1.866	3.81E-05
1.867	3.82E-05
1.868	3.83E-05
1.869	3.83E-05
1.87	3.84E-05
1.871	3.85E-05
1.872	3.86E-05
1.873	3.86E-05
1.874	3.88E-05
1.875	3.88E-05
1.876	3.89E-05
1.877	3.89E-05
1.878	3.91E-05
1.879	3.91E-05
1.88	3.92E-05
1.881	3.93E-05
1.882	3.94E-05
1.883	3.94E-05
1.884	3.95E-05
1.885	3.96E-05
1.886	3.97E-05
1.887	3.97E-05
1.888	3.98E-05
1.889	3.99E-05
1.89	4.00E-05
1.891	4.00E-05
1.892	4.02E-05
1.893	4.02E-05
1.894	4.03E-05
1.895	4.04E-05
1.896	4.05E-05
1.897	4.06E-05
1.898	4.07E-05
1.899	4.07E-05
1.9	4.09E-05
1.901	4.09E-05
1.902	4.10E-05
1.903	4.11E-05
1.904	4.12E-05
1.905	4.13E-05
1.906	4.14E-05
1.907	4.15E-05
1.908	4.16E-05
1.909	4.16E-05
1.91	4.17E-05
1.911	4.18E-05
1.912	4.19E-05
1.913	4.20E-05
1.914	4.21E-05
1.915	4.22E-05
1.916	4.23E-05
1.917	4.24E-05
1.918	4.25E-05
1.919	4.25E-05
1.92	4.27E-05
1.921	4.28E-05
1.922	4.29E-05
1.923	4.30E-05
1.924	4.31E-05
1.925	4.32E-05
1.926	4.33E-05
1.927	4.34E-05
1.928	4.35E-05
1.929	4.36E-05
1.93	4.37E-05
1.931	4.38E-05
1.932	4.39E-05
1.933	4.40E-05
1.934	4.41E-05
1.935	4.42E-05
1.936	4.43E-05
1.937	4.44E-05
1.938	4.46E-05
1.939	4.46E-05
1.94	4.47E-05
1.941	4.48E-05
1.942	4.50E-05
1.943	4.50E-05
1.944	4.52E-05
1.945	4.53E-05
1.946	4.54E-05
1.947	4.55E-05
1.948	4.56E-05
1.949	4.57E-05
1.95	4.58E-05
1.951	4.59E-05
1.952	4.61E-05
1.953	4.62E-05
1.954	4.63E-05
1.955	4.64E-05
1.956	4.66E-05
1.957	4.66E-05
1.958	4.68E-05
1.959	4.69E-05
1.96	4.70E-05
1.961	4.71E-05
1.962	4.72E-05
1.963	4.73E-05
1.964	4.75E-05
1.965	4.76E-05
1.966	4.78E-05
1.967	4.78E-05
1.968	4.80E-05
1.969	4.81E-05
1.97	4.83E-05
1.971	4.84E-05
1.972	4.86E-05
1.973	4.87E-05
1.974	4.88E-05
1.975	4.89E-05
1.976	4.91E-05
1.977	4.92E-05
1.978	4.94E-05
1.979	4.95E-05
[truncated: 4,020 more rows]
