# Supplementary material for: Sulfonamide-directed site-selective functionalization of unactivated C(sp3)−H enabled by photocatalytic sequential electron/proton transfer
Source: Nat Commun. 2024 Jun 14;15:5087. doi: 10.1038/s41467-024-49337-3 (PMC11178871; doi:10.1038/s41467-024-49337-3)
Supplement: Supplementary file 3 — Source Data [file 41467_2024_49337_MOESM3_ESM.zip › Source Data/Dataset 2. EPR tests/EPR test in the dark-Figure S8.xlsx]

## Sheet: Sheet1
index Field [G] Intensity []
1 3455 -0.00177260486028968
2 3455.1 0.00101799966261484
3 3455.2 -0.00771570786440048
4 3455.3 0.00565024232887712
5 3455.4 -0.00609924818398605
6 3455.5 0.00152465120423728
7 3455.6 0.00556982144925451
8 3455.7 0.00629360936585799
9 3455.8 -0.00244009816115734
10 3455.9 0.000792821199671542
11 3456 -0.00714471961907998
12 3456.1 -0.0034131908045909
13 3456.2 0.000503306033030143
14 3456.3 -0.005142239716477
15 3456.4 -0.00332472783700603
16 3456.5 -0.023236937631564
17 3456.6 -0.00113727991127108
18 3456.7 0.000672189880237622
19 3456.8 0.00142814614869015
20 3456.9 -0.00183694156398777
21 3457 0.00782160607868757
22 3457.1 -0.00957343018368274
23 3457.2 0.00612472551865051
24 3457.3 0.0209141252812483
25 3457.4 0.000326380097860401
26 3457.5 0.00243340714397276
27 3457.6 -0.00310759146202499
28 3457.7 0.00429917155121728
29 3457.8 -0.00265723453613838
30 3457.9 0.00796636366200826
31 3458 0.00215997615325589
32 3458.1 0.00233690208842563
33 3458.2 -0.00831886446157006
34 3458.3 0.00386489880125521
35 3458.4 0.00484603353265103
36 3458.5 0.0106041685136298
37 3458.6 -0.00311563354998726
38 3458.7 -0.00895418941058866
39 3458.8 -0.00114532199923333
40 3458.9 0.0065589982686126
41 3459 0.00671179793989556
42 3459.1 0.000519390208954668
43 3459.2 -0.00112923782330882
44 3459.3 0.0149388539252885
45 3459.4 -0.00274569750372325
46 3459.5 0.00286767989393485
47 3459.6 0.00889924586563051
48 3459.7 0.020906083193286
49 3459.8 0.00733908080095191
50 3459.9 0.00233690208842563
51 3460 0.0203592212118523
52 3460.1 -0.00175652068436516
53 3460.2 0.00569849485665069
54 3460.3 0.00511142243540563
55 3460.4 -0.0131360751509643
56 3460.5 0.00730691244910286
57 3460.6 0.00667962958804652
58 3460.7 0.00651074574083904
59 3460.8 -0.00391180025825108
60 3460.9 0.00624535683808441
61 3461 -0.00200582541119526
62 3461.1 0.0037844779216326
63 3461.2 0.00233690208842563
64 3461.3 -0.0122836138269647
65 3461.4 -0.000268734411346894
66 3461.5 0.00605234672699016
67 3461.6 0.00737929124076322
68 3461.7 -0.0111416373363236
69 3461.8 0.00687263969914079
70 3461.9 0.0104272425784601
71 3462 0.00377643583367032
72 3462.1 0.00167745087552024
73 3462.2 -0.0155647857155671
74 3462.3 -0.00685520445243856
75 3462.4 -0.0176476864977927
76 3462.5 -0.00667023642930657
77 3462.6 0.00412224561604756
78 3462.7 0.010547873897894
79 3462.8 -0.0107958275539464
80 3462.9 -0.0181623801273774
81 3463 -0.000437618258554373
82 3463.1 0.00545723221778285
83 3463.2 0.0109660624719316
84 3463.3 -0.00126595331866725
85 3463.4 -0.00408872619342082
86 3463.5 0.00310894253280267
87 3463.6 -0.0107797433780219
88 3463.7 0.00222431285695399
89 3463.8 -0.00242401398523281
90 3463.9 -0.00302717058240237
91 3464 0.0103146533469884
92 3464.1 0.00839259432400809
93 3464.2 0.0025299121995199
94 3464.3 0.00504708573170755
95 3464.4 -0.001997783323233
96 3464.5 -0.00400026322583596
97 3464.6 -0.000775385952969332
98 3464.7 -0.00335689618885508
99 3464.8 -0.00595449060066536
100 3464.9 -0.0127580970167381
101 3465 0.0132741417171004
102 3465.1 0.0104513688423469
103 3465.2 -0.0141332940582847
104 3465.3 -0.00352578003606258
105 3465.4 -0.00227121431394986
106 3465.5 -0.00218275134636499
107 3465.6 -0.00632442664692935
108 3465.7 0.0109097678561957
109 3465.8 -0.00759507654496658
110 3465.9 -0.00445062015172255
111 3466 -0.0053674181794203
112 3466.1 0.0154857159067222
113 3466.2 0.00626144101400894
114 3466.3 -3.3455085922951e-06
115 3466.4 -0.00958951435960728
116 3466.5 -0.00207016211489335
117 3466.6 0.00651074574083904
118 3466.7 0.00705760772227278
119 3466.8 0.00353517319480251
120 3466.9 -0.000630628369648639
121 3467 -0.00177260486028968
122 3467.1 0.00311698462076494
123 3467.2 -0.00932412545685267
124 3467.3 -0.00434607300821317
125 3467.4 0.00782964816664981
126 3467.5 0.000181622514539709
127 3467.6 0.00231277582453884
128 3467.7 0.00725061783336703
129 3467.8 0.00289984824578389
130 3467.9 0.00750796464815938
131 3468 0.0081835000369893
132 3468.1 0.00874644619434756
133 3468.2 0.013660161939289
134 3468.3 0.0132178471013646
135 3468.4 0.00597996793532982
136 3468.5 0.00184633472272772
137 3468.6 0.00888316168970599
138 3468.7 0.00347083649110441
139 3468.8 -0.00236771936949699
140 3468.9 0.00417049814382112
141 3469 0.00488624397246233
142 3469.1 -0.00882551600319251
143 3469.2 0.00133968318110528
144 3469.3 0.012365385777365
145 3469.4 0.0029400586855952
146 3469.5 -0.00343731706847769
147 3469.6 -0.005327207739609
148 3469.7 -0.00179673112417647
149 3469.8 -0.0141252519703224
150 3469.9 -0.00789263379957023
151 3470 -0.000164187267837512
152 3470.1 0.00291593242170841
153 3470.2 -0.00256877156855351
154 3470.3 0.00357538363461381
155 3470.4 -0.00517440806832604
156 3470.5 0.0134269413883834
157 3470.6 0.00343866813925536
158 3470.7 -0.00402438948972272
159 3470.8 0.00383273044940616
160 3470.9 0.0105559159858563
161 3471 0.0110947358793277
162 3471.1 -0.00165197354085578
163 3471.2 -0.00216666717044048
164 3471.3 0.00198305021808615
165 3471.4 0.0132741417171004
166 3471.5 0.0248145379429448
167 3471.6 0.00288376406985938
168 3471.7 -0.00438628344802447
169 3471.8 0.0108293469765731
170 3471.9 0.0119311130274029
171 3472 0.0124860170967989
172 3472.1 -0.0014187529899502
173 3472.2 0.00515163287521694
174 3472.3 0.0100894748840451
175 3472.4 0.00763663805555556
176 3472.5 -0.00387963190640205
177 3472.6 -0.00744227687368362
178 3472.7 0.00587542079182042
179 3472.8 -0.00138658463810117
180 3472.9 -0.00908286281798484
181 3473 -0.00257681365651577
182 3473.1 -0.00560868081828814
183 3473.2 -0.00128203749459177
184 3473.3 0.00725865992132929
185 3473.4 0.00269075395876511
186 3473.5 0.0151479482123072
187 3473.6 0.000229875042313282
188 3473.7 0.0150916535965714
189 3473.8 0.00116275724593554
190 3473.9 -0.00523874477202413
191 3474 0.00105821010242615
192 3474.1 0.00553765309740546
193 3474.2 -0.00330864366108152
194 3474.3 -0.00657373137375944
195 3474.4 0.00822371047680061
196 3474.5 0.00680026090748043
197 3474.6 0.00127534647740719
198 3474.7 -0.00375900058696813
199 3474.8 0.00199913439401067
200 3474.9 -0.0032282227814589
201 3475 -0.0119458461325497
202 3475.1 -0.00793284423938154
203 3475.2 -0.00313171772591177
204 3475.3 0.0162738405270238
205 3475.4 0.00872231993046078
206 3475.5 -0.00354990629994935
207 3475.6 0.00616493595846182
208 3475.7 -0.0128706862482097
209 3475.8 0.00315719506057624
210 3475.9 -0.00390375817028882
211 3476 0.0096632442220453
212 3476.1 -0.0171490770441325
213 3476.2 -0.018459937381981
214 3476.3 0.00469323386136807
215 3476.4 0.00870623575453625
216 3476.5 -0.00663002598949526
217 3476.6 0.0107167577451015
218 3476.7 0.00571457903257522
219 3476.8 0.00450826583823608
220 3476.9 0.0042750452873305
221 3477 -0.00762724489681563
222 3477.1 0.00799048992589504
223 3477.2 -0.00732164555424969
224 3477.3 -0.00885768435504153
225 3477.4 -0.0011935745270069
226 3477.5 0.0126951113838177
227 3477.6 0.0039453196808778
228 3477.7 -0.00182085738806324
229 3477.8 -0.00720905632277805
230 3477.9 0.00722649156948026
231 3478 0.0100090540044225
232 3478.1 0.00273096439857641
233 3478.2 0.0104031163145733
234 3478.3 -0.000493912874290209
235 3478.4 -0.00457929355911874
236 3478.5 -0.0021184146426669
237 3478.6 -0.00509398718870344
238 3478.7 -0.0140930836184734
239 3478.8 -0.000574333753912817
240 3478.9 -0.00223904596210082
241 3479 0.00408203517623625
242 3479.1 -0.00449887267949613
243 3479.2 -0.00747444522553266
244 3479.3 0.00254599637544442
245 3479.4 -0.000759301777044821
246 3479.5 -0.00404047366564726
247 3479.6 -0.005142239716477
248 3479.7 0.00404986682438721
249 3479.8 0.00704956563431051
250 3479.9 -0.00278590794353456
251 3480 0.00721844948151799
252 3480.1 0.00967128631000756
253 3480.2 0.00544114804185833
254 3480.3 0.000334422185822678
255 3480.4 0.0110062729117429
256 3480.5 -0.0145675668082468
257 3480.6 -0.00589819598492952
258 3480.7 0.00663941914823521
259 3480.8 0.00851322564344201
260 3480.9 0.0127192376477044
261 3481 0.00253795428748216
262 3481.1 0.0119391551153651
263 3481.2 -0.00489293498964691
264 3481.3 -0.00741010852183457
265 3481.4 -0.00468384070262813
266 3481.5 -0.00279395003149682
267 3481.6 0.0116737662126105
268 3481.7 0.00866602531472496
269 3481.8 -0.00326843322127021
270 3481.9 -0.0193123987059807
271 3482 -0.00662198390153301
272 3482.1 -0.00366249553142099
273 3482.2 -0.00786850753568344
274 3482.3 -0.00350969586013804
275 3482.4 -0.00342927498051543
276 3482.5 0.0013557673570298
277 3482.6 0.00875448828230983
278 3482.7 0.000310295921935891
279 3482.8 0.00706564981023504
280 3482.9 0.00753209091204618
281 3483 0.00152465120423728
282 3483.1 0.010917809944158
283 3483.2 -0.0023838035454215
284 3483.3 0.0105880843377053
285 3483.4 0.0100814327960829
286 3483.5 0.00547331639370738
287 3483.6 -0.00192540453157264
288 3483.7 0.000390716801558499
289 3483.8 -0.000703007161308986
290 3483.9 -0.0127018024010022
291 3484 -0.0150903025257937
292 3484.1 0.00101799966261484
293 3484.2 0.00570653694461296
294 3484.3 -0.00905873655409806
295 3484.4 -0.00808564391066449
296 3484.5 -0.00302717058240239
297 3484.6 -0.00281807629538361
298 3484.7 0.00176591384310511
299 3484.8 -0.000477828698365684
300 3484.9 0.00783769025461209
301 3485 0.000752610759860245
302 3485.1 -0.00447474641560934
303 3485.2 -0.0124203293223231
304 3485.3 -0.0039278844341756
305 3485.4 0.00170157713940702
306 3485.5 0.00414637187993433
307 3485.6 -0.0133371273500208
308 3485.7 0.00806286871755538
309 3485.8 0.00141206197276562
310 3485.9 -0.00974231403089022
311 3486 -0.00571322796179752
312 3486.1 0.00692893431487659
313 3486.2 0.000937578782992235
314 3486.3 0.00509533825948111
315 3486.4 0.00366384660219868
316 3486.5 0.00315719506057624
317 3486.6 0.0079181111342347
318 3486.7 0.00706564981023504
319 3486.8 0.000422885153407535
320 3486.9 0.00130751482925624
321 3487 0.00022183295435102
322 3487.1 -0.00338102245274187
323 3487.2 0.00476561265302843
324 3487.3 -0.0109325430493048
325 3487.4 0.00125122021352041
326 3487.5 -0.00575343840160883
327 3487.6 -0.00153938430938412
328 3487.7 -0.0107234487622861
329 3487.8 -0.00312367563794952
330 3487.9 -0.0150259658220956
331 3488 -0.00156351057327091
332 3488.1 -0.0110692585446633
333 3488.2 0.00662333497231068
334 3488.3 -0.00931608336889039
335 3488.4 -0.0092356624892678
336 3488.5 0.00269075395876511
337 3488.6 0.00900379300913991
338 3488.7 0.010732841921026
339 3488.8 -0.00141071090198794
340 3488.9 0.00937372905540391
341 3489 0.00477365474099067
342 3489.1 -0.0161438160488499
343 3489.2 0.00283551154208581
344 3489.3 0.0176329533926458
345 3489.4 -0.0139241997712659
346 3489.5 -0.00664611016541979
347 3489.6 -0.00757899236904205
348 3489.7 0.00253795428748216
349 3489.8 -0.00459537773504326
350 3489.9 -0.00596253268862762
351 3490 -0.00580169092938239
352 3490.1 -0.00309954937406273
353 3490.2 -0.000912101448327776
354 3490.3 -0.00919545204945649
355 3490.4 -0.0133934219657567
356 3490.5 0.00665550332415973
357 3490.6 -0.00145896342976151
358 3490.7 0.00818350003698931
359 3490.8 0.00207151318567103
360 3490.9 -0.000879933096478741
361 3491 -0.00498944004519404
362 3491.1 0.00314111088465172
363 3491.2 0.0118909025875916
364 3491.3 -0.00726535093851388
365 3491.4 -0.00727339302647614
366 3491.5 -0.00190127826768585
367 3491.6 -0.00589015389696726
368 3491.7 -0.00231142475376116
369 3491.8 0.00778943772683852
370 3491.9 0.00172570340329381
371 3492 -0.00680695192466502
372 3492.1 0.0125262275366102
373 3492.2 0.00132359900518075
374 3492.3 -0.00671848895708013
375 3492.4 0.00204738692178424
376 3492.5 0.00289180615782163
377 3492.6 -0.00584994345715595
378 3492.7 -0.00327647530923247
379 3492.8 0.00142814614869016
380 3492.9 -9.1808476177152e-05
381 3493 0.00377643583367032
382 3493.1 9.3159546954838e-05
383 3493.2 0.00176591384310511
384 3493.3 -0.00362228509160969
385 3493.4 0.00742754376853678
386 3493.5 0.00219214450510492
387 3493.6 -0.00157959474919542
388 3493.7 0.0013959777968411
389 3493.8 -0.00293066552685525
390 3493.9 0.00735516497687642
391 3494 -0.00936433589666397
392 3494.1 -0.00656568928579718
393 3494.2 0.00139597779684111
394 3494.3 0.00247361758378407
395 3494.4 -0.00732968764221198
396 3494.5 -0.0042978204804396
397 3494.6 0.00507121199559435
398 3494.7 -0.000783428040931594
399 3494.8 -0.00235163519357247
400 3494.9 0.00473344430117938
401 3495 0.00513554869929242
402 3495.1 0.00248970175970858
403 3495.2 -0.00662198390153301
404 3495.3 0.0132660996291382
405 3495.4 -0.0136668529564735
406 3495.5 0.00152465120423728
407 3495.6 -0.00739402434591005
408 3495.7 0.00174178757921833
409 3495.8 0.00027008548212458
410 3495.9 0.0143517815040434
411 3496 0.00900379300913992
412 3496.1 0.00188654516253903
413 3496.2 -0.000807554304818381
414 3496.3 0.00849714146751747
415 3496.4 0.00964716004612079
416 3496.5 -0.0027778658555723
417 3496.6 0.00240123879212371
418 3496.7 0.00998492774053573
419 3496.8 0.00680830299544269
420 3496.9 -0.00525482894794865
421 3497 -0.00138658463810117
422 3497.1 0.00531247463446216
423 3497.2 0.0129765844624968
424 3497.3 0.000318338009898139
425 3497.4 0.00340649978740631
426 3497.5 0.0121321652264594
427 3497.6 0.00945414993502652
428 3497.7 0.0111912409348749
429 3497.8 0.0130570053421194
430 3497.9 0.00378447792163258
431 3498 0.00154073538016181
432 3498.1 -0.00683912027651405
433 3498.2 -0.00713667753111771
434 3498.3 -0.00179673112417647
435 3498.4 0.0060040941992166
436 3498.5 0.0104111584025356
437 3498.6 -0.00112119573534655
438 3498.7 0.00947023411095105
439 3498.8 -0.00212645673062917
440 3498.9 0.00478169682895294
441 3499 -0.0159910163775669
442 3499.1 -0.0155647857155671
443 3499.2 -0.0123801188825118
444 3499.3 0.0086579832267627
445 3499.4 -0.00204603585100654
446 3499.5 -0.00431390465636412
447 3499.6 -0.000365239466894027
448 3499.7 -0.00268940288798744
449 3499.8 -0.00416914707304344
450 3499.9 0.00618906222234859
451 3500 -0.00391180025825108
452 3500.1 -0.00851187457266432
453 3500.2 -0.0126374656973041
454 3500.3 0.00268271187080285
455 3500.4 -0.0011935745270069
456 3500.5 0.0194504652721168
457 3500.6 0.00585129452793363
458 3500.7 -0.00426565212859056
459 3500.8 -0.0137392317481339
460 3500.9 0.0101377274118187
461 3501 -0.00299500223055335
462 3501.1 0.00904400344895122
463 3501.2 0.00331803681982146
464 3501.3 -0.00162784727696899
465 3501.4 -0.00421739960081699
466 3501.5 -0.000694965073346723
467 3501.6 0.00963911795815853
468 3501.7 0.00228864956065207
469 3501.8 -0.00566497543402396
470 3501.9 0.00144423032461467
471 3502 0.0019508818662371
472 3502.1 0.00401769847253816
473 3502.2 0.00203130274585972
474 3502.3 0.00380860418551937
475 3502.4 -0.000574333753912817
476 3502.5 -0.00217470925840273
477 3502.6 -0.014728408567492
478 3502.7 0.00179808219495414
479 3502.8 0.0101538115877432
480 3502.9 0.0010662521903884
481 3503 0.00327782638001015
482 3503.1 -0.00108098529553524
483 3503.2 -9.1808476177152e-05
484 3503.3 0.00891533004155504
485 3503.4 0.010732841921026
486 3503.5 0.0148906013975149
487 3503.6 -0.0010327327677617
488 3503.7 0.00630165145382025
489 3503.8 0.00598801002329208
490 3503.9 -0.0134577586694548
491 3504 0.00392119341699103
492 3504.1 0.00102604175057711
493 3504.2 0.023680603540266
494 3504.3 0.00687263969914077
495 3504.4 0.000197706690464233
496 3504.5 -0.00987902952624867
497 3504.6 0.000495263945067881
498 3504.7 -0.00439432553598675
499 3504.8 -0.00104881694368621
500 3504.9 -0.00654960510987265
501 3505 0.00516771705114147
502 3505.1 0.00175787175514283
503 3505.2 -0.00112119573534655
504 3505.3 -0.0125731289936061
505 3505.4 0.00478169682895294
506 3505.5 -0.00207820420285559
507 3505.6 0.0104352846664223
508 3505.7 -0.00650135258209909
509 3505.8 0.00150052494035049
510 3505.9 -0.00122574287885595
511 3506 -0.00848774830877753
512 3506.1 -0.0112059740400217
513 3506.2 -0.00513419762851475
514 3506.3 0.00335020517167049
515 3506.4 0.00162919834774666
516 3506.5 -0.0022631722259876
517 3506.6 0.00366384660219868
518 3506.7 -0.00112119573534655
519 3506.8 0.0117863554440822
520 3506.9 -0.0118815094288516
521 3507 0.0102664008192149
522 3507.1 0.00267466978284059
523 3507.2 0.0179626789990985
524 3507.3 -0.00467579861466587
525 3507.4 -0.00469188279059039
526 3507.5 0.0176570796565326
527 3507.6 0.0162014617353634
528 3507.7 0.000567642736728241
529 3507.8 0.00870623575453627
530 3507.9 0.020841746489588
531 3508 -0.0175994339700191
532 3508.1 -0.00243205607319508
533 3508.2 0.0043393819910286
534 3508.3 -0.0113748578872292
535 3508.4 -0.00435411509617543
536 3508.5 -0.0100800817253052
537 3508.6 -0.0131521593268888
538 3508.7 -0.0129350229519078
539 3508.8 -0.000542165402063768
540 3508.9 -0.00917936787353196
541 3509 -0.00553630202662778
542 3509.1 0.00664746123619747
543 3509.2 0.00289984824578389
544 3509.3 -0.00254464530466673
545 3509.4 -0.0111335952483614
546 3509.5 -0.0086807584198718
547 3509.6 0.00228864956065206
548 3509.7 -0.00869684259579631
549 3509.8 -0.00170022606862934
550 3509.9 0.00560198980110355
551 3510 0.000173580426577447
552 3510.1 0.00669571376397103
553 3510.2 0.00206347109770877
554 3510.3 0.00150052494035049
555 3510.4 -0.0091311153457584
556 3510.5 -0.00440236762394899
557 3510.6 -0.00527895521183544
558 3510.7 -0.0122594875630779
559 3510.8 0.00511142243540563
560 3510.9 0.0063338198056693
561 3511 -0.0176074760579814
562 3511.1 -0.00285828673519491
563 3511.2 -0.000260692323384631
564 3511.3 -0.00285828673519491
565 3511.4 0.0115129244533653
566 3511.5 -0.0045471252072697
567 3511.6 0.01202761808295
568 3511.7 -0.00302717058240239
569 3511.8 0.00653487200472581
570 3511.9 0.00487015979653781
571 3512 0.0027148802226519
572 3512.1 0.00926113982393226
573 3512.2 -0.004772303670213
574 3512.3 -0.0128385178963607
575 3512.4 -0.00386354773047751
576 3512.5 -0.006067079832137
577 3512.6 0.0119391551153651
578 3512.7 0.014987106453062
579 3512.8 0.00689676596302756
580 3512.9 0.00103408383853937
581 3513 0.00954261290261139
582 3513.1 0.00820762630087608
583 3513.2 -0.00517440806832604
584 3513.3 -0.00674261522096692
585 3513.4 0.00121905186167137
586 3513.5 -0.0122836138269647
587 3513.6 -0.010321344364173
588 3513.7 0.00473344430117938
589 3513.8 -0.0123318663547382
590 3513.9 -0.00489293498964691
591 3514 -0.0181784643033019
592 3514.1 -0.00272157123983646
593 3514.2 -0.00632442664692935
594 3514.3 -0.00720905632277805
595 3514.4 -0.00149113178161056
596 3514.5 -0.00337298036477959
597 3514.6 -0.00414502080915664
598 3514.7 0.0161129987677785
599 3514.8 0.00948631828687556
600 3514.9 0.00885099333785697
601 3515 -0.00140266881402569
602 3515.1 0.00296418494948197
603 3515.2 0.00336628934759503
604 3515.3 -0.0152993968128125
605 3515.4 -0.00415306289711892
606 3515.5 0.0036799307781232
607 3515.6 -0.0125329185537948
608 3515.7 -0.00204603585100654
609 3515.8 -0.00535937609145803
610 3515.9 -0.00254464530466673
611 3516 -0.00364641135549647
612 3516.1 -0.00331668574904379
613 3516.2 0.00606038881495244
614 3516.3 -0.00110511155942203
615 3516.4 -0.00140266881402569
616 3516.5 -0.00622792159138222
617 3516.6 0.00844888893974391
618 3516.7 -0.00776396039217404
619 3516.8 -0.00558455455440135
620 3516.9 -0.00293870761481752
621 3517 0.00940589740725295
622 3517.1 -0.0113024790955688
623 3517.2 0.00240928088008598
624 3517.3 -0.00108098529553526
625 3517.4 0.00668767167600878
626 3517.5 -0.00076734386500707
627 3517.6 0.00903596136098896
628 3517.7 -0.00879334765134344
629 3517.8 -0.00202995167508203
630 3517.9 -0.000606502105761852
631 3518 -0.00474013531836395
632 3518.1 -0.0102570076604749
633 3518.2 -0.00553630202662778
634 3518.3 -0.00628421620711805
635 3518.4 -0.000236566059497845
636 3518.5 -0.00835907490138135
637 3518.6 -0.0197627556318673
638 3518.7 -0.00110511155942203
639 3518.8 -0.000429576170592111
640 3518.9 -0.00428173630451509
641 3519 -0.00201386749915751
642 3519.1 -0.0125811710815683
643 3519.2 -0.010659112058588
644 3519.3 -0.000477828698365684
645 3519.4 0.00846497311566843
646 3519.5 -0.00636463708674065
647 3519.6 0.0145126232632886
648 3519.7 -0.00780417083198535
649 3519.8 -0.00612337444787284
650 3519.9 -0.0083269065495323
651 3520 -0.00260093992040256
652 3520.1 -0.000341113203007254
653 3520.2 -0.00122574287885595
654 3520.3 -0.00335689618885508
655 3520.4 -0.00660589972560849
656 3520.5 -0.00671044686911787
657 3520.6 -0.00462754608689231
658 3520.7 -0.00757899236904205
659 3520.8 -0.00631638455896708
660 3520.9 4.49070191812784e-05
661 3521 0.00274704857450092
662 3521.1 0.000495263945067881
663 3521.2 0.00384077253736842
664 3521.3 0.000551558560803717
665 3521.4 0.00250578593563311
666 3521.5 -0.00661394181357075
667 3521.6 -0.00537546026738257
668 3521.7 -0.00535133400349579
669 3521.8 -0.0010327327677617
670 3521.9 -0.0105867332669276
671 3522 -0.0172857925394909
672 3522.1 0.00254599637544442
673 3522.2 0.0115129244533653
674 3522.3 0.00602017837514113
675 3522.4 0.00439567660676443
676 3522.5 0.00557786353721677
677 3522.6 0.00280334319023676
678 3522.7 0.0108213048886109
679 3522.8 -0.00995140831790901
680 3522.9 0.00492645441227363
681 3523 0.00788594278238565
682 3523.1 0.00553765309740546
683 3523.2 0.00417049814382112
684 3523.3 -0.00875313721153215
685 3523.4 0.00618102013438634
686 3523.5 -0.00469188279059038
687 3523.6 -0.00234359310561021
688 3523.7 -0.00287437091111942
689 3523.8 0.00331803681982146
690 3523.9 0.00749992256019713
691 3524 -0.00272157123983648
692 3524.1 -1.94296845168196e-05
693 3524.2 -0.00363032717957196
694 3524.3 -0.00020439770764881
695 3524.4 -0.0160875214331141
696 3524.5 0.000278127570086842
697 3524.6 0.00529639045853764
698 3524.7 0.00177395593106736
699 3524.8 0.00139597779684111
700 3524.9 -0.00976644029477701
701 3525 0.00925309773597
702 3525.1 -0.00420935751285473
703 3525.2 -0.00570518587383527
704 3525.3 0.00881882498600792
705 3525.4 -0.0110692585446633
706 3525.5 -0.00527091312387318
707 3525.6 0.00977583345351696
708 3525.7 -0.00391984234621334
709 3525.8 0.0123814699532895
710 3525.9 0.0137325407309493
711 3526 0.000342464273784926
712 3526.1 0.00136380944499206
713 3526.2 -0.00520657642017508
714 3526.3 -0.00537546026738257
715 3526.4 0.00810307915736669
716 3526.5 -0.00335689618885507
717 3526.6 0.00504708573170755
718 3526.7 -0.00824648566990971
719 3526.8 -0.0076915816005137
720 3526.9 0.00500687529189625
721 3527 0.00105821010242615
722 3527.1 -0.00353382212402482
723 3527.2 0.00269879604672738
724 3527.3 -0.00498944004519404
725 3527.4 0.00684047134729174
726 3527.5 0.00162919834774666
727 3527.6 0.0073390808009519
728 3527.7 -0.00198974123527072
729 3527.8 -0.00105685903164845
730 3527.9 0.00299635330133102
731 3528 0.0102985691710639
732 3528.1 0.00379252000959486
733 3528.2 0.00409007726419849
734 3528.3 0.00397748803272685
735 3528.4 0.00813524750921574
736 3528.5 0.00326174220408562
737 3528.6 0.00116275724593554
738 3528.7 -0.00293870761481752
739 3528.8 0.00646249321306547
740 3528.9 -0.00708038291538186
741 3529 0.00266662769487833
742 3529.1 0.00630969354178251
743 3529.2 0.0010903784542752
744 3529.3 -0.00849579039673978
745 3529.4 -0.0119699723964365
746 3529.5 -0.00607512192009926
747 3529.6 0.00650270365287678
748 3529.7 -0.00313171772591178
749 3529.8 0.00260229099118024
750 3529.9 0.000366590537671713
751 3530 0.00119492559778459
752 3530.1 0.00598801002329208
753 3530.2 0.00092149460706771
754 3530.3 -0.0028422025592704
755 3530.4 -0.00697583577187248
756 3530.5 0.00241732296804825
757 3530.6 0.000929536695029973
758 3530.7 0.00873036201842303
759 3530.8 0.00232886000046337
760 3530.9 0.00022183295435102
761 3531 -0.00398417904991144
762 3531.1 -0.00190127826768585
763 3531.2 0.00405790891234947
764 3531.3 -0.00482859828594882
765 3531.4 -0.015870385058133
766 3531.5 0.000278127570086842
767 3531.6 -0.00630834247100484
768 3531.7 -0.00765941324866466
769 3531.8 -0.0228428753214132
770 3531.9 -0.0032282227814589
771 3532 -3.34550859228122e-06
772 3532.1 0.00354321528276477
773 3532.2 -0.00274569750372325
774 3532.3 0.00556982144925451
775 3532.4 -0.00338102245274187
776 3532.5 -0.00979860864662606
777 3532.6 -0.00457929355911874
778 3532.7 -0.000445660346516635
779 3532.8 0.00235298626435015
780 3532.9 0.0153168320595147
781 3533 2.88228432567539e-05
782 3533.1 0.00821566838883835
783 3533.2 -0.00113727991127108
784 3533.3 0.00247361758378406
785 3533.4 0.0119311130274029
786 3533.5 0.0011707993338978
787 3533.6 -0.00100056441591263
788 3533.7 -0.00328451739719474
789 3533.8 -0.00756290819311753
790 3533.9 0.00807091080551765
791 3534 0.00339845769944408
792 3534.1 -0.00220687761025178
793 3534.2 0.000648063616350836
794 3534.3 0.00220822868102946
795 3534.4 -0.0104339335956447
796 3534.5 0.00286767989393485
797 3534.6 -0.0102489655725127
798 3534.7 0.000800863287633791
799 3534.8 -0.0137794421879452
800 3534.9 -0.00124182705478046
801 3535 0.00239319670416145
802 3535.1 -0.00157155266123316
803 3535.2 0.000905410431143186
804 3535.3 0.00027008548212458
805 3535.4 -0.00100860650387491
806 3535.5 -0.00753878192923074
807 3535.6 -0.00345340124440222
808 3535.7 6.90332830680651e-05
809 3535.8 0.00439567660676442
810 3535.9 0.00341454187536858
811 3536 0.0084730152036307
812 3536.1 -0.00191736244361039
813 3536.2 -0.00627617411915579
814 3536.3 0.00611668343068825
815 3536.4 -0.00111315364738429
816 3536.5 0.00387294088921745
817 3536.6 0.008883161689706
818 3536.7 -0.00636463708674065
819 3536.8 0.00597192584736755
820 3536.9 0.00934156070355487
821 3537 -0.00569714378587299
822 3537.1 0.0117783133561199
823 3537.2 0.0135877831476286
824 3537.3 0.00454847627804737
825 3537.4 0.00418658231974564
826 3537.5 -0.0100639975493807
827 3537.6 -0.0144871459286242
828 3537.7 -0.00843949578100396
829 3537.8 0.0162014617353634
830 3537.9 0.00473344430117938
831 3538 0.00652682991676357
832 3538.1 -0.00305129684628917
833 3538.2 0.0104835371941959
834 3538.3 0.0027148802226519
835 3538.4 0.00906812971283801
836 3538.5 -0.014390640873077
837 3538.6 0.00971953883778114
838 3538.7 -0.00390375817028882
839 3538.8 0.0029802691254065
840 3538.9 -9.1808476177152e-05
841 3539 0.00860973069898913
842 3539.1 -0.0110129639289274
843 3539.2 0.00199913439401067
844 3539.3 0.00527226419465086
845 3539.4 0.0130167949023081
846 3539.5 -0.000188313531724299
847 3539.6 0.00680830299544269
848 3539.7 -0.00390375817028883
849 3539.8 -0.00140266881402568
850 3539.9 0.00128338856536944
851 3540 -0.00838320116526814
852 3540.1 -0.00836711698934361
853 3540.2 -0.000268734411346894
854 3540.3 -0.00480447202206204
855 3540.4 -0.00975839820681476
856 3540.5 0.00609255716680146
857 3540.6 -0.0176074760579814
858 3540.7 0.0125021012727234
859 3540.8 0.00680830299544269
860 3540.9 0.00450826583823608
861 3541 0.00232886000046337
862 3541.1 -0.00615554279972186
863 3541.2 -0.00431390465636412
864 3541.3 -0.00675065730892918
865 3541.4 -0.00272157123983648
866 3541.5 -0.00895418941058866
867 3541.6 0.0053044325464999
868 3541.7 -0.00354186421198707
869 3541.8 -0.00704821456353283
870 3541.9 0.00105016801446389
871 3542 -0.000743217601120283
872 3542.1 0.00337433143555729
873 3542.2 -0.00252051904077995
874 3542.3 0.014432202383666
875 3542.4 -0.00891397897077736
876 3542.5 0.00418658231974564
877 3542.6 0.00166136669959571
878 3542.7 0.00731495453706511
879 3542.8 0.00517575913910373
880 3542.9 -0.00223100387413855
881 3543 -0.000429576170592111
882 3543.1 0.0029400586855952
883 3543.2 -0.00214254090655369
884 3543.3 -0.0185162319977169
885 3543.4 0.00273096439857641
886 3543.5 0.00392923550495329
887 3543.6 0.00096974713484127
888 3543.7 -0.00690345698021214
889 3543.8 -9.98505641394143e-05
890 3543.9 -0.0017484785964029
891 3544 0.0100975169720074
892 3544.1 0.00525618001872634
893 3544.2 0.00280334319023676
894 3544.3 0.00549744265759416
895 3544.4 -0.00942867260036206
896 3544.5 0.00749188047223487
897 3544.6 0.00207955527363329
898 3544.7 0.0141024767772133
899 3544.8 0.00207955527363328
900 3544.9 -0.0030271705824024
901 3545 0.00204738692178424
902 3545.1 -0.0112059740400217
903 3545.2 -0.0109084167854181
904 3545.3 0.00153269329219954
905 3545.4 0.0143919919438547
906 3545.5 0.00376839374570806
907 3545.6 0.0022403970328785
908 3545.7 -0.00884964226707927
909 3545.8 -0.00443453597579803
910 3545.9 0.00238515461619919
911 3546 0.00139597779684111
912 3546.1 -0.00250443486485544
913 3546.2 -0.000405449906705324
914 3546.3 0.000109243722879349
915 3546.4 -0.000799512216856119
916 3546.5 0.0019750081301239
917 3546.6 -0.00725730885055162
918 3546.7 -0.00265723453613838
919 3546.8 -0.00163588936493125
920 3546.9 -0.00604295356825023
921 3547 0.00121905186167137
922 3547.1 0.00128338856536946
923 3547.2 -0.00293870761481752
924 3547.3 0.000455053505256584
925 3547.4 -0.00235967728153473
926 3547.5 -0.00850383248470205
927 3547.6 -0.00628421620711805
928 3547.7 0.00862581487491365
929 3547.8 0.0188473086749473
930 3547.9 0.00508729617151886
931 3548 0.00507121199559434
932 3548.1 -0.0121468983316062
933 3548.2 0.000278127570086842
934 3548.3 -0.0110370901928142
935 3548.4 -0.00612337444787282
936 3548.5 0.00805482662959313
937 3548.6 0.00811916333329121
938 3548.7 0.00475757056506615
939 3548.8 -0.00221491969821402
940 3548.9 -0.00593036433677857
941 3549 0.00418658231974564
942 3549.1 0.00531247463446216
943 3549.2 -0.0128706862482097
944 3549.3 -0.00166001562881804
945 3549.4 0.00096974713484127
946 3549.5 -0.00601882730436344
947 3549.6 -0.00225513013802534
948 3549.7 -0.000960353976101336
949 3549.8 0.00482190726876425
950 3549.9 0.00593975749551852
951 3550 0.00306873209299137
952 3550.1 -0.0052869972997977
953 3550.2 -0.00149917386957282
954 3550.3 -0.011801088549229
955 3550.4 -0.00438628344802447
956 3550.5 0.00487015979653781
957 3550.6 -0.00234359310561021
958 3550.7 0.00431525572714181
959 3550.8 -0.00484468246187333
960 3550.9 -0.00233555101764794
961 3551 0.00830413135642322
962 3551.1 -0.00365445344345874
963 3551.2 -0.0027778658555723
964 3551.3 -0.0143343462573412
965 3551.4 -0.00695170950798571
966 3551.5 -0.0129269808639456
967 3551.6 -0.00323626486942116
968 3551.7 -0.00358207465179838
969 3551.8 -0.00868075841987179
970 3551.9 -0.00076734386500707
971 3552 -0.0084957903967398
972 3552.1 0.000808905375596053
973 3552.2 0.00461281298174547
974 3552.3 0.00674396629174459
975 3552.4 -0.012171024595493
976 3552.5 -0.0136186004287
977 3552.6 -3.34550859228122e-06
978 3552.7 -0.00192540453157264
979 3552.8 0.00114667307001103
980 3552.9 -0.00918740996149424
981 3553 -0.018395600678283
982 3553.1 0.00696914475468791
983 3553.2 -0.00580169092938239
984 3553.3 0.00152465120423728
985 3553.4 0.00673592420378233
986 3553.5 0.00124317812555816
987 3553.6 -0.00289045508704396
988 3553.7 -0.0144791038406619
989 3553.8 -0.00990315579013545
990 3553.9 0.0017498296671806
991 3554 -0.00451495685542065
992 3554.1 0.00383273044940616
993 3554.2 -0.00076734386500707
994 3554.3 -0.000783428040931594
995 3554.4 0.00275509066246321
996 3554.5 0.00276313275042545
997 3554.6 -0.00702408829964604
998 3554.7 -0.0100318291975316
999 3554.8 -0.0127580970167381
1000 3554.9 0.00434742407899086
