# Supplementary material for: Sulfonamide-directed site-selective functionalization of unactivated C(sp3)−H enabled by photocatalytic sequential electron/proton transfer
Source: Nat Commun. 2024 Jun 14;15:5087. doi: 10.1038/s41467-024-49337-3 (PMC11178871; doi:10.1038/s41467-024-49337-3)
Supplement: Supplementary file 3 — Source Data [file 41467_2024_49337_MOESM3_ESM.zip › Source Data/Dataset 2. EPR tests/EPR test under light irradition-Figure S9.xlsx]

## Sheet: Sheet1
index Field [G] Intensity []
1 3455 0.00883771853132728
2 3455.11111111123 -0.0245289044240932
3 3455.22222222247 0.00656984972596972
4 3455.3333333337 0.0266429012797729
5 3455.44444444494 -0.0010781759261404
6 3455.55555555617 0.00406071828174431
7 3455.66666666741 0.00285440508740517
8 3455.77777777864 -0.00510726199523312
9 3455.88888888988 -0.00925697938375972
10 3456.00000000111 0.0203941989330962
11 3456.11111111235 0.0111538398644584
12 3456.22222222358 0.0207560928913979
13 3456.33333333482 0.0141696228503063
14 3456.44444444605 0.0212868706969072
15 3456.55555555729 0.00903072864242155
16 3456.66666666852 -0.00785765607832634
17 3456.77777777976 -0.00751988838391138
18 3456.88888889099 0.0131321935031746
19 3457.00000000222 0.0107678196422699
20 3457.11111111346 0.0389955483898056
21 3457.22222222469 0.0196462847526059
22 3457.33333333593 0.0214557545441146
23 3457.44444444716 0.0364622906816935
24 3457.5555555584 0.0216246383913221
25 3457.66666666963 0.0169682694611731
26 3457.77777778087 0.0157860825307207
27 3457.8888888921 0.0223966788356992
28 3458.00000000334 0.0275355730435839
29 3458.11111111457 -0.00419046396753536
30 3458.22222222581 0.011419228767213
31 3458.33333333704 0.0214798808080014
32 3458.44444444828 0.0355696189178825
33 3458.55555555951 0.0167752593500788
34 3458.66666667075 -0.00505900946745955
35 3458.77777778198 0.000658915073707966
36 3458.88888889321 -0.00749576212002459
37 3459.00000000445 0.0130356884476275
38 3459.11111111568 0.0120223853643826
39 3459.22222222692 0.00295091014295232
40 3459.33333333815 0.00927199128128936
41 3459.44444444939 0.0268117851269804
42 3459.55555556062 0.0162203552806828
43 3459.66666667186 0.0100199054617796
44 3459.77777778309 0.0181263301277386
45 3459.88888889433 0.0165339967112109
46 3460.00000000556 -0.00110230219002719
47 3460.1111111168 0.00473625367057423
48 3460.22222222803 0.0209249767386054
49 3460.33333333927 0.000972556504236138
50 3460.4444444505 -0.00158482746776284
51 3460.55555556174 0.0375238462927119
52 3460.66666667297 0.0142420016419666
53 3460.7777777842 0.000490031226500487
54 3460.88888889544 0.0184882240860404
55 3461.00000000667 0.0148210319752494
56 3461.11111111791 -0.0102944087308914
57 3461.22222222914 0.0120706378921561
58 3461.33333334038 0.0219141535579635
59 3461.44444445161 0.00410897080951789
60 3461.55555556285 0.0155448198918529
61 3461.66666667408 -0.0154333029387761
62 3461.77777778532 -0.0178700555913411
63 3461.88888889655 0.00666635478151684
64 3462.00000000779 0.0229274566412084
65 3462.11111111902 0.0458232810697651
66 3462.22222223026 -0.00949824202262756
67 3462.33333334149 -4.0746579008738e-05
68 3462.44444445273 0.00941674886461008
69 3462.55555556396 -0.000113125370669098
70 3462.66666667519 0.00425372839283858
71 3462.77777778643 0.00919961248962903
72 3462.88888889766 0.00275790003185805
73 3463.0000000089 -0.00303240330096979
74 3463.11111112013 -0.0243600205768857
75 3463.22222223137 0.0154483148363057
76 3463.3333333426 0.0134458349337028
77 3463.44444445384 0.00888597105910086
78 3463.55555556507 0.0145073905447212
79 3463.66666667631 0.0161238502251357
80 3463.77777778754 -0.0184008333968504
81 3463.88888889878 0.0220347848773974
82 3464.00000001001 0.0213109969607939
83 3464.11111112125 0.00874121347578016
84 3464.22222223248 0.0325538359320346
85 3464.33333334372 0.00903072864242155
86 3464.44444445495 0.0158102087946075
87 3464.55555556618 0.0205872090441905
88 3464.66666667742 -0.0103185349947782
89 3464.77777778865 0.00278202629574484
90 3464.88888889989 0.0129150571281935
91 3465.00000001112 0.0145556430724948
92 3465.11111112236 -0.00785765607832634
93 3465.22222223359 -0.00122293350946109
94 3465.33333334483 0.0238442546689061
95 3465.44444445606 -0.0112594592863627
96 3465.5555555673 0.00292678387906553
97 3465.66666667853 0.00695586994815822
98 3465.77777778977 -0.00291177198153589
99 3465.888888901 -0.0113077118141363
100 3466.00000001224 0.0114433550310998
101 3466.11111112347 0.0235306132383779
102 3466.22222223471 0.0333500026402985
103 3466.33333334594 0.00345756168457476
104 3466.44444445717 0.0144832642808344
105 3466.55555556841 -0.00795416113387346
106 3466.66666667964 0.0220589111412842
107 3466.77777779088 0.0209008504747186
108 3466.88888890211 0.0169682694611731
109 3467.00000001335 0.00304741519849944
110 3467.11111112458 0.023747749613359
111 3467.22222223582 0.0194291483776249
112 3467.33333334705 0.0190913806832099
113 3467.44444445829 0.00777616292030883
114 3467.55555556952 -0.00973950466149537
115 3467.66666668076 0.00239600607355631
116 3467.77777779199 -0.00780940355055276
117 3467.88888890323 -0.0101255248836839
118 3468.00000001446 0.0202011888220019
119 3468.1111111257 0.00637683961487545
120 3468.22222223693 0.00939262260072329
121 3468.33333334816 0.017306037155588
122 3468.4444444594 0.0277285831546781
123 3468.55555557063 0.0176196785861162
124 3468.66666668187 0.00611145071212085
125 3468.7777777931 0.022855077849548
126 3468.88888890434 -0.0039974538564411
127 3469.00000001557 0.0214316282802278
128 3469.11111112681 0.000272894851519434
129 3469.22222223804 0.0171612795722673
130 3469.33333334928 0.00365057179566899
131 3469.44444446051 -0.015336797883229
132 3469.55555557175 -0.00612056507847797
133 3469.66666668298 -0.00780940355055276
134 3469.77777779422 0.0031197939901598
135 3469.88888890545 0.00828281446193127
136 3470.00000001669 -0.00542090342576129
137 3470.11111112792 0.00777616292030883
138 3470.22222223915 -0.000571524384517963
139 3470.33333335039 0.0256054719326412
140 3470.44444446162 0.0221554161968313
141 3470.55555557286 0.0280663508490931
142 3470.66666668409 -0.00855731773104304
143 3470.77777779533 -0.00841256014772232
144 3470.88888890656 -0.0305363441319021
145 3471.0000000178 0.0119982591004958
146 3471.11111112903 -0.0232019599103201
147 3471.22222224027 -0.00329779220372439
148 3471.3333333515 -0.00780940355055276
149 3471.44444446274 0.0247610526966039
150 3471.55555557397 -0.0126587825917961
151 3471.66666668521 -0.017218646466398
152 3471.77777779644 0.0144591380169476
153 3471.88888890768 0.0137112238364574
154 3472.00000001891 0.0244474112660757
155 3472.11111113014 0.00898247611464797
156 3472.22222224138 -0.000330261745650123
157 3472.33333335261 0.0167993856139656
158 3472.44444446385 0.0182952139749461
159 3472.55555557508 0.0130356884476275
160 3472.66666668632 0.00927199128128936
161 3472.77777779755 0.0253883355576602
162 3472.88888890879 0.0161238502251357
163 3473.00000002002 0.000272894851519434
164 3473.11111113126 0.00613557697600761
165 3473.22222224249 0.0270047952380746
166 3473.33333335373 0.0140972440586459
167 3473.44444446496 0.0139042339475516
168 3473.5555555762 0.00973039029513825
169 3473.66666668743 0.0288142650295833
170 3473.77777779867 0.0132528248226085
171 3473.8888889099 0.00314392025404658
172 3474.00000002113 0.0252918305021131
173 3474.11111113237 -0.0065065853006665
174 3474.2222222436 0.00944087512849684
175 3474.33333335484 0.0205872090441905
176 3474.44444446607 0.0136629713086838
177 3474.55555557731 0.0211662393774732
178 3474.66666668854 -0.00829192882828841
179 3474.77777779978 0.0406602605979936
180 3474.88888891101 -0.000788660759499016
181 3475.00000002225 0.00345756168457476
182 3475.11111113348 -0.000209630426216217
183 3475.22222224472 0.00697999621204501
184 3475.33333335595 0.0121671429477033
185 3475.44444446719 -0.0469904561026878
186 3475.55555557842 0.00739014269812033
187 3475.66666668966 0.0135664662531367
188 3475.77777780089 -0.00165720625942317
189 3475.88888891212 0.0162203552806828
190 3476.00000002336 -0.0246495357435271
191 3476.11111113459 -0.00426284275919572
192 3476.22222224583 0.0192361382665306
193 3476.33333335706 0.0243991587383021
194 3476.4444444683 -0.0117661108279851
195 3476.55555557953 0.0264981436964522
196 3476.66666669077 0.0172095321000409
197 3476.777777802 0.0211421131135865
198 3476.88888891324 -0.0020432264816117
199 3477.00000002447 0.0341461693485623
200 3477.11111113571 -0.00421459023142215
201 3477.22222224694 -0.012224509841834
202 3477.33333335818 0.0238925071966797
203 3477.44444446941 0.0121671429477033
204 3477.55555558064 0.018753612988795
205 3477.66666669188 0.00806567808695025
206 3477.77777780311 0.0065939759898565
207 3477.88888891435 0.01009228425344
208 3478.00000002558 0.0145073905447212
209 3478.11111113682 0.0257984820437355
210 3478.22222224805 0.0174507947389087
211 3478.33333335929 0.00688349115649789
212 3478.44444447052 -0.00940173696708044
213 3478.55555558176 0.010864324697817
214 3478.66666669299 0.0196462847526059
215 3478.77777780423 0.00430198092061213
216 3478.88888891546 0.0125531631698918
217 3479.0000000267 0.0483806650417641
218 3479.11111113793 0.0595511252213445
219 3479.22222224917 0.0903362379408792
220 3479.3333333604 0.0927247380656706
221 3479.44444447164 0.0794070404001666
222 3479.55555558287 0.0790210201779781
223 3479.6666666941 0.1098302591614
224 3479.77777780534 0.116078961508076
225 3479.88888891657 0.130023942034637
226 3480.00000002781 0.152919766463193
227 3480.11111113904 0.197794617292609
228 3480.22222225028 0.183970268085483
229 3480.33333336151 0.205225506569738
230 3480.44444447275 0.19103926340431
231 3480.55555558398 0.169108489531225
232 3480.66666669522 0.149276700616289
233 3480.77777780645 0.139795078908784
234 3480.88888891769 0.0483565387778773
235 3481.00000002892 0.0197669160720398
236 3481.11111114016 -0.0617557296013988
237 3481.22222225139 -0.0916722968210094
238 3481.33333336263 -0.166873861356111
239 3481.44444447386 -0.19237532228444
240 3481.55555558509 -0.186705650271046
241 3481.66666669633 -0.192761342506629
242 3481.77777780756 -0.204366075436171
243 3481.8888889188 -0.188225604895914
244 3482.00000003003 -0.176065967896975
245 3482.11111114127 -0.14378502681646
246 3482.2222222525 -0.125207803623637
247 3482.33333336374 -0.0785476092665996
248 3482.44444447497 -0.0924443372653864
249 3482.55555558621 -0.0270862883960921
250 3482.66666669744 -0.0259282277295265
251 3482.77777780868 0.0058943143371398
252 3482.88888891991 -0.00445585287028996
253 3483.00000003115 0.0387784120148246
254 3483.11111114238 0.0173542896833616
255 3483.22222225362 0.00811393061472379
256 3483.33333336485 -0.0046971155091578
257 3483.44444447608 -0.00402158012032788
258 3483.55555558732 -0.0286303692848462
259 3483.66666669855 -0.0256628388267719
260 3483.77777780979 -0.0416344255198221
261 3483.88888892102 -0.0394630617700116
262 3484.00000003226 -0.0225746770492638
263 3484.11111114349 -0.0313325108401659
264 3484.22222225473 -0.0198484092300573
265 3484.33333336596 -0.0194623890078688
266 3484.4444444772 -0.0191487475773406
267 3484.55555558843 -0.000957544606706495
268 3484.66666669967 -0.00435934781474284
269 3484.7777778109 0.0312268914182616
270 3484.88888892214 0.0293932953628661
271 3485.00000003337 0.00174459694861318
272 3485.11111114461 -0.0074716358561378
273 3485.22222225584 -0.00636182771734581
274 3485.33333336707 -0.00201910021772492
275 3485.44444447831 0.0268117851269804
276 3485.55555558954 0.0159067138501546
277 3485.66666670078 0.00319217278182013
278 3485.77777781201 -0.0110905754391552
279 3485.88888892325 -0.00657896409232686
280 3486.00000003448 0.00150333430974534
281 3486.11111114572 -0.0224057932020563
282 3486.22222225695 -0.0129965502862111
283 3486.33333336819 -0.00115055471780073
284 3486.44444447942 0.000345273643179766
285 3486.55555559066 0.00379532937898971
286 3486.66666670189 0.0065939759898565
287 3486.77777781313 0.0107919459061567
288 3486.88888892436 0.0252677042382263
289 3487.00000003559 0.0126979207532125
290 3487.11111114683 0.00379532937898971
291 3487.22222225806 0.0215763858635485
292 3487.3333333693 0.0271013002936218
293 3487.44444448053 0.0173542896833616
294 3487.55555559177 0.0425662354450495
295 3487.666666703 0.0350629673762601
296 3487.77777781424 0.0263292598492447
297 3487.88888892547 0.00114144035144362
298 3488.00000003671 -0.00508313573134633
299 3488.11111114794 0.0242785274188682
300 3488.22222225918 -0.0110664491752684
301 3488.33333337041 -0.00117468098168752
302 3488.44444448165 0.0297069367933943
303 3488.55555559288 -0.00320128714817727
304 3488.66666670412 0.0131321935031746
305 3488.77777781535 0.0240372647800004
306 3488.88888892658 0.03228844702928
307 3489.00000003782 0.013204572294835
308 3489.11111114905 0.0159308401140414
309 3489.22222226029 -0.012441646216815
310 3489.33333337152 -0.00932935817542008
311 3489.44444448276 -0.0178459293274544
312 3489.55555559399 -0.00197084768995137
313 3489.66666670523 -0.00964299960594825
314 3489.77777781646 -0.0101013986197971
315 3489.8888889277 -0.0108010602725138
316 3490.00000003893 -0.0271104146599789
317 3490.11111115017 -0.014226989744437
318 3490.2222222614 -0.0067719742034211
319 3490.33333337264 0.00210649090691492
320 3490.44444448387 0.00987514787845895
321 3490.55555559511 0.0112262186561188
322 3490.66666670634 -0.00472124177304459
323 3490.77777781758 -0.00303240330096979
324 3490.88888892881 0.0199116736553605
325 3491.00000004004 0.00606319818434728
326 3491.11111115128 0.0149899158224569
327 3491.22222226251 0.0274390679880367
328 3491.33333337375 0.000803672657028659
329 3491.44444448498 0.00304741519849944
330 3491.55555559622 0.0112744711838923
331 3491.66666670745 0.00572543048993232
332 3491.77777781869 -0.00180196384274389
333 3491.88888892992 -0.00940173696708044
334 3492.00000004116 -0.00713386816172284
335 3492.11111115239 0.0254848406132073
336 3492.22222226363 0.0131563197670614
337 3492.33333337486 0.0296586842656207
338 3492.4444444861 0.0213109969607939
339 3492.55555559733 0.0140248652669856
340 3492.66666670857 0.00191348079582065
341 3492.7777778198 0.0172577846278144
342 3492.88888893103 0.00473625367057423
343 3493.00000004227 0.016196229016796
344 3493.1111111535 -0.00358730737036581
345 3493.22222226474 0.0221795424607181
346 3493.33333337597 0.00111731408755683
347 3493.44444448721 0.00763140533698814
348 3493.55555559844 0.0155930724196264
349 3493.66666670968 0.0484289175695377
350 3493.77777782091 0.0325538359320346
351 3493.88888893215 0.0242061486272079
352 3494.00000004338 0.0539055794718374
353 3494.11111115462 0.0643039992070407
354 3494.22222226585 0.0521443622081022
355 3494.33333337709 0.0817955405249581
356 3494.44444448832 0.0790451464418649
357 3494.55555559956 0.0795276717196005
358 3494.66666671079 0.0974293595235933
359 3494.77777782202 0.126115487284978
360 3494.88888893326 0.146598685324856
361 3495.00000004449 0.215913441471583
362 3495.11111115573 0.208603183513888
363 3495.22222226696 0.228652108803804
364 3495.3333333782 0.239460675025083
365 3495.44444448943 0.263611065175752
366 3495.55555560067 0.242765973177572
367 3495.6666667119 0.253574539398851
368 3495.77777782314 0.186021000515859
369 3495.88888893437 0.161074443656926
370 3496.00000004561 0.109637249050305
371 3496.11111115684 0.0406602605979936
372 3496.22222226808 -0.0163742272303606
373 3496.33333337931 -0.100792024570213
374 3496.44444449055 -0.137391566886463
375 3496.55555560178 -0.182797195521388
376 3496.66666671301 -0.207502489741453
377 3496.77777782425 -0.206826954352623
378 3496.88888893548 -0.216067313421261
379 3497.00000004672 -0.214257843629752
380 3497.11111115795 -0.168345563453205
381 3497.22222226919 -0.0979933779593464
382 3497.33333338042 -0.10568965613923
383 3497.44444449166 -0.0479555066581591
384 3497.55555560289 -0.0527807594355157
385 3497.66666671413 -0.0565685828657406
386 3497.77777782536 -0.0212718587993775
387 3497.8888889366 -0.00785765607832634
388 3498.00000004783 -0.0466044358804993
389 3498.11111115907 -0.0678355481008681
390 3498.2222222703 -0.0470145823665746
391 3498.33333338153 -0.0542283352687226
392 3498.44444449277 -0.0425512235475198
393 3498.555555604 -0.0648921439066806
394 3498.66666671524 -0.042647728603067
395 3498.77777782647 -0.0049625044119124
396 3498.88888893771 -0.0529255170188364
397 3499.00000004894 -0.0207893335216419
398 3499.11111116018 -0.0056621660646291
399 3499.22222227141 0.00608732444823407
400 3499.33333338265 -0.0176287929524733
401 3499.44444449388 0.0290796539323379
402 3499.55555560512 0.00830694072581806
403 3499.66666671635 0.00784854171196919
404 3499.77777782759 -0.00949824202262756
405 3499.88888893882 0.0509863015415366
406 3500.00000005006 0.0392368110286735
407 3500.11111116129 0.0434106546810869
408 3500.22222227252 0.0354972401262222
409 3500.33333338376 0.0639421052487389
410 3500.44444449499 0.0838462729553346
411 3500.55555560623 0.107103991342193
412 3500.66666671746 0.0884785156215969
413 3500.7777778287 0.13839575560335
414 3500.88888893993 0.128745250048637
415 3501.00000005117 0.148504660171912
416 3501.1111111624 0.165079403462132
417 3501.22222227364 0.196274662667742
418 3501.33333338487 0.150989665352251
419 3501.44444449611 0.169108489531225
420 3501.55555560734 0.192776354404158
421 3501.66666671858 0.21316304738849
422 3501.77777782981 0.168143438975753
423 3501.88888894105 0.172437913947601
424 3502.00000005228 0.140784255728142
425 3502.11111116352 0.118395082841207
426 3502.22222227475 0.0966331928153295
427 3502.33333338598 0.0678746862622845
428 3502.44444449722 -0.00404570638421467
429 3502.55555560845 -0.0371228141729937
430 3502.66666671969 -0.0847963116132763
431 3502.77777783092 -0.130081308928767
432 3502.88888894216 -0.143495511649819
433 3503.00000005339 -0.173026058647241
434 3503.11111116463 -0.212231237463262
435 3503.22222227586 -0.19155502931229
436 3503.3333333871 -0.212593131421564
437 3503.44444449833 -0.198648150895004
438 3503.55555560957 -0.182917826840821
439 3503.6666667208 -0.132493935317446
440 3503.77777783204 -0.128778490678881
441 3503.88888894327 -0.134954814233897
442 3504.00000005451 -0.0756283313362989
443 3504.11111116574 -0.0610801942125689
444 3504.22222227697 -0.0380396122006915
445 3504.33333338821 -0.0346619352565419
446 3504.44444449944 -0.0316461522706941
447 3504.55555561068 -0.0176770454802469
448 3504.66666672191 -0.0297884299514118
449 3504.77777783315 -0.0257110913545455
450 3504.88888894438 0.0213351232246807
451 3505.00000005562 -0.0151196615082479
452 3505.11111116685 0.00546004158717769
453 3505.22222227809 -0.0306328491874492
454 3505.33333338932 -0.00522789331466703
455 3505.44444450056 -0.000740408231725442
456 3505.55555561179 -0.019993166813378
457 3505.66666672303 0.00461562235114032
458 3505.77777783426 0.010309420628421
459 3505.8888889455 0.0231204667523026
460 3506.00000005673 0.00683523862872432
461 3506.11111116796 0.0160273451695885
462 3506.2222222792 -0.00382857000923362
463 3506.33333339043 0.0239166334605665
464 3506.44444450167 -0.000619776912291536
465 3506.5555556129 0.0158825875862678
466 3506.66666672414 0.0157137037390603
467 3506.77777783537 0.00932024380906293
468 3506.88888894661 -0.0133584442445128
469 3507.00000005784 0.00381945564287647
470 3507.11111116908 -0.01277941391123
471 3507.22222228031 0.00186522826804708
472 3507.33333339155 0.0323608258209404
473 3507.44444450278 0.00739014269812033
474 3507.55555561402 -0.00568629232851589
475 3507.66666672525 0.0127220470170993
476 3507.77777783648 0.033181118793091
477 3507.88888894772 0.00765553160087493
478 3508.00000005895 0.0139524864753252
479 3508.11111117019 0.0152311784613247
480 3508.22222228142 0.0287660125018098
481 3508.33333339266 0.00307154146238622
482 3508.44444450389 0.00876533973966692
483 3508.55555561513 0.0490079479028205
484 3508.66666672636 0.0387060332231642
485 3508.7777778376 0.0287901387656966
486 3508.88888894883 0.021528133335775
487 3509.00000006007 0.0318059217515444
488 3509.1111111713 0.039285063556447
489 3509.22222228254 0.0323125732931668
490 3509.33333339377 0.0712523632064341
491 3509.44444450501 0.050166008569386
492 3509.55555561624 0.0807822374417132
493 3509.66666672747 0.0877547277049935
494 3509.77777783871 0.107900158050457
495 3509.88888894994 0.138854154617199
496 3510.00000006118 0.112990799730568
497 3510.11111117241 0.094799596759934
498 3510.22222228365 0.134221911950937
499 3510.33333339488 0.145078730699989
500 3510.44444450612 0.142810861894632
501 3510.55555561735 0.157720892976663
502 3510.66666672859 0.15287151393542
503 3510.77777783982 0.155211761532438
504 3510.88888895106 0.163004544767869
505 3511.00000006229 0.112291138077851
506 3511.11111117353 0.0774286867614505
507 3511.22222228476 0.0388990433342585
508 3511.333333396 0.000827798920915446
509 3511.44444450723 -0.0130206765500978
510 3511.55555561846 -0.0644096186289449
511 3511.6666667297 -0.0821424225857302
512 3511.77777784093 -0.0971007061955355
513 3511.88888895217 -0.150154360482571
514 3512.0000000634 -0.167718280592148
515 3512.11111117464 -0.180191559021615
516 3512.22222228587 -0.165764053217319
517 3512.33333339711 -0.160769916592755
518 3512.44444450834 -0.143326627802611
519 3512.55555561958 -0.158188406356869
520 3512.66666673081 -0.142385703511027
521 3512.77777784205 -0.104845236903193
522 3512.88888895328 -0.12158886404062
523 3513.00000006452 -0.098813670931497
524 3513.11111117575 -0.0976314840010447
525 3513.22222228699 -0.0738912403364505
526 3513.33333339822 -0.0627449064207569
527 3513.44444450946 -0.024770167062961
528 3513.55555562069 -0.0396078193533324
529 3513.66666673192 -0.0469904561026878
530 3513.77777784316 -0.016880878771983
531 3513.88888895439 -0.0125140250084754
532 3514.00000006563 -0.0231537073825465
533 3514.11111117686 -0.00517964078689345
534 3514.2222222881 -0.00165720625942317
535 3514.33333339933 -0.00206735274549849
536 3514.44444451057 0.00678698610095074
537 3514.5555556218 0.00599081939268692
538 3514.66666673304 0.0237236233494722
539 3514.77777784427 0.0256054719326412
540 3514.88888895551 0.038730159487051
541 3515.00000006674 0.0352559774873543
542 3515.11111117798 0.0292726640434322
543 3515.22222228921 0.0271978053491689
544 3515.33333340045 0.0341702956124491
545 3515.44444451168 0.0214557545441146
546 3515.55555562291 0.0577657816937226
547 3515.66666673415 0.0375479725565987
548 3515.77777784538 0.023192845543963
549 3515.88888895662 0.00823456193415772
550 3516.00000006785 0.0333741289041853
551 3516.11111117909 0.076029363456017
552 3516.22222229032 0.0454855133753502
553 3516.33333340156 0.108961713661475
554 3516.44444451279 0.117936683827359
555 3516.55555562403 0.169808151183941
556 3516.66666673526 0.178493606183183
557 3516.7777778465 0.191377031098725
558 3516.88888895773 0.214128097943961
559 3517.00000006897 0.193572521112422
560 3517.1111111802 0.204622349972569
561 3517.22222229143 0.137696093950634
562 3517.33333340267 0.0698530399010007
563 3517.4444445139 0.0492733368055751
564 3517.55555562514 -0.0380154859368047
565 3517.66666673637 -0.0873536955852753
566 3517.77777784761 -0.144195173302535
567 3517.88888895884 -0.182652437938067
568 3518.00000007008 -0.210349388880093
569 3518.11111118131 -0.223039803684541
570 3518.22222229255 -0.230446566697783
571 3518.33333340378 -0.239783430821968
572 3518.44444451502 -0.222171258184617
573 3518.55555562625 -0.191506776784516
574 3518.66666673749 -0.186102493673877
575 3518.77777784872 -0.148827415968798
576 3518.88888895996 -0.123808480318204
577 3519.00000007119 -0.119610510401904
578 3519.11111118242 -0.0974626001538372
579 3519.22222229366 -0.0716474977949798
580 3519.33333340489 -0.0402351022143887
581 3519.44444451613 -0.0596084921154752
582 3519.55555562736 -0.0562066889074388
583 3519.6666667386 -0.0348790716315229
584 3519.77777784983 -0.0312360057846187
585 3519.88888896107 -0.0142993685360973
586 3520.0000000723 -0.0316461522706941
587 3520.11111118354 -0.013117181605645
588 3520.22222229477 -0.0355304807564661
589 3520.33333340601 0.00174459694861318
590 3520.44444451724 0.0364622906816935
591 3520.55555562848 0.00444673850393285
592 3520.66666673971 -0.0137444644667013
593 3520.77777785095 -0.0241911367296782
594 3520.88888896218 -0.0539146938381945
595 3521.00000007341 -0.0115972269807776
596 3521.11111118465 -0.028437359173752
597 3521.22222229588 -0.0163259747025871
598 3521.33333340712 -0.0177494242719072
599 3521.44444451835 0.0141454965864195
600 3521.55555562959 -0.0209099648410758
601 3521.66666674082 -0.0134066967722863
602 3521.77777785206 -0.00279114066210198
603 3521.88888896329 -0.0455428802694809
604 3522.00000007453 -0.0210788486882832
605 3522.11111118576 -0.0209823436327361
606 3522.222222297 0.00726951137868642
607 3522.33333340823 -0.00428696902308248
608 3522.44444451947 -0.0193176314245481
609 3522.5555556307 3.16322126515944e-05
610 3522.66666674194 0.0139283602114384
611 3522.77777785317 -0.000113125370669098
612 3522.8888889644 -0.00771289849500564
613 3523.00000007564 0.018753612988795
614 3523.11111118687 0.0223966788356992
615 3523.22222229811 0.0120223853643826
616 3523.33333340934 0.00466387487891387
617 3523.44444452058 -0.00612056507847797
618 3523.55555563181 0.0240613910438872
619 3523.66666674305 0.0221312899329446
620 3523.77777785428 -0.0150472827165876
621 3523.88888896552 0.00787266797585598
622 3524.00000007675 -0.0265796368544697
623 3524.11111118799 -0.0117419845640983
624 3524.22222229922 -0.0277135712571485
625 3524.33333341046 -0.00834018135606199
626 3524.44444452169 0.0138801076836648
627 3524.55555563293 -0.0226229295770373
628 3524.66666674416 -0.019221126369001
629 3524.7777778554 -0.018883358674586
630 3524.88888896663 -0.0263625004794887
631 3525.00000007786 -0.0180148131746618
632 3525.1111111891 -0.0165672373414549
633 3525.22222230033 -0.00283939318987553
634 3525.33333341157 -0.0106804289530799
635 3525.4444445228 -0.0112112067585891
636 3525.55555563404 -0.0193417576884349
637 3525.66666674527 -0.025542207507338
638 3525.77777785651 -0.0205963234105476
639 3525.88888896774 -0.00628944892568545
640 3526.00000007898 -0.025542207507338
641 3526.11111119021 -0.00341842352315833
642 3526.22222230145 -0.0334797483260895
643 3526.33333341268 -0.0201861769244723
644 3526.44444452392 -0.00821955003662808
645 3526.55555563515 -0.0197277779106234
646 3526.66666674639 -0.0339140210760516
647 3526.77777785762 -0.016880878771983
648 3526.88888896885 0.00912723369796867
649 3527.00000008009 -0.0269656570766582
650 3527.11111119132 -0.010342661258665
651 3527.22222230256 0.00331280410125404
652 3527.33333341379 -0.0102944087308914
653 3527.44444452503 0.00442261224004606
654 3527.55555563626 0.00215474343468849
655 3527.6666667475 -0.00978775718926894
656 3527.77777785873 0.0118776277810619
657 3527.88888896997 -0.00334604473149797
658 3528.0000000812 -0.0271104146599789
659 3528.11111119244 0.0101164105173268
660 3528.22222230367 -0.016880878771983
661 3528.33333341491 0.00731776390645997
662 3528.44444452614 -0.00293589824542267
663 3528.55555563737 -0.0287027480765066
664 3528.66666674861 -0.0149507776610404
665 3528.77777785984 0.013976612739212
666 3528.88888897108 -0.00793003486998667
667 3529.00000008231 0.00222712222634883
668 3529.11111119355 0.0360762704595049
669 3529.22222230478 0.0298999469044886
670 3529.33333341602 0.0231204667523026
671 3529.44444452725 0.0251711991826792
672 3529.55555563849 0.0209249767386054
673 3529.66666674972 0.0239890122522268
674 3529.77777786096 0.0202253150858887
675 3529.88888897219 0.0250264415993585
676 3530.00000008343 0.0143385066975137
677 3530.11111119466 0.0268600376547539
678 3530.2222223059 0.0184882240860404
679 3530.33333341713 0.00381945564287647
680 3530.44444452836 0.0195739059609456
681 3530.5555556396 0.021745269710756
682 3530.66666675083 0.029851694376715
683 3530.77777786207 0.00205823837914135
684 3530.8888889733 0.0163892391278903
685 3531.00000008454 0.0352801037512411
686 3531.11111119577 0.0297069367933943
687 3531.22222230701 0.0631218122765883
688 3531.33333341824 0.0646176406375688
689 3531.44444452948 0.0864036569273336
690 3531.55555564071 0.103629809342496
691 3531.66666675195 0.132050548201126
692 3531.77777786318 0.125705340798903
693 3531.88888897442 0.16464513071217
694 3532.00000008565 0.180930358835748
695 3532.11111119689 0.159409731448738
696 3532.22222230812 0.128142093451468
697 3532.33333341935 0.126815148937695
698 3532.44444453059 0.0694911459426989
699 3532.55555564182 0.0494904731805561
700 3532.66666675306 5.57584765383812e-05
701 3532.77777786429 -0.0194141364800952
702 3532.88888897553 -0.0317909098540148
703 3533.00000008676 -0.0694278815173957
704 3533.111111198 -0.0998269740147419
705 3533.22222230923 -0.1327593242202
706 3533.33333342047 -0.170902947425204
707 3533.4444445317 -0.161300694398264
708 3533.55555564294 -0.194932706256439
709 3533.66666675417 -0.191386145465082
710 3533.77777786541 -0.139707688219594
711 3533.88888897664 -0.120141288207413
712 3534.00000008788 -0.146873188593968
713 3534.11111119911 -0.146318284524572
714 3534.22222231034 -0.0903212260433495
715 3534.33333342158 -0.0807913518080704
716 3534.44444453281 -0.0792955234470898
717 3534.55555564405 -0.071285603836678
718 3534.66666675528 -0.0723471594476964
719 3534.77777786652 -0.0518880876717047
720 3534.88888897775 -0.0319356674373354
721 3535.00000008899 -0.0583298001294757
722 3535.11111120022 -0.0324664452428447
723 3535.22222231146 -0.0146371362305123
724 3535.33333342269 -0.0180630657024354
725 3535.44444453393 -0.0279307076321295
726 3535.55555564516 -0.00814717124496772
727 3535.6666667564 -0.0118384896196455
728 3535.77777786763 -0.0147577675499462
729 3535.88888897887 -0.00872620157825052
730 3536.0000000901 -0.0208134597855286
731 3536.11111120134 -0.0163259747025871
732 3536.22222231257 -0.0231295811186598
733 3536.3333334238 -0.00151244867610248
734 3536.44444453504 -0.0301503239097135
735 3536.55555564627 -0.00824367630051487
736 3536.66666675751 -0.0274723086182806
737 3536.77777786874 -0.0316220260068073
738 3536.88888897998 -0.00370793868979971
739 3537.00000009121 -0.0508024057967995
740 3537.11111120245 -0.0330696018400142
741 3537.22222231368 -0.00949824202262756
742 3537.33333342492 -0.0190281162579067
743 3537.44444453615 -0.00534852463410093
744 3537.55555564739 -0.0357958696592207
745 3537.66666675862 -0.00561391353685553
746 3537.77777786986 -0.0216337527576792
747 3537.88888898109 -0.0253009448684702
748 3538.00000009232 -0.00146419614832893
749 3538.11111120356 -0.0382808748395593
750 3538.22222231479 0.00910310743408188
751 3538.33333342603 -0.0134066967722863
752 3538.44444453726 -0.0129965502862111
753 3538.5555556485 0.00304741519849944
754 3538.66666675973 -0.0257834701462059
755 3538.77777787097 -0.00450410539806353
756 3538.8888889822 -0.0213683638549246
757 3539.00000009344 -0.0192693788967745
758 3539.11111120467 -0.0137203382028145
759 3539.22222231591 0.000345273643179766
760 3539.33333342714 -0.0177011717441337
761 3539.44444453838 -0.0238533690352632
762 3539.55555564961 -0.0178218030635676
763 3539.66666676085 -0.0241670104657914
764 3539.77777787208 -0.0241670104657914
765 3539.88888898331 -0.0193900102162085
766 3540.00000009455 -0.0174116565774923
767 3540.11111120578 -0.0103909137864385
768 3540.22222231702 -0.0101496511475707
769 3540.33333342825 -0.00846081267549589
770 3540.44444453949 -0.0369056777980127
771 3540.55555565072 -0.00631357518957223
772 3540.66666676196 -0.0259523539934133
773 3540.77777787319 -0.00754401464779816
774 3540.88888898443 -0.0110905754391552
775 3541.00000009566 -0.0347343140482022
776 3541.1111112069 -0.012441646216815
777 3541.22222231813 -0.0157228181054175
778 3541.33333342937 -0.00836430761994877
779 3541.4444445406 -0.0170256363553037
780 3541.55555565184 -0.0166878686608888
781 3541.66666676307 -0.00303240330096979
782 3541.7777778743 -0.0108251865364006
783 3541.88888898554 -0.0405246173810301
784 3542.00000009677 0.0165339967112109
785 3542.11111120801 -0.0239981266185839
786 3542.22222231924 -0.0150714089804743
787 3542.33333343048 -0.0352650918537115
788 3542.44444454171 -0.0150714089804743
789 3542.55555565295 -0.000402640537310484
790 3542.66666676418 -0.00891921168934476
791 3542.77777787542 -0.0176529192163601
792 3542.88888898665 -0.0370986879091069
793 3543.00000009789 0.0155930724196264
794 3543.11111120912 -0.0154333029387761
795 3543.22222232036 -0.0202585557161326
796 3543.33333343159 -0.000692155703951869
797 3543.44444454283 -0.0152402928276818
798 3543.55555565406 -0.011886742147419
799 3543.66666676529 -0.0209340911049626
800 3543.77777787653 -0.0311636269929584
801 3543.88888898776 -0.0384980112145403
802 3544.000000099 -0.0173634040497187
803 3544.11111121023 -0.0250114297018288
804 3544.22222232147 -0.0243600205768857
805 3544.3333334327 -0.0315255209512602
806 3544.44444454394 -0.0158193231609646
807 3544.55555565517 0.0103576731561946
808 3544.66666676641 0.00734189017034675
809 3544.77777787764 0.000272894851519434
810 3544.88888898888 -0.0250596822296024
811 3545.00000010011 -0.0106804289530799
812 3545.11111121135 -0.00546915595353484
813 3545.22222232258 0.0111297136005716
814 3545.33333343382 -0.0182319495496429
815 3545.44444454505 -0.0260488590489605
816 3545.55555565628 -0.00990838850870285
817 3545.66666676752 -0.0010781759261404
818 3545.77777787875 -0.0212718587993775
819 3545.88888898999 -0.014444126119418
820 3546.00000010122 -0.0178941818552279
821 3546.11111121246 -0.00428696902308248
822 3546.22222232369 -0.014226989744437
823 3546.33333343493 -0.00293589824542267
824 3546.44444454616 -0.0031530346204037
825 3546.5555556574 -0.00884683289768443
826 3546.66666676863 0.01286680460042
827 3546.77777787987 -0.0165431110775681
828 3546.8888889911 -0.0182802020774165
829 3547.00000010234 -0.00739925706447747
830 3547.11111121357 0.0108160721700435
831 3547.22222232481 0.0267635325992068
832 3547.33333343604 -0.0360371322980885
833 3547.44444454727 0.0085482033646859
834 3547.55555565851 -0.0159640807442853
835 3547.66666676974 -0.00151244867610248
836 3547.77777788098 -0.0173151515219452
837 3547.88888899221 -4.0746579008738e-05
838 3548.00000010345 -0.00653071156455329
839 3548.11111121468 -0.0114524693974569
840 3548.22222232592 -0.0197277779106234
841 3548.33333343715 -0.0156986918415307
842 3548.44444454839 -0.016108838327606
843 3548.55555565962 -0.00283939318987553
844 3548.66666677086 -0.0108975653280609
845 3548.77777788209 -0.0187144748273785
846 3548.88888899333 -0.0328042129372596
847 3549.00000010456 -0.00503488320357276
848 3549.1111112158 -0.0201379243966987
849 3549.22222232703 -0.0396801981449927
850 3549.33333343826 -0.0287027480765066
851 3549.4444445495 -0.0361336373536356
852 3549.55555566073 -0.0319597937012222
853 3549.66666677197 0.00439848597615927
854 3549.7777778832 -0.0148783988693801
855 3549.88888899444 -0.00476949430081816
856 3550.00000010567 -0.0184490859246239
857 3550.11111121691 -0.000861039551159348
858 3550.22222232814 -0.00932935817542008
859 3550.33333343938 0.00968213776736468
860 3550.44444455061 0.00813805687861058
861 3550.55555566185 -0.00783352981443955
862 3550.66666677308 0.0104059256839682
863 3550.77777788432 -0.0310429956735245
864 3550.88888899555 -0.00435934781474284
865 3551.00000010679 0.00661810225374326
866 3551.11111121802 -0.0049625044119124
867 3551.22222232925 -0.00595168123127049
868 3551.33333344049 -0.0121521310501737
869 3551.44444455172 -0.0352892181175982
870 3551.55555566296 0.00536353653163057
871 3551.66666677419 -0.0115489744530041
872 3551.77777788543 0.00536353653163057
873 3551.88888899666 0.00174459694861318
874 3552.0000001079 -0.0236362326602822
875 3552.11111121913 -0.00785765607832634
876 3552.22222233037 -0.0220921517715281
877 3552.3333334416 -0.0195588940634159
878 3552.44444455284 -0.0254698287156777
879 3552.55555566407 0.000152263532085528
880 3552.66666677531 -0.0140581058972295
881 3552.77777788654 -0.0123210148973811
882 3552.88888899778 -0.0193176314245481
883 3553.00000010901 -0.0181354444940958
884 3553.11111122024 -0.00908809553655224
885 3553.22222233148 -0.0205963234105476
886 3553.33333344271 -0.00875032784213728
887 3553.44444455395 -0.0174116565774923
888 3553.55555566518 -0.0118143633557587
889 3553.66666677642 -0.00286351945376231
890 3553.77777788765 0.0139042339475516
891 3553.88888899889 -0.025325071132357
892 3554.00000011012 -0.0339140210760516
893 3554.11111122136 0.00200998585136777
894 3554.22222233259 0.00555654664272484
895 3554.33333344383 -0.0329248442566935
896 3554.44444455506 -0.00211560527327206
897 3554.5555556663 -0.0310429956735245
898 3554.66666677753 -0.00122293350946109
899 3554.77777788877 -0.0131413078695317
900 3554.888889 -0.0195830203273027
