# Supplementary material for: Sulfonamide-directed site-selective functionalization of unactivated C(sp3)−H enabled by photocatalytic sequential electron/proton transfer
Source: Nat Commun. 2024 Jun 14;15:5087. doi: 10.1038/s41467-024-49337-3 (PMC11178871; doi:10.1038/s41467-024-49337-3)
Supplement: Supplementary file 3 — Source Data [file 41467_2024_49337_MOESM3_ESM.zip › Source Data/Dataset 3. Stern-Volmer fluorescence quenching between PC and 1a/PC + 1.0 equiv 1a.xls]

## Sheet: 6_20230601_154514
Report date:	'15:45:21, 06/01/2023
Wavelength data table
Sample name	250.0nm	300.0nm	350.0nm	400.0nm	450.0nm	500.0nm	550.0nm	600.0nm	650.0nm	700.0nm	750.0nm	800.0nm
'6(EM)	0.828	4.259	17.65	1519	672	2136	1575	553.4	96.17	10.82	304.3	5.748
Sample:	'6(EM)
File name:	6_20230601_154514.FDS
Run date:	'15:44:39, 06/01/2023
Operator:	F7000
Comment:	'1
Instrument
Model:	F-7000 FL Spectrophotometer
Serial number:	2919-010
ROM Version:	5J14000 12
Instrument parameters
Measurement type:	Wavelength scan
Scan mode:	Emission
Data mode:	Fluorescence
EX WL:	380.0 nm
EM Start WL:	200.0 nm
EM End WL:	800.0 nm
Scan speed:	1200 nm/min
Delay:	0.0 s
EX Slit:	20.0 nm
EM Slit:	20.0 nm
PMT Voltage:	400 V
Response:	0.01 s
Corrected spectra:	Off
Shutter control:	Off
Processing performed
Savitsky-Golay smoothed
Smoothing order:	3
Number of points:	7
Number of times:	1
Peak integration
Integration method:	Rectangular
Sensitivity:	1
Threshold:	1
Peaks
No.	Start(nm)	Apex(nm)	End(nm)	Height(Data)	Valley(nm)	Valley(Data)
1	200	292.6	323.2	4.62	323.2	3.022
2	323.2	374	412.4	*****	412.4	293.3
3	412.4	501.6	507.4	2148	507.4	2108
4	507.4	508.4	712.6	2113	712.6	7.292
5	712.6	760	800	336.8	800	5.748
Data points
nm	Data
200	0.86
200.2	0.884
200.4	0.896
200.6	0.898
200.8	0.896
201	0.883
201.2	0.886
201.4	0.88
201.6	0.885
201.8	0.888
202	0.887
202.2	0.868
202.4	0.883
202.6	0.884
202.8	0.889
203	0.871
203.2	0.849
203.4	0.847
203.6	0.865
203.8	0.864
204	0.867
204.2	0.841
204.4	0.811
204.6	0.809
204.8	0.821
205	0.832
205.2	0.863
205.4	0.861
205.6	0.838
205.8	0.82
206	0.818
206.2	0.814
206.4	0.816
206.6	0.809
206.8	0.796
207	0.795
207.2	0.806
207.4	0.795
207.6	0.784
207.8	0.788
208	0.8
208.2	0.803
208.4	0.816
208.6	0.809
208.8	0.793
209	0.787
209.2	0.772
209.4	0.75
209.6	0.751
209.8	0.746
210	0.73
210.2	0.741
210.4	0.737
210.6	0.755
210.8	0.767
211	0.757
211.2	0.753
211.4	0.747
211.6	0.745
211.8	0.773
212	0.774
212.2	0.761
212.4	0.756
212.6	0.741
212.8	0.744
213	0.769
213.2	0.772
213.4	0.761
213.6	0.75
213.8	0.729
214	0.708
214.2	0.708
214.4	0.713
214.6	0.704
214.8	0.71
215	0.699
215.2	0.707
215.4	0.717
215.6	0.737
215.8	0.732
216	0.726
216.2	0.696
216.4	0.695
216.6	0.707
216.8	0.718
217	0.735
217.2	0.75
217.4	0.74
217.6	0.731
217.8	0.739
218	0.729
218.2	0.73
218.4	0.741
218.6	0.744
218.8	0.735
219	0.727
219.2	0.718
219.4	0.699
219.6	0.705
219.8	0.714
220	0.725
220.2	0.73
220.4	0.737
220.6	0.722
220.8	0.715
221	0.722
221.2	0.72
221.4	0.723
221.6	0.734
221.8	0.726
222	0.741
222.2	0.747
222.4	0.743
222.6	0.74
222.8	0.738
223	0.735
223.2	0.753
223.4	0.749
223.6	0.759
223.8	0.755
224	0.744
224.2	0.747
224.4	0.747
224.6	0.744
224.8	0.741
225	0.748
225.2	0.747
225.4	0.759
225.6	0.758
225.8	0.766
226	0.765
226.2	0.77
226.4	0.773
226.6	0.781
226.8	0.764
227	0.766
227.2	0.759
227.4	0.75
227.6	0.739
227.8	0.755
228	0.772
228.2	0.787
228.4	0.79
228.6	0.787
228.8	0.763
229	0.757
229.2	0.761
229.4	0.733
229.6	0.733
229.8	0.732
230	0.742
230.2	0.764
230.4	0.775
230.6	0.768
230.8	0.773
231	0.763
231.2	0.764
231.4	0.751
231.6	0.754
231.8	0.777
232	0.787
232.2	0.806
232.4	0.803
232.6	0.778
232.8	0.765
233	0.76
233.2	0.75
233.4	0.765
233.6	0.762
233.8	0.765
234	0.756
234.2	0.762
234.4	0.778
234.6	0.804
234.8	0.81
235	0.81
235.2	0.784
235.4	0.765
235.6	0.772
235.8	0.776
236	0.803
236.2	0.824
236.4	0.818
236.6	0.819
236.8	0.799
237	0.778
237.2	0.784
237.4	0.791
237.6	0.775
237.8	0.781
238	0.767
238.2	0.771
238.4	0.775
238.6	0.789
238.8	0.783
239	0.782
239.2	0.783
239.4	0.795
239.6	0.804
239.8	0.808
240	0.793
240.2	0.778
240.4	0.773
240.6	0.795
240.8	0.815
241	0.841
241.2	0.83
241.4	0.818
241.6	0.793
241.8	0.807
242	0.805
242.2	0.81
242.4	0.808
242.6	0.797
242.8	0.791
243	0.826
243.2	0.827
243.4	0.819
243.6	0.807
243.8	0.789
244	0.79
244.2	0.813
244.4	0.818
244.6	0.816
244.8	0.811
245	0.818
245.2	0.84
245.4	0.853
245.6	0.855
245.8	0.841
246	0.828
246.2	0.83
246.4	0.844
246.6	0.838
246.8	0.819
247	0.808
247.2	0.798
247.4	0.797
247.6	0.82
247.8	0.834
248	0.825
248.2	0.836
248.4	0.829
248.6	0.82
248.8	0.808
249	0.811
249.2	0.813
249.4	0.842
249.6	0.851
249.8	0.842
250	0.828
250.2	0.838
250.4	0.858
250.6	0.887
250.8	0.883
251	0.857
251.2	0.835
251.4	0.829
251.6	0.837
251.8	0.858
252	0.855
252.2	0.862
252.4	0.878
252.6	0.893
252.8	0.899
253	0.91
253.2	0.906
253.4	0.901
253.6	0.908
253.8	0.907
254	0.892
254.2	0.88
254.4	0.891
254.6	0.903
254.8	0.925
255	0.926
255.2	0.91
255.4	0.906
255.6	0.922
255.8	0.937
256	0.983
256.2	0.993
256.4	0.996
256.6	0.973
256.8	0.956
257	0.934
257.2	0.958
257.4	0.985
257.6	1.021
257.8	1.021
258	1.016
258.2	0.996
258.4	0.986
258.6	1.003
258.8	1.012
259	1.026
259.2	1.021
259.4	1.026
259.6	1.036
259.8	1.07
260	1.07
260.2	1.083
260.4	1.071
260.6	1.088
260.8	1.112
261	1.14
261.2	1.143
261.4	1.155
261.6	1.167
261.8	1.196
262	1.201
262.2	1.205
262.4	1.22
262.6	1.225
262.8	1.241
263	1.262
263.2	1.252
263.4	1.255
263.6	1.292
263.8	1.3
264	1.32
264.2	1.341
264.4	1.37
264.6	1.408
264.8	1.445
265	1.466
265.2	1.481
265.4	1.493
265.6	1.513
265.8	1.532
266	1.534
266.2	1.525
266.4	1.516
266.6	1.524
266.8	1.548
267	1.597
267.2	1.621
267.4	1.661
267.6	1.713
267.8	1.75
268	1.766
268.2	1.78
268.4	1.759
268.6	1.792
268.8	1.827
269	1.854
269.2	1.894
269.4	1.91
269.6	1.909
269.8	1.964
270	1.995
270.2	2.035
270.4	2.086
270.6	2.104
270.8	2.112
271	2.164
271.2	2.206
271.4	2.262
271.6	2.272
271.8	2.285
272	2.303
272.2	2.335
272.4	2.399
272.6	2.452
272.8	2.446
273	2.467
273.2	2.482
273.4	2.521
273.6	2.591
273.8	2.646
274	2.667
274.2	2.68
274.4	2.679
274.6	2.682
274.8	2.71
275	2.789
275.2	2.847
275.4	2.915
275.6	2.93
275.8	2.927
276	2.942
276.2	2.992
276.4	3.024
276.6	3.085
276.8	3.095
277	3.104
277.2	3.156
277.4	3.191
277.6	3.213
277.8	3.262
278	3.291
278.2	3.32
278.4	3.354
278.6	3.388
278.8	3.415
279	3.472
279.2	3.53
279.4	3.549
279.6	3.541
279.8	3.543
280	3.571
280.2	3.598
280.4	3.641
280.6	3.656
280.8	3.696
281	3.729
281.2	3.792
281.4	3.844
281.6	3.848
281.8	3.819
282	3.813
282.2	3.824
282.4	3.892
282.6	3.975
282.8	4.011
283	4.008
283.2	4.008
283.4	4.009
283.6	4.065
283.8	4.076
284	4.08
284.2	4.098
284.4	4.082
284.6	4.112
284.8	4.186
285	4.221
285.2	4.266
285.4	4.282
285.6	4.261
285.8	4.275
286	4.291
286.2	4.318
286.4	4.339
286.6	4.334
286.8	4.352
287	4.377
287.2	4.366
287.4	4.384
287.6	4.402
287.8	4.468
288	4.51
288.2	4.509
288.4	4.478
288.6	4.462
288.8	4.444
289	4.476
289.2	4.453
289.4	4.415
289.6	4.443
289.8	4.488
290	4.528
290.2	4.539
290.4	4.513
290.6	4.458
290.8	4.473
291	4.498
291.2	4.534
291.4	4.541
291.6	4.546
291.8	4.513
292	4.558
292.2	4.584
292.4	4.619
292.6	4.62
292.8	4.594
293	4.549
293.2	4.533
293.4	4.519
293.6	4.524
293.8	4.533
294	4.542
294.2	4.535
294.4	4.516
294.6	4.514
294.8	4.489
295	4.485
295.2	4.5
295.4	4.521
295.6	4.544
295.8	4.548
296	4.488
296.2	4.448
296.4	4.451
296.6	4.461
296.8	4.475
297	4.456
297.2	4.408
297.4	4.378
297.6	4.343
297.8	4.327
298	4.36
298.2	4.372
298.4	4.369
298.6	4.335
298.8	4.26
299	4.216
299.2	4.215
299.4	4.251
299.6	4.262
299.8	4.243
300	4.259
300.2	4.246
300.4	4.217
300.6	4.208
300.8	4.156
301	4.106
301.2	4.159
301.4	4.21
301.6	4.219
301.8	4.198
302	4.107
302.2	4.078
302.4	4.064
302.6	4.054
302.8	4.033
303	4.005
303.2	3.957
303.4	3.973
303.6	3.958
303.8	3.914
304	3.883
304.2	3.893
304.4	3.911
304.6	3.932
304.8	3.951
305	3.891
305.2	3.866
305.4	3.856
305.6	3.813
305.8	3.771
306	3.779
306.2	3.741
306.4	3.751
306.6	3.766
306.8	3.73
307	3.705
307.2	3.715
307.4	3.689
307.6	3.67
307.8	3.666
308	3.652
308.2	3.632
308.4	3.61
308.6	3.565
308.8	3.522
309	3.469
309.2	3.481
309.4	3.484
309.6	3.551
309.8	3.593
310	3.599
310.2	3.547
310.4	3.492
310.6	3.404
310.8	3.371
311	3.378
311.2	3.382
311.4	3.4
311.6	3.427
311.8	3.444
312	3.452
312.2	3.458
312.4	3.387
312.6	3.346
312.8	3.292
313	3.284
313.2	3.291
313.4	3.308
313.6	3.308
313.8	3.336
314	3.337
314.2	3.328
314.4	3.301
314.6	3.255
314.8	3.225
315	3.182
315.2	3.167
315.4	3.173
315.6	3.203
315.8	3.215
316	3.232
316.2	3.206
316.4	3.189
316.6	3.176
316.8	3.199
317	3.189
317.2	3.194
317.4	3.173
317.6	3.175
317.8	3.145
318	3.153
318.2	3.117
318.4	3.113
318.6	3.097
318.8	3.119
319	3.114
319.2	3.115
319.4	3.094
319.6	3.11
319.8	3.102
320	3.09
320.2	3.077
320.4	3.1
320.6	3.096
320.8	3.127
321	3.124
321.2	3.085
321.4	3.079
321.6	3.106
321.8	3.104
322	3.116
322.2	3.116
322.4	3.1
322.6	3.089
322.8	3.078
323	3.052
323.2	3.022
323.4	3.036
323.6	3.068
323.8	3.087
324	3.096
324.2	3.078
324.4	3.091
324.6	3.098
324.8	3.09
325	3.103
325.2	3.112
325.4	3.09
325.6	3.1
325.8	3.111
326	3.131
326.2	3.176
326.4	3.209
326.6	3.195
326.8	3.162
327	3.148
327.2	3.147
327.4	3.127
327.6	3.13
327.8	3.151
328	3.16
328.2	3.156
328.4	3.172
328.6	3.168
328.8	3.163
329	3.173
329.2	3.164
329.4	3.165
329.6	3.159
329.8	3.153
330	3.166
330.2	3.203
330.4	3.21
330.6	3.232
330.8	3.229
331	3.226
331.2	3.258
331.4	3.297
331.6	3.308
331.8	3.321
332	3.327
332.2	3.31
332.4	3.304
332.6	3.307
332.8	3.295
333	3.291
333.2	3.313
333.4	3.346
333.6	3.378
333.8	3.435
334	3.448
334.2	3.456
334.4	3.456
334.6	3.49
334.8	3.493
335	3.516
335.2	3.518
335.4	3.529
335.6	3.503
335.8	3.525
336	3.556
336.2	3.571
336.4	3.596
336.6	3.622
336.8	3.593
337	3.62
337.2	3.673
337.4	3.687
337.6	3.729
337.8	3.771
338	3.797
338.2	3.814
338.4	3.824
338.6	3.785
338.8	3.749
339	3.754
339.2	3.779
339.4	3.795
339.6	3.821
339.8	3.853
340	3.89
340.2	3.935
340.4	3.966
340.6	3.985
340.8	3.983
341	4.016
341.2	4.058
341.4	4.11
341.6	4.123
341.8	4.132
342	4.143
342.2	4.207
342.4	4.231
342.6	4.281
342.8	4.312
343	4.381
343.2	4.42
343.4	4.501
343.6	4.559
343.8	4.657
344	4.718
344.2	4.812
344.4	4.893
344.6	5.004
344.8	5.122
345	5.216
345.2	5.256
345.4	5.373
345.6	5.56
345.8	5.79
346	6.04
346.2	6.208
346.4	6.373
346.6	6.613
346.8	6.895
347	7.162
347.2	7.426
347.4	7.708
347.6	8.039
347.8	8.433
348	8.811
348.2	9.298
348.4	9.783
348.6	10.47
348.8	11.13
349	11.96
349.2	12.84
349.4	13.89
349.6	14.92
349.8	16.28
350	17.65
350.2	19.42
350.4	21.42
350.6	23.68
350.8	26.1
351	28.55
351.2	31.12
351.4	34.05
351.6	37.49
351.8	41.84
352	46.87
352.2	52.05
352.4	57.55
352.6	62.64
352.8	68.03
353	74.48
353.2	81.93
353.4	90.74
353.6	100.7
353.8	110.8
354	121.3
354.2	131.9
354.4	142.5
354.6	155.3
354.8	169
355	185.9
355.2	204.2
355.4	224.2
355.6	243.7
355.8	263.6
356	283
356.2	306.4
356.4	331.3
356.6	362.3
356.8	393.9
357	426.8
357.2	459.5
357.4	491.6
357.6	522.6
357.8	559.2
358	597.1
358.2	641.8
358.4	688.9
358.6	735.3
358.8	780.6
359	824.2
359.2	867.3
359.4	917.7
359.6	973.3
359.8	1039
360	1111
360.2	1182
360.4	1255
360.6	1322
360.8	1392
361	1465
361.2	1547
361.4	1636
361.6	1736
361.8	1829
362	1926
362.2	2012
362.4	2099
362.6	2190
362.8	2288
363	2399
363.2	2511
363.4	2625
363.6	2731
363.8	2839
364	2932
364.2	3049
364.4	3156
364.6	3296
364.8	3427
365	3573
365.2	3698
365.4	3829
365.6	3939
365.8	4072
366	4199
366.2	4349
366.4	4503
366.6	4650
366.8	4801
367	4930
367.2	5063
367.4	5188
367.6	5342
367.8	5489
368	5665
368.2	5808
368.4	5968
368.6	6096
368.8	6237
369	6381
369.2	6533
369.4	6703
369.6	6871
369.8	7048
370	7199
370.2	7365
370.4	7485
370.6	7654
370.8	7788
371	7986
371.2	8147
371.4	8343
371.6	8490
371.8	8649
372	8772
372.2	8930
372.4	9076
372.6	9243
372.8	9415
373	9566
373.2	9722
373.4	9858
373.6	9954
373.8	9998
374	9999.9
374.2	9999.9
374.4	9999.9
374.6	9999.9
374.8	9999.9
375	9999.9
375.2	9999.9
375.4	9999.9
375.6	9999.9
375.8	9999.9
376	9999.9
376.2	9999.9
376.4	9999.9
376.6	9999.9
376.8	9999.9
377	9999.9
377.2	9999.9
377.4	9999.9
377.6	9999.9
377.8	9999.9
378	9999.9
378.2	9999.9
378.4	9999.9
378.6	9999.9
378.8	9999.9
379	9999.9
379.2	9999.9
379.4	9999.9
379.6	9999.9
379.8	9999.9
380	9999.9
380.2	9999.9
380.4	9999.9
380.6	9999.9
380.8	9999.9
381	9999.9
381.2	9999.9
381.4	9999.9
381.6	9999.9
381.8	9999.9
382	9999.9
382.2	9999.9
382.4	9999.9
382.6	9999.9
382.8	9999.9
383	9999.9
383.2	9999.9
383.4	9999.9
383.6	9999.9
383.8	9999.9
384	9999.9
384.2	9999.9
384.4	9999.9
384.6	9999.9
384.8	9999.9
385	9999.9
385.2	9999.9
385.4	9999.9
385.6	9999.9
385.8	9999.9
386	9999.9
386.2	9999.9
386.4	9999.9
386.6	9999.9
386.8	9999.9
387	9999.9
387.2	9999.9
387.4	9987
387.6	9917
387.8	9825
388	9697
388.2	9560
388.4	9407
388.6	9244
388.8	9068
389	8912
389.2	8761
389.4	8623
389.6	8493
389.8	8341
390	8199
390.2	8027
390.4	7859
390.6	7682
390.8	7526
391	7368
391.2	7241
391.4	7091
391.6	6947
391.8	6770
392	6594
392.2	6425
392.4	6269
392.6	6131
392.8	6000
393	5860
393.2	5707
393.4	5543
393.6	5366
393.8	5206
394	5044
394.2	4908
394.4	4775
394.6	4638
394.8	4492
395	4328
395.2	4158
395.4	3993
395.6	3839
395.8	3700
396	3580
396.2	3448
396.4	3325
396.6	3179
396.8	3041
397	2905
397.2	2787
397.4	2679
397.6	2587
397.8	2489
398	2393
398.2	2288
398.4	2183
398.6	2087
398.8	1996
399	1917
399.2	1844
399.4	1769
399.6	1690
399.8	1606
400	1519
400.2	1443
400.4	1374
400.6	1315
400.8	1265
401	1211
401.2	1157
401.4	1097
401.6	1039
401.8	984.5
402	938
402.2	896.8
402.4	862.3
402.6	825.6
402.8	791.5
403	753.8
403.2	717.9
403.4	685.7
403.6	657.5
403.8	632.9
404	611
404.2	588.2
404.4	566.2
404.6	543.6
404.8	521
405	500.9
405.2	482.6
405.4	466.9
405.6	453.5
405.8	439.9
406	426.3
406.2	412.2
406.4	398.8
406.6	387.3
406.8	377
407	368.3
407.2	361.1
407.4	353.9
407.6	347.4
407.8	340.9
408	334
408.2	328.7
408.4	324.2
408.6	320.4
408.8	317.1
409	313.7
409.2	310.5
409.4	307.7
409.6	305.4
409.8	302.9
410	301.1
410.2	299
410.4	298.2
410.6	297.1
410.8	296.6
411	295.3
411.2	295.2
411.4	294.6
411.6	294.8
411.8	294.5
412	294
412.2	293.6
412.4	293.3
412.6	294
412.8	294.1
413	294.8
413.2	294.6
413.4	295.1
413.6	294.4
413.8	295
414	294.4
414.2	295.1
414.4	295.2
414.6	295.9
414.8	295.8
415	296.4
415.2	296.6
415.4	297.1
415.6	298
415.8	298.5
416	299.7
416.2	300.3
416.4	301.4
416.6	301.7
416.8	303
417	303.4
417.2	304.9
417.4	305.4
417.6	306.1
417.8	306.2
418	307.4
418.2	308.2
418.4	308.9
418.6	309.2
418.8	309
419	309.1
419.2	309.2
419.4	309.9
419.6	309.5
419.8	310.2
420	310
420.2	310.5
420.4	310.1
420.6	310.3
420.8	309.7
421	310
421.2	310.3
421.4	310.7
421.6	311.2
421.8	311.4
422	311.8
422.2	311.6
422.4	312.6
422.6	313
422.8	313.7
423	314.1
423.2	315.2
423.4	316
423.6	317.4
423.8	318.1
424	318.9
424.2	319.2
424.4	319.4
424.6	320.3
424.8	321.2
425	322.1
425.2	322.9
425.4	323.4
425.6	323.5
425.8	324.1
426	324.5
426.2	325.1
426.4	325.6
426.6	326.1
426.8	326.8
427	327.4
427.2	328.8
427.4	329.6
427.6	330.6
427.8	330.7
428	331.3
428.2	331.4
428.4	332.3
428.6	332.3
428.8	333.3
429	333.9
429.2	335.1
429.4	335.8
429.6	336.5
429.8	337.1
430	338.1
430.2	339.3
430.4	340.1
430.6	341.4
430.8	341.9
431	343.3
431.2	344
431.4	345.1
431.6	345.7
431.8	346.9
432	347.3
432.2	348.1
432.4	348.9
432.6	349.3
432.8	350.7
433	351.3
433.2	352.1
433.4	352.1
433.6	353.1
433.8	353.1
434	354.5
434.2	354.4
434.4	354.9
434.6	355.3
434.8	356.6
435	357.8
435.2	359.3
435.4	360.2
435.6	361.2
435.8	362.8
436	364.1
436.2	366.4
436.4	368
436.6	370.4
436.8	371.8
437	374.1
437.2	374.9
437.4	376.9
437.6	378.2
437.8	380.2
438	381.9
438.2	384
438.4	386
438.6	387.9
438.8	390
439	391
439.2	393.5
439.4	395
439.6	397.9
439.8	399.5
440	402.5
440.2	404.2
440.4	407.9
440.6	410.1
440.8	412.8
441	414.8
441.2	418.2
441.4	421.9
441.6	426.2
441.8	430.4
442	433.3
442.2	436.7
442.4	439.4
442.6	443.8
442.8	447.6
443	452.9
443.2	457
443.4	462.3
443.6	466
443.8	470.4
444	474.3
444.2	478.6
444.4	483.3
444.6	488.6
444.8	494.3
445	499.5
445.2	505.6
445.4	510.6
445.6	516.5
445.8	521.5
446	527.8
446.2	533.6
446.4	540.6
446.6	546.7
446.8	553.1
447	559
447.2	564.9
447.4	571.3
447.6	577.8
447.8	585
448	591.9
448.2	600.5
448.4	608.2
448.6	615.8
448.8	622.1
449	629.9
449.2	636.8
449.4	645.8
449.6	654.9
449.8	663.2
450	672
450.2	680.4
450.4	688.4
450.6	696.2
450.8	705.4
451	714.8
451.2	726.3
451.4	736.5
451.6	747.1
451.8	755.1
452	763.5
452.2	771.6
452.4	781.2
452.6	792.2
452.8	803.6
453	813.7
453.2	822.9
453.4	832.2
453.6	840.2
453.8	850.5
454	860.1
454.2	872.3
454.4	883.6
454.6	895.2
454.8	905.4
455	915.7
455.2	925
455.4	936.2
455.6	947.5
455.8	959.5
456	973.2
456.2	985
456.4	997.4
456.6	1007
456.8	1018
457	1029
457.2	1041
457.4	1054
457.6	1067
457.8	1078
458	1090
458.2	1101
458.4	1110
458.6	1120
458.8	1130
459	1142
459.2	1153
459.4	1166
459.6	1175
459.8	1186
460	1195
460.2	1206
460.4	1217
460.6	1230
460.8	1243
461	1254
461.2	1266
461.4	1275
461.6	1284
461.8	1294
462	1307
462.2	1317
462.4	1329
462.6	1337
462.8	1348
463	1356
463.2	1365
463.4	1373
463.6	1383
463.8	1394
464	1405
464.2	1416
464.4	1425
464.6	1436
464.8	1444
465	1456
465.2	1464
465.4	1476
465.6	1483
465.8	1494
466	1500
466.2	1509
466.4	1516
466.6	1524
466.8	1531
467	1539
467.2	1549
467.4	1557
467.6	1566
467.8	1570
468	1578
468.2	1581
468.4	1590
468.6	1596
468.8	1606
469	1613
469.2	1622
469.4	1627
469.6	1633
469.8	1639
470	1644
470.2	1654
470.4	1659
470.6	1670
470.8	1674
471	1684
471.2	1688
471.4	1698
471.6	1702
471.8	1712
472	1718
472.2	1726
472.4	1732
472.6	1738
472.8	1743
473	1749
473.2	1755
473.4	1758
473.6	1765
473.8	1767
474	1774
474.2	1776
474.4	1783
474.6	1782
474.8	1786
475	1787
475.2	1793
475.4	1797
475.6	1802
475.8	1805
476	1806
476.2	1811
476.4	1813
476.6	1821
476.8	1825
477	1832
477.2	1834
477.4	1841
477.6	1842
477.8	1848
478	1851
478.2	1857
478.4	1863
478.6	1869
478.8	1875
479	1878
479.2	1885
479.4	1888
479.6	1894
479.8	1896
480	1901
480.2	1903
480.4	1909
480.6	1910
480.8	1913
481	1914
481.2	1916
481.4	1919
481.6	1920
481.8	1924
482	1925
482.2	1928
482.4	1927
482.6	1931
482.8	1932
483	1935
483.2	1938
483.4	1943
483.6	1947
483.8	1951
484	1955
484.2	1957
484.4	1963
484.6	1968
484.8	1974
485	1976
485.2	1982
485.4	1984
485.6	1989
485.8	1994
486	2000
486.2	2005
486.4	2011
486.6	2016
486.8	2017
487	2021
487.2	2021
487.4	2027
487.6	2027
487.8	2032
488	2031
488.2	2035
488.4	2035
488.6	2039
488.8	2039
489	2041
489.2	2042
489.4	2043
489.6	2046
489.8	2046
490	2051
490.2	2050
490.4	2056
490.6	2056
490.8	2062
491	2062
491.2	2068
491.4	2069
491.6	2075
491.8	2078
492	2083
492.2	2087
492.4	2088
492.6	2093
492.8	2093
493	2099
493.2	2097
493.4	2103
493.6	2100
493.8	2107
494	2106
494.2	2111
494.4	2108
494.6	2111
494.8	2109
495	2111
495.2	2112
495.4	2113
495.6	2114
495.8	2112
496	2114
496.2	2111
496.4	2115
496.6	2112
496.8	2115
497	2112
497.2	2115
497.4	2114
497.6	2119
497.8	2121
498	2125
498.2	2126
498.4	2127
498.6	2129
498.8	2128
499	2132
499.2	2130
499.4	2135
499.6	2133
499.8	2137
500	2136
500.2	2140
500.4	2140
500.6	2143
500.8	2143
501	2145
501.2	2146
501.4	2147
501.6	2148
501.8	2146
502	2147
502.2	2144
502.4	2145
502.6	2143
502.8	2143
503	2142
503.2	2142
503.4	2141
503.6	2140
503.8	2140
504	2137
504.2	2137
504.4	2133
504.6	2132
504.8	2127
505	2128
505.2	2123
505.4	2124
505.6	2119
505.8	2117
506	2113
506.2	2112
506.4	2111
506.6	2110
506.8	2109
507	2109
507.2	2111
507.4	2108
507.6	2111
507.8	2108
508	2110
508.2	2109
508.4	2113
508.6	2111
508.8	2112
509	2112
509.2	2111
509.4	2111
509.6	2110
509.8	2110
510	2106
510.2	2104
510.4	2098
510.6	2097
510.8	2093
511	2092
511.2	2087
511.4	2086
511.6	2083
511.8	2080
512	2077
512.2	2075
512.4	2075
512.6	2073
512.8	2074
513	2069
513.2	2069
513.4	2064
513.6	2065
513.8	2059
514	2058
514.2	2054
514.4	2054
514.6	2051
514.8	2050
515	2047
515.2	2044
515.4	2044
515.6	2040
515.8	2043
516	2042
516.2	2046
516.4	2042
516.6	2045
516.8	2040
517	2042
517.2	2039
517.4	2039
517.6	2036
517.8	2035
518	2032
518.2	2029
518.4	2029
518.6	2025
518.8	2026
519	2022
519.2	2023
519.4	2017
519.6	2020
519.8	2016
520	2019
520.2	2017
520.4	2018
520.6	2014
520.8	2014
521	2014
521.2	2012
521.4	2013
521.6	2008
521.8	2007
522	2000
522.2	2000
522.4	1994
522.6	1994
522.8	1987
523	1985
523.2	1979
523.4	1978
523.6	1975
523.8	1974
524	1972
524.2	1969
524.4	1968
524.6	1964
524.8	1965
525	1962
525.2	1963
525.4	1961
525.6	1963
525.8	1960
526	1961
526.2	1958
526.4	1957
526.6	1954
526.8	1953
527	1953
527.2	1952
527.4	1952
527.6	1947
527.8	1947
528	1944
528.2	1944
528.4	1941
528.6	1939
528.8	1936
529	1935
529.2	1932
529.4	1929
529.6	1926
529.8	1923
530	1921
530.2	1918
530.4	1916
530.6	1912
530.8	1911
531	1906
531.2	1905
531.4	1901
531.6	1901
531.8	1899
532	1898
532.2	1896
532.4	1893
532.6	1890
532.8	1886
533	1884
533.2	1881
533.4	1880
533.6	1877
533.8	1876
534	1872
534.2	1871
534.4	1867
534.6	1865
534.8	1862
535	1860
535.2	1858
535.4	1854
535.6	1853
535.8	1850
536	1849
536.2	1845
536.4	1843
536.6	1838
536.8	1837
537	1833
537.2	1832
537.4	1828
537.6	1824
537.8	1820
538	1815
538.2	1813
538.4	1808
538.6	1807
538.8	1801
539	1801
539.2	1795
539.4	1794
539.6	1787
539.8	1786
540	1781
540.2	1778
540.4	1774
540.6	1769
540.8	1767
541	1762
541.2	1761
541.4	1756
541.6	1757
541.8	1750
542	1750
542.2	1743
542.4	1741
542.6	1735
542.8	1734
543	1730
543.2	1726
543.4	1723
543.6	1718
543.8	1716
544	1710
544.2	1709
544.4	1702
544.6	1701
544.8	1695
545	1694
545.2	1686
545.4	1683
545.6	1675
545.8	1671
546	1666
546.2	1662
546.4	1658
546.6	1653
546.8	1649
547	1642
547.2	1640
547.4	1634
547.6	1632
547.8	1625
548	1624
548.2	1617
548.4	1616
548.6	1609
548.8	1606
549	1600
549.2	1595
549.4	1589
549.6	1584
549.8	1580
550	1575
550.2	1573
550.4	1567
550.6	1564
550.8	1556
551	1553
551.2	1547
551.4	1546
551.6	1540
551.8	1535
552	1527
552.2	1521
552.4	1515
552.6	1510
552.8	1507
553	1500
553.2	1497
553.4	1491
553.6	1488
553.8	1482
554	1480
554.2	1475
554.4	1472
554.6	1468
554.8	1465
555	1460
555.2	1454
555.4	1449
555.6	1443
555.8	1438
556	1430
556.2	1425
556.4	1418
556.6	1413
556.8	1406
557	1400
557.2	1393
557.4	1388
557.6	1385
557.8	1380
558	1376
558.2	1371
558.4	1366
558.6	1359
558.8	1356
559	1351
559.2	1347
559.4	1340
559.6	1336
559.8	1330
560	1326
560.2	1321
560.4	1316
560.6	1312
560.8	1307
561	1304
561.2	1300
561.4	1298
561.6	1293
561.8	1290
562	1286
562.2	1283
562.4	1279
562.6	1276
562.8	1271
563	1266
563.2	1261
563.4	1255
563.6	1251
563.8	1244
564	1240
564.2	1234
564.4	1230
564.6	1222
564.8	1218
565	1210
565.2	1206
565.4	1200
565.6	1196
565.8	1191
566	1185
566.2	1181
566.4	1175
566.6	1170
566.8	1163
567	1160
567.2	1155
567.4	1153
567.6	1147
567.8	1144
568	1139
568.2	1136
568.4	1132
568.6	1128
568.8	1126
569	1122
569.2	1120
569.4	1113
569.6	1110
569.8	1104
570	1103
570.2	1097
570.4	1094
570.6	1087
570.8	1083
571	1077
571.2	1073
571.4	1068
571.6	1062
571.8	1058
572	1053
572.2	1050
572.4	1043
572.6	1039
572.8	1031
573	1027
573.2	1021
573.4	1019
573.6	1015
573.8	1013
574	1009
574.2	1005
574.4	1001
574.6	996.1
574.8	993.7
575	990
575.2	988
575.4	983.2
575.6	981.3
575.8	975.4
576	972.6
576.2	967
576.4	965.2
576.6	961.2
576.8	958.9
577	955
577.2	951.7
577.4	947.1
577.6	943.2
577.8	939.3
578	933.7
578.2	930.3
578.4	926.5
578.6	924
578.8	919.8
579	916.8
579.2	911.6
579.4	907.7
579.6	903.8
579.8	899.8
580	895.2
580.2	890.2
580.4	886.2
580.6	880.7
580.8	877.2
581	871.5
581.2	867.5
581.4	861.9
581.6	858.5
581.8	853.2
582	850.5
582.2	846.3
582.4	843.6
582.6	840.4
582.8	837.7
583	834.9
583.2	832.1
583.4	829.5
583.6	826.6
583.8	824.3
584	821.1
584.2	818.6
584.4	814.7
584.6	811.6
584.8	807.9
585	804.6
585.2	801.3
585.4	797.1
585.6	793.2
585.8	788.4
586	785
586.2	781.2
586.4	778.7
586.6	773.9
586.8	770.3
587	764.4
587.2	760.8
587.4	756.3
587.6	752.3
587.8	747.3
588	743.2
588.2	739
588.4	735.5
588.6	733.2
588.8	728.7
589	726.1
589.2	721.6
589.4	719.1
589.6	714.5
589.8	712.5
590	708
590.2	705.6
590.4	701.9
590.6	699.5
[truncated: 1,047 more rows]
