# Supplementary material for: Sulfonamide-directed site-selective functionalization of unactivated C(sp3)−H enabled by photocatalytic sequential electron/proton transfer
Source: Nat Commun. 2024 Jun 14;15:5087. doi: 10.1038/s41467-024-49337-3 (PMC11178871; doi:10.1038/s41467-024-49337-3)
Supplement: Supplementary file 3 — Source Data [file 41467_2024_49337_MOESM3_ESM.zip › Source Data/Dataset 3. Stern-Volmer fluorescence quenching between PC and 1a/PC + 2.0 equiv 1a.xls]

## Sheet: 6_20230601_154918
Report date:	'15:49:23, 06/01/2023
Wavelength data table
Sample name	250.0nm	300.0nm	350.0nm	400.0nm	450.0nm	500.0nm	550.0nm	600.0nm	650.0nm	700.0nm	750.0nm	800.0nm
'6(EM)	0.832	3.637	18.43	1535	695.7	2175	1606	562.3	97.49	11.01	310.5	6.066
Sample:	'6(EM)
File name:	6_20230601_154918.FDS
Run date:	'15:48:43, 06/01/2023
Operator:	F7000
Comment:	'1
Instrument
Model:	F-7000 FL Spectrophotometer
Serial number:	2919-010
ROM Version:	5J14000 12
Instrument parameters
Measurement type:	Wavelength scan
Scan mode:	Emission
Data mode:	Fluorescence
EX WL:	380.0 nm
EM Start WL:	200.0 nm
EM End WL:	800.0 nm
Scan speed:	1200 nm/min
Delay:	0.0 s
EX Slit:	20.0 nm
EM Slit:	20.0 nm
PMT Voltage:	400 V
Response:	0.01 s
Corrected spectra:	Off
Shutter control:	Off
Processing performed
Savitsky-Golay smoothed
Smoothing order:	3
Number of points:	7
Number of times:	1
Peak integration
Integration method:	Rectangular
Sensitivity:	1
Threshold:	1
Peaks
No.	Start(nm)	Apex(nm)	End(nm)	Height(Data)	Valley(nm)	Valley(Data)
1	200	293.4	322.6	3.881	322.6	2.75
2	322.6	373.8	412.2	*****	412.2	301.5
3	412.2	496.8	498.2	2167	498.2	2161
4	498.2	502.4	514.2	2187	514.2	2082
5	514.2	516.2	528.4	2088	528.4	1972
6	528.4	529.4	713.6	1977	713.6	7.411
7	713.6	758.8	800	344.3	800	6.066
Data points
nm	Data
200	0.855
200.2	0.83
200.4	0.824
200.6	0.829
200.8	0.842
201	0.834
201.2	0.838
201.4	0.847
201.6	0.855
201.8	0.858
202	0.862
202.2	0.862
202.4	0.862
202.6	0.848
202.8	0.837
203	0.843
203.2	0.84
203.4	0.835
203.6	0.825
203.8	0.82
204	0.816
204.2	0.833
204.4	0.845
204.6	0.841
204.8	0.843
205	0.842
205.2	0.827
205.4	0.833
205.6	0.828
205.8	0.826
206	0.842
206.2	0.85
206.4	0.832
206.6	0.811
206.8	0.782
207	0.787
207.2	0.793
207.4	0.79
207.6	0.785
207.8	0.779
208	0.771
208.2	0.798
208.4	0.801
208.6	0.795
208.8	0.788
209	0.758
209.2	0.744
209.4	0.743
209.6	0.747
209.8	0.761
210	0.778
210.2	0.774
210.4	0.781
210.6	0.759
210.8	0.754
211	0.752
211.2	0.754
211.4	0.754
211.6	0.75
211.8	0.74
212	0.749
212.2	0.759
212.4	0.76
212.6	0.748
212.8	0.739
213	0.742
213.2	0.745
213.4	0.745
213.6	0.744
213.8	0.728
214	0.72
214.2	0.716
214.4	0.713
214.6	0.714
214.8	0.723
215	0.718
215.2	0.713
215.4	0.705
215.6	0.707
215.8	0.718
216	0.73
216.2	0.731
216.4	0.755
216.6	0.776
216.8	0.776
217	0.754
217.2	0.735
217.4	0.711
217.6	0.724
217.8	0.731
218	0.724
218.2	0.745
218.4	0.765
218.6	0.771
218.8	0.772
219	0.753
219.2	0.729
219.4	0.731
219.6	0.718
219.8	0.719
220	0.719
220.2	0.725
220.4	0.742
220.6	0.75
220.8	0.748
221	0.76
221.2	0.77
221.4	0.763
221.6	0.755
221.8	0.734
222	0.718
222.2	0.722
222.4	0.744
222.6	0.76
222.8	0.754
223	0.742
223.2	0.731
223.4	0.737
223.6	0.741
223.8	0.746
224	0.749
224.2	0.735
224.4	0.733
224.6	0.751
224.8	0.755
225	0.761
225.2	0.771
225.4	0.762
225.6	0.766
225.8	0.752
226	0.743
226.2	0.732
226.4	0.724
226.6	0.74
226.8	0.766
227	0.767
227.2	0.756
227.4	0.747
227.6	0.755
227.8	0.761
228	0.778
228.2	0.781
228.4	0.756
228.6	0.751
228.8	0.762
229	0.768
229.2	0.785
229.4	0.788
229.6	0.774
229.8	0.77
230	0.769
230.2	0.766
230.4	0.75
230.6	0.738
230.8	0.724
231	0.728
231.2	0.76
231.4	0.777
231.6	0.776
231.8	0.788
232	0.793
232.2	0.795
232.4	0.803
232.6	0.773
232.8	0.746
233	0.732
233.2	0.741
233.4	0.773
233.6	0.793
233.8	0.791
234	0.782
234.2	0.776
234.4	0.781
234.6	0.795
234.8	0.785
235	0.768
235.2	0.752
235.4	0.751
235.6	0.771
235.8	0.786
236	0.779
236.2	0.772
236.4	0.755
236.6	0.744
236.8	0.758
237	0.769
237.2	0.781
237.4	0.798
237.6	0.794
237.8	0.786
238	0.783
238.2	0.779
238.4	0.772
238.6	0.792
238.8	0.804
239	0.811
239.2	0.789
239.4	0.782
239.6	0.777
239.8	0.798
240	0.803
240.2	0.813
240.4	0.793
240.6	0.797
240.8	0.802
241	0.802
241.2	0.796
241.4	0.793
241.6	0.789
241.8	0.803
242	0.808
242.2	0.802
242.4	0.801
242.6	0.805
242.8	0.817
243	0.834
243.2	0.83
243.4	0.813
243.6	0.812
243.8	0.814
244	0.811
244.2	0.802
244.4	0.79
244.6	0.777
244.8	0.785
245	0.792
245.2	0.787
245.4	0.782
245.6	0.79
245.8	0.795
246	0.797
246.2	0.804
246.4	0.821
246.6	0.847
246.8	0.878
247	0.875
247.2	0.839
247.4	0.823
247.6	0.815
247.8	0.82
248	0.843
248.2	0.831
248.4	0.814
248.6	0.832
248.8	0.841
249	0.84
249.2	0.848
249.4	0.841
249.6	0.827
249.8	0.837
250	0.832
250.2	0.831
250.4	0.841
250.6	0.854
250.8	0.849
251	0.861
251.2	0.845
251.4	0.841
251.6	0.845
251.8	0.851
252	0.855
252.2	0.864
252.4	0.864
252.6	0.857
252.8	0.849
253	0.853
253.2	0.858
253.4	0.863
253.6	0.874
253.8	0.878
254	0.887
254.2	0.895
254.4	0.901
254.6	0.883
254.8	0.877
255	0.884
255.2	0.907
255.4	0.914
255.6	0.92
255.8	0.917
256	0.926
256.2	0.936
256.4	0.948
256.6	0.952
256.8	0.944
257	0.948
257.2	0.967
257.4	0.979
257.6	0.994
257.8	0.997
258	0.99
258.2	0.969
258.4	0.977
258.6	0.986
258.8	0.996
259	1.008
259.2	1.041
259.4	1.059
259.6	1.075
259.8	1.082
260	1.059
260.2	1.038
260.4	1.025
260.6	1.026
260.8	1.029
261	1.063
261.2	1.087
261.4	1.113
261.6	1.111
261.8	1.113
262	1.104
262.2	1.113
262.4	1.145
262.6	1.188
262.8	1.212
263	1.223
263.2	1.209
263.4	1.199
263.6	1.209
263.8	1.225
264	1.251
264.2	1.253
264.4	1.255
264.6	1.269
264.8	1.293
265	1.307
265.2	1.339
265.4	1.365
265.6	1.362
265.8	1.369
266	1.398
266.2	1.409
266.4	1.444
266.6	1.486
266.8	1.492
267	1.527
267.2	1.548
267.4	1.567
267.6	1.592
267.8	1.597
268	1.592
268.2	1.59
268.4	1.594
268.6	1.635
268.8	1.685
269	1.702
269.2	1.7
269.4	1.694
269.6	1.718
269.8	1.776
270	1.808
270.2	1.828
270.4	1.84
270.6	1.847
270.8	1.872
271	1.894
271.2	1.907
271.4	1.933
271.6	1.963
271.8	1.995
272	2.044
272.2	2.071
272.4	2.111
272.6	2.136
272.8	2.155
273	2.188
273.2	2.218
273.4	2.227
273.6	2.244
273.8	2.263
274	2.29
274.2	2.304
274.4	2.33
274.6	2.354
274.8	2.398
275	2.425
275.2	2.447
275.4	2.443
275.6	2.474
275.8	2.493
276	2.535
276.2	2.539
276.4	2.563
276.6	2.609
276.8	2.656
277	2.683
277.2	2.702
277.4	2.728
277.6	2.763
277.8	2.818
278	2.867
278.2	2.907
278.4	2.898
278.6	2.895
278.8	2.921
279	2.956
279.2	2.977
279.4	3.017
279.6	3.053
279.8	3.068
280	3.069
280.2	3.037
280.4	2.999
280.6	3.02
280.8	3.086
281	3.159
281.2	3.177
281.4	3.2
281.6	3.232
281.8	3.253
282	3.256
282.2	3.255
282.4	3.263
282.6	3.312
282.8	3.36
283	3.421
283.2	3.44
283.4	3.424
283.6	3.454
283.8	3.457
284	3.462
284.2	3.503
284.4	3.516
284.6	3.514
284.8	3.526
285	3.518
285.2	3.537
285.4	3.529
285.6	3.536
285.8	3.561
286	3.571
286.2	3.643
286.4	3.698
286.6	3.704
286.8	3.717
287	3.712
287.2	3.675
287.4	3.664
287.6	3.644
287.8	3.662
288	3.689
288.2	3.733
288.4	3.729
288.6	3.731
288.8	3.722
289	3.741
289.2	3.751
289.4	3.743
289.6	3.741
289.8	3.791
290	3.83
290.2	3.854
290.4	3.844
290.6	3.801
290.8	3.785
291	3.782
291.2	3.817
291.4	3.816
291.6	3.774
291.8	3.757
292	3.741
292.2	3.772
292.4	3.815
292.6	3.798
292.8	3.763
293	3.774
293.2	3.811
293.4	3.881
293.6	3.86
293.8	3.831
294	3.818
294.2	3.8
294.4	3.822
294.6	3.842
294.8	3.817
295	3.791
295.2	3.795
295.4	3.787
295.6	3.798
295.8	3.84
296	3.809
296.2	3.757
296.4	3.765
296.6	3.782
296.8	3.779
297	3.787
297.2	3.744
297.4	3.746
297.6	3.752
297.8	3.738
298	3.699
298.2	3.689
298.4	3.679
298.6	3.696
298.8	3.699
299	3.656
299.2	3.599
299.4	3.575
299.6	3.587
299.8	3.608
300	3.637
300.2	3.632
300.4	3.664
300.6	3.639
300.8	3.638
301	3.597
301.2	3.544
301.4	3.496
301.6	3.514
301.8	3.501
302	3.509
302.2	3.52
302.4	3.52
302.6	3.509
302.8	3.477
303	3.401
303.2	3.387
303.4	3.391
303.6	3.418
303.8	3.473
304	3.467
304.2	3.402
304.4	3.381
304.6	3.352
304.8	3.34
305	3.374
305.2	3.369
305.4	3.341
305.6	3.297
305.8	3.257
306	3.217
306.2	3.222
306.4	3.246
306.6	3.284
306.8	3.299
307	3.299
307.2	3.273
307.4	3.196
307.6	3.156
307.8	3.141
308	3.109
308.2	3.106
308.4	3.11
308.6	3.106
308.8	3.137
309	3.159
309.2	3.19
309.4	3.201
309.6	3.16
309.8	3.142
310	3.118
310.2	3.062
310.4	3.078
310.6	3.046
310.8	2.969
311	2.948
311.2	2.941
311.4	2.956
311.6	3.018
311.8	3.029
312	3.043
312.2	3.04
312.4	3.004
312.6	3.003
312.8	3.015
313	2.994
313.2	3.02
313.4	2.995
313.6	2.946
313.8	2.931
314	2.925
314.2	2.911
314.4	2.923
314.6	2.908
314.8	2.884
315	2.896
315.2	2.894
315.4	2.884
315.6	2.885
315.8	2.88
316	2.877
316.2	2.889
316.4	2.923
316.6	2.933
316.8	2.931
317	2.908
317.2	2.899
317.4	2.866
317.6	2.867
317.8	2.843
318	2.821
318.2	2.811
318.4	2.838
318.6	2.831
318.8	2.824
319	2.824
319.2	2.797
319.4	2.811
319.6	2.85
319.8	2.832
320	2.814
320.2	2.782
320.4	2.75
320.6	2.797
320.8	2.823
321	2.839
321.2	2.853
321.4	2.816
321.6	2.807
321.8	2.791
322	2.754
322.2	2.752
322.4	2.763
322.6	2.75
322.8	2.762
323	2.796
323.2	2.844
323.4	2.874
323.6	2.862
323.8	2.84
324	2.858
324.2	2.888
324.4	2.878
324.6	2.844
324.8	2.814
325	2.837
325.2	2.879
325.4	2.91
325.6	2.894
325.8	2.882
326	2.896
326.2	2.938
326.4	2.969
326.6	2.99
326.8	2.948
327	2.928
327.2	2.903
327.4	2.925
327.6	2.928
327.8	2.934
328	2.905
328.2	2.923
328.4	2.947
328.6	2.977
328.8	2.972
329	2.981
329.2	3.02
329.4	3.028
329.6	3.062
329.8	3.067
330	3.076
330.2	3.068
330.4	3.084
330.6	3.068
330.8	3.097
331	3.125
331.2	3.172
331.4	3.21
331.6	3.198
331.8	3.169
332	3.105
332.2	3.102
332.4	3.117
332.6	3.183
332.8	3.224
333	3.264
333.2	3.266
333.4	3.295
333.6	3.28
333.8	3.258
334	3.251
334.2	3.262
334.4	3.301
334.6	3.348
334.8	3.358
335	3.333
335.2	3.339
335.4	3.352
335.6	3.421
335.8	3.494
336	3.525
336.2	3.511
336.4	3.516
336.6	3.513
336.8	3.527
337	3.534
337.2	3.558
337.4	3.607
337.6	3.673
337.8	3.686
338	3.682
338.2	3.641
338.4	3.652
338.6	3.685
338.8	3.704
339	3.719
339.2	3.733
339.4	3.77
339.6	3.814
339.8	3.862
340	3.886
340.2	3.937
340.4	3.967
340.6	4.023
340.8	4.045
341	4.078
341.2	4.056
341.4	4.05
341.6	4.063
341.8	4.072
342	4.136
342.2	4.191
342.4	4.202
342.6	4.253
342.8	4.329
343	4.391
343.2	4.494
343.4	4.554
343.6	4.61
343.8	4.645
344	4.713
344.2	4.788
344.4	4.876
344.6	4.932
344.8	5.015
345	5.142
345.2	5.296
345.4	5.424
345.6	5.572
345.8	5.776
346	5.997
346.2	6.218
346.4	6.439
346.6	6.605
346.8	6.789
347	7.159
347.2	7.507
347.4	7.838
347.6	8.224
347.8	8.652
348	9.025
348.2	9.594
348.4	10.17
348.6	10.87
348.8	11.74
349	12.73
349.2	13.67
349.4	14.61
349.6	15.68
349.8	16.89
350	18.43
350.2	20.31
350.4	22.64
350.6	25.07
350.8	27.79
351	30.28
351.2	32.99
351.4	35.96
351.6	39.84
351.8	44.36
352	49.52
352.2	54.81
352.4	60.31
352.6	65.73
352.8	71.4
353	78.24
353.2	85.57
353.4	94.9
353.6	104.7
353.8	115.6
354	125.9
354.2	137
354.4	147.5
354.6	160.9
354.8	174.9
355	192.7
355.2	211.4
355.4	231.8
355.6	251.9
355.8	271.7
356	292.1
356.2	315.3
356.4	341.6
356.6	372.3
356.8	406.2
357	438.9
357.2	473.7
357.4	504.2
357.6	536.8
357.8	571.5
358	611.3
358.2	655.2
358.4	703.6
358.6	750.8
358.8	798.4
359	843.8
359.2	888
359.4	939.7
359.6	994
359.8	1062
360	1130
360.2	1206
360.4	1276
360.6	1348
360.8	1414
361	1494
361.2	1572
361.4	1668
361.6	1764
361.8	1862
362	1957
362.2	2046
362.4	2133
362.6	2225
362.8	2327
363	2438
363.2	2562
363.4	2672
363.6	2785
363.8	2880
364	2981
364.2	3083
364.4	3203
364.6	3332
364.8	3476
365	3612
365.2	3745
365.4	3865
365.6	3979
365.8	4109
366	4242
366.2	4400
366.4	4557
366.6	4719
366.8	4864
367	5007
367.2	5129
367.4	5276
367.6	5416
367.8	5585
368	5750
368.2	5914
368.4	6062
368.6	6204
368.8	6337
369	6484
369.2	6636
369.4	6809
369.6	6980
369.8	7145
370	7305
370.2	7444
370.4	7574
370.6	7717
370.8	7866
371	8038
371.2	8217
371.4	8385
371.6	8552
371.8	8701
372	8845
372.2	8997
372.4	9160
372.6	9324
372.8	9507
373	9674
373.2	9825
373.4	9931
373.6	9993
373.8	9999.9
374	9999.9
374.2	9999.9
374.4	9999.9
374.6	9999.9
374.8	9999.9
375	9999.9
375.2	9999.9
375.4	9999.9
375.6	9999.9
375.8	9999.9
376	9999.9
376.2	9999.9
376.4	9999.9
376.6	9999.9
376.8	9999.9
377	9999.9
377.2	9999.9
377.4	9999.9
377.6	9999.9
377.8	9999.9
378	9999.9
378.2	9999.9
378.4	9999.9
378.6	9999.9
378.8	9999.9
379	9999.9
379.2	9999.9
379.4	9999.9
379.6	9999.9
379.8	9999.9
380	9999.9
380.2	9999.9
380.4	9999.9
380.6	9999.9
380.8	9999.9
381	9999.9
381.2	9999.9
381.4	9999.9
381.6	9999.9
381.8	9999.9
382	9999.9
382.2	9999.9
382.4	9999.9
382.6	9999.9
382.8	9999.9
383	9999.9
383.2	9999.9
383.4	9999.9
383.6	9999.9
383.8	9999.9
384	9999.9
384.2	9999.9
384.4	9999.9
384.6	9999.9
384.8	9999.9
385	9999.9
385.2	9999.9
385.4	9999.9
385.6	9999.9
385.8	9999.9
386	9999.9
386.2	9999.9
386.4	9999.9
386.6	9999.9
386.8	9999.9
387	9999.9
387.2	9999.9
387.4	9999.9
387.6	9997
387.8	9968
388	9886
388.2	9777
388.4	9630
388.6	9488
388.8	9317
389	9172
389.2	9015
389.4	8887
389.6	8754
389.8	8615
390	8460
390.2	8276
390.4	8086
390.6	7888
390.8	7714
391	7544
391.2	7401
391.4	7224
391.6	7060
391.8	6855
392	6668
392.2	6477
392.4	6313
392.6	6154
392.8	6019
393	5872
393.2	5720
393.4	5553
393.6	5377
393.8	5218
394	5060
394.2	4928
394.4	4797
394.6	4666
394.8	4523
395	4371
395.2	4203
395.4	4048
395.6	3898
395.8	3765
396	3643
396.2	3515
396.4	3389
396.6	3245
396.8	3103
397	2967
397.2	2847
397.4	2738
397.6	2646
397.8	2542
398	2444
398.2	2331
398.4	2221
398.6	2115
398.8	2022
399	1938
399.2	1866
399.4	1786
399.6	1708
399.8	1620
400	1535
400.2	1458
400.4	1392
400.6	1335
400.8	1285
401	1232
401.2	1178
401.4	1119
401.6	1059
401.8	1005
402	957.6
402.2	917.6
402.4	882.9
402.6	846.9
402.8	811.1
403	772.8
403.2	735.4
403.4	702.7
403.6	673.6
403.8	648.6
404	626.1
404.2	602.4
404.4	579.3
404.6	555
404.8	531.9
405	511.4
405.2	493.8
405.4	477.9
405.6	464.6
405.8	450.3
406	437.4
406.2	423
406.4	410.6
406.6	398.6
406.8	388.8
407	379.7
407.2	372.5
407.4	365.1
407.6	359.2
407.8	352.4
408	346.2
408.2	340.9
408.4	335.6
408.6	331.5
408.8	327.9
409	324.6
409.2	321.3
409.4	318.9
409.6	315.5
409.8	313.1
410	310.5
410.2	308.7
410.4	307.4
410.6	306.4
410.8	305.5
411	304.2
411.2	303.4
411.4	302.6
411.6	302.5
411.8	301.8
412	301.8
412.2	301.5
412.4	302
412.6	302.4
412.8	303.2
413	303.4
413.2	303.4
413.4	303.5
413.6	303.6
413.8	304.1
414	304.9
414.2	305.6
414.4	305.9
414.6	306.5
414.8	306.5
415	306.5
415.2	306.5
415.4	306.9
415.6	307.5
415.8	308.4
416	309.2
416.2	310.1
416.4	310.6
416.6	310.9
416.8	311.5
417	311.7
417.2	312.2
417.4	312.7
417.6	313.8
417.8	314.2
418	314.8
418.2	315.1
418.4	315.7
418.6	316.1
418.8	316.7
419	317.2
419.2	317.2
419.4	317.1
419.6	317.8
419.8	318.4
420	318.9
420.2	319.7
420.4	319.7
420.6	319.7
420.8	320
421	320.3
421.2	320.7
421.4	321.4
421.6	322.3
421.8	322.9
422	323.5
422.2	324.1
422.4	324.8
422.6	325.3
422.8	326.2
423	326.4
423.2	327.1
423.4	327.4
423.6	328.3
423.8	329
424	330
424.2	330.6
424.4	331.2
424.6	331.5
424.8	331.9
425	332.6
425.2	333.2
425.4	334.1
425.6	334.7
425.8	335.9
426	336.5
426.2	337.6
426.4	338
426.6	338.6
426.8	338.8
427	339.7
427.2	340.4
427.4	340.6
427.6	341.3
427.8	341.3
428	341.9
428.2	342.4
428.4	343.4
428.6	343.4
428.8	344.5
429	345.2
429.2	346.7
429.4	347.5
429.6	348.4
429.8	349.3
430	350.4
430.2	351.5
430.4	351.8
430.6	352.8
430.8	353.2
431	354.7
431.2	355.7
431.4	357.4
431.6	357.5
431.8	359.3
432	359.5
432.2	360.6
432.4	361.2
432.6	362.4
432.8	362.6
433	363.9
433.2	364.8
433.4	365.7
433.6	367
433.8	367.7
434	368.8
434.2	369.4
434.4	370.6
434.6	370.8
434.8	372.5
435	373.2
435.2	375.1
435.4	375.8
435.6	377.2
435.8	377.9
436	379.2
436.2	380.5
436.4	382.4
436.6	384.5
436.8	386
437	388.2
437.2	389.1
437.4	391
437.6	392.1
437.8	394.8
438	396.2
438.2	399.8
438.4	402
438.6	404.7
438.8	406.3
439	408.5
439.2	409.8
439.4	412
439.6	414.8
439.8	417.4
440	420.4
440.2	423.1
440.4	425.8
440.6	428
440.8	431.2
441	433.6
441.2	437.1
441.4	439.9
441.6	443.3
441.8	446.7
442	450.5
442.2	454.3
442.4	458.1
442.6	462.1
442.8	466
443	470.9
443.2	474.8
443.4	479.9
443.6	483.5
443.8	488.1
444	491.9
444.2	497.1
444.4	501.2
444.6	507
444.8	512.7
445	518.7
445.2	524.6
445.4	530.2
445.6	535.3
445.8	540.7
446	547.1
446.2	553.4
446.4	560.5
446.6	566.8
446.8	573.2
447	579
447.2	585.1
447.4	591.4
447.6	598.2
447.8	606
448	614
448.2	622.9
448.4	631
448.6	638.3
448.8	644.1
449	651.2
449.2	658.4
449.4	668.5
449.6	677.7
449.8	687.3
450	695.7
450.2	703.9
450.4	712.4
450.6	722
450.8	731.1
451	741
451.2	751.4
451.4	761.1
451.6	772
451.8	780.6
452	789.9
452.2	798.9
452.4	809
452.6	819.2
452.8	830.3
453	841.1
453.2	851.7
453.4	861.3
453.6	869.5
453.8	879.9
454	889.3
454.2	902.2
454.4	913.2
454.6	925.5
454.8	934.9
455	946.1
455.2	954.5
455.4	966.4
455.6	977.4
455.8	990.4
456	1002
456.2	1014
456.4	1025
456.6	1036
456.8	1047
457	1057
457.2	1068
457.4	1080
457.6	1093
457.8	1104
458	1116
458.2	1126
458.4	1136
458.6	1146
458.8	1158
459	1169
459.2	1182
459.4	1194
459.6	1204
459.8	1216
460	1225
460.2	1239
460.4	1249
460.6	1265
460.8	1277
461	1291
461.2	1301
461.4	1314
461.6	1323
461.8	1336
462	1346
462.2	1359
462.4	1371
462.6	1381
462.8	1393
463	1401
463.2	1412
463.4	1419
463.6	1429
463.8	1437
464	1448
464.2	1455
464.4	1466
464.6	1472
464.8	1482
465	1490
465.2	1499
465.4	1508
465.6	1518
465.8	1527
466	1535
466.2	1546
466.4	1551
466.6	1561
466.8	1567
467	1577
467.2	1585
467.4	1595
467.6	1603
467.8	1612
468	1618
468.2	1626
468.4	1633
468.6	1641
468.8	1651
469	1658
469.2	1666
469.4	1671
469.6	1678
469.8	1684
470	1692
470.2	1699
470.4	1708
470.6	1714
470.8	1721
471	1727
471.2	1733
471.4	1740
471.6	1747
471.8	1756
472	1761
472.2	1768
472.4	1772
472.6	1778
472.8	1782
473	1788
473.2	1792
473.4	1799
473.6	1804
473.8	1808
474	1812
474.2	1815
474.4	1818
474.6	1820
474.8	1824
475	1828
475.2	1834
475.4	1839
475.6	1845
475.8	1849
476	1855
476.2	1860
476.4	1864
476.6	1870
476.8	1873
477	1881
477.2	1885
477.4	1892
477.6	1894
477.8	1901
478	1903
478.2	1909
478.4	1912
478.6	1917
478.8	1920
479	1923
479.2	1925
479.4	1926
479.6	1929
479.8	1930
480	1934
480.2	1936
480.4	1941
480.6	1942
480.8	1947
481	1949
481.2	1954
481.4	1957
481.6	1960
481.8	1965
482	1968
482.2	1973
482.4	1974
482.6	1980
482.8	1982
483	1991
483.2	1994
483.4	2002
483.6	2003
483.8	2008
484	2009
484.2	2014
484.4	2016
484.6	2020
484.8	2024
485	2027
485.2	2033
485.4	2033
485.6	2037
485.8	2036
486	2040
486.2	2040
486.4	2046
486.6	2046
486.8	2051
487	2051
487.2	2053
487.4	2053
487.6	2055
487.8	2058
488	2060
488.2	2064
488.4	2064
488.6	2070
488.8	2070
489	2079
489.2	2079
489.4	2087
489.6	2088
489.8	2096
490	2097
490.2	2104
490.4	2107
490.6	2112
490.8	2117
491	2120
491.2	2123
491.4	2124
491.6	2129
491.8	2128
492	2132
492.2	2131
492.4	2136
492.6	2135
492.8	2139
493	2139
493.2	2141
493.4	2142
493.6	2144
493.8	2145
494	2146
494.2	2149
494.4	2148
494.6	2151
494.8	2151
495	2157
495.2	2156
495.4	2161
495.6	2159
495.8	2162
496	2162
496.2	2165
496.4	2164
496.6	2166
496.8	2167
497	2166
497.2	2167
497.4	2164
497.6	2165
497.8	2162
498	2164
498.2	2161
498.4	2163
498.6	2161
498.8	2164
499	2165
499.2	2169
499.4	2171
499.6	2172
499.8	2174
500	2175
500.2	2178
500.4	2179
500.6	2183
500.8	2183
501	2186
501.2	2185
501.4	2185
501.6	2184
501.8	2184
502	2184
502.2	2185
502.4	2187
502.6	2185
502.8	2185
503	2182
503.2	2183
503.4	2180
503.6	2179
503.8	2175
504	2173
504.2	2170
504.4	2168
504.6	2167
504.8	2165
505	2166
505.2	2165
505.4	2164
505.6	2162
505.8	2164
506	2161
506.2	2163
506.4	2161
506.6	2161
506.8	2159
507	2161
507.2	2159
507.4	2159
507.6	2158
507.8	2156
508	2156
508.2	2152
508.4	2151
508.6	2146
508.8	2146
509	2141
509.2	2141
509.4	2137
509.6	2136
509.8	2134
510	2134
510.2	2133
510.4	2131
510.6	2130
510.8	2126
511	2127
511.2	2124
511.4	2125
511.6	2119
511.8	2119
512	2112
512.2	2111
512.4	2106
512.6	2105
512.8	2100
513	2097
513.2	2094
513.4	2091
513.6	2089
513.8	2085
514	2085
514.2	2082
514.4	2086
514.6	2085
514.8	2088
515	2085
515.2	2088
515.4	2086
515.6	2087
515.8	2087
516	2087
516.2	2088
516.4	2085
516.6	2086
516.8	2082
517	2083
517.2	2079
517.4	2081
517.6	2075
517.8	2077
518	2072
518.2	2071
518.4	2065
518.6	2064
518.8	2058
519	2055
519.2	2052
519.4	2049
519.6	2047
519.8	2043
520	2043
520.2	2038
520.4	2040
520.6	2036
520.8	2037
521	2033
521.2	2035
521.4	2032
521.6	2034
521.8	2032
522	2032
522.2	2031
522.4	2028
522.6	2028
522.8	2025
523	2024
523.2	2020
523.4	2019
523.6	2012
523.8	2011
524	2006
524.2	2005
524.4	2002
524.6	2002
524.8	2000
525	1999
525.2	1998
525.4	1995
525.6	1993
525.8	1989
526	1989
526.2	1985
526.4	1986
526.6	1983
526.8	1983
527	1979
527.2	1979
527.4	1976
527.6	1976
527.8	1974
528	1974
528.2	1974
528.4	1972
528.6	1974
528.8	1974
529	1977
529.2	1976
529.4	1977
529.6	1973
529.8	1972
530	1968
530.2	1967
530.4	1965
530.6	1962
530.8	1960
531	1956
531.2	1953
531.4	1947
531.6	1943
531.8	1936
532	1931
532.2	1924
532.4	1921
532.6	1915
532.8	1912
533	1907
533.2	1903
533.4	1900
533.6	1897
533.8	1897
534	1892
534.2	1892
534.4	1888
534.6	1886
534.8	1884
535	1885
535.2	1883
535.4	1884
535.6	1881
535.8	1879
536	1877
536.2	1873
536.4	1872
536.6	1868
536.8	1868
537	1865
537.2	1864
537.4	1859
537.6	1857
537.8	1852
538	1850
538.2	1846
538.4	1844
538.6	1838
538.8	1833
539	1828
539.2	1823
539.4	1819
539.6	1813
539.8	1809
540	1804
540.2	1804
540.4	1799
540.6	1797
540.8	1790
541	1787
541.2	1782
541.4	1780
541.6	1778
541.8	1775
542	1774
542.2	1772
542.4	1772
542.6	1768
542.8	1768
543	1763
543.2	1764
543.4	1759
543.6	1757
543.8	1749
544	1745
544.2	1737
544.4	1733
544.6	1728
544.8	1722
545	1717
545.2	1710
545.4	1707
545.6	1698
545.8	1694
546	1686
546.2	1683
546.4	1676
546.6	1673
546.8	1666
547	1662
547.2	1655
547.4	1650
547.6	1645
547.8	1641
548	1639
548.2	1634
548.4	1633
548.6	1627
548.8	1626
549	1620
549.2	1619
549.4	1612
549.6	1612
549.8	1607
550	1606
550.2	1600
550.4	1596
550.6	1590
550.8	1587
551	1583
551.2	1580
551.4	1577
551.6	1569
551.8	1564
552	1555
552.2	1550
552.4	1541
552.6	1538
552.8	1531
553	1528
553.2	1520
553.4	1514
553.6	1507
553.8	1501
554	1496
554.2	1490
554.4	1487
554.6	1481
554.8	1478
555	1470
555.2	1467
555.4	1460
555.6	1458
555.8	1453
556	1452
556.2	1448
556.4	1446
556.6	1441
556.8	1437
557	1433
557.2	1428
557.4	1425
557.6	1419
557.8	1414
558	1406
558.2	1400
558.4	1393
558.6	1388
558.8	1382
559	1379
559.2	1374
559.4	1369
559.6	1364
559.8	1356
560	1351
560.2	1344
560.4	1339
560.6	1331
560.8	1326
561	1319
561.2	1315
561.4	1308
561.6	1304
561.8	1300
562	1296
562.2	1294
562.4	1291
562.6	1287
562.8	1282
563	1279
563.2	1273
563.4	1270
563.6	1264
563.8	1261
564	1257
564.2	1254
564.4	1249
564.6	1244
564.8	1238
565	1231
565.2	1226
565.4	1221
565.6	1217
565.8	1211
566	1207
566.2	1200
566.4	1195
566.6	1189
566.8	1184
567	1179
567.2	1176
567.4	1171
567.6	1167
567.8	1162
568	1156
568.2	1151
568.4	1145
568.6	1142
568.8	1137
569	1135
569.2	1131
569.4	1129
569.6	1123
569.8	1120
570	1115
570.2	1111
570.4	1108
570.6	1105
570.8	1101
571	1097
571.2	1093
571.4	1086
571.6	1083
571.8	1077
572	1074
572.2	1068
572.4	1065
572.6	1059
572.8	1055
573	1049
573.2	1044
573.4	1039
573.6	1035
573.8	1032
574	1027
574.2	1023
574.4	1016
574.6	1013
574.8	1009
575	1007
575.2	1003
575.4	999.8
575.6	993.6
575.8	989.9
576	984.8
576.2	979.9
576.4	976.4
576.6	972.2
576.8	969.9
577	966.2
577.2	964.4
577.4	958.6
577.6	956.8
577.8	950.9
578	948.7
578.2	943.3
578.4	941.5
578.6	937.5
578.8	935.6
579	931.7
579.2	927.6
579.4	923.2
579.6	918.4
579.8	915.8
580	911.2
580.2	908.7
580.4	903.5
580.6	900.7
580.8	894.5
581	891.8
581.2	885.6
581.4	882.2
581.6	877.1
581.8	873.2
582	867.8
582.2	862.9
582.4	858.1
582.6	852.8
582.8	849.4
583	844.7
583.2	842.6
583.4	838
583.6	836
583.8	830.7
584	827.6
584.2	822.3
584.4	820.6
584.6	816.9
584.8	815.2
585	811.8
585.2	808.7
585.4	804.8
585.6	801
585.8	797.2
586	793.3
586.2	790.7
586.4	787
586.6	784.4
586.8	779.7
587	776.5
587.2	771.3
587.4	767.6
587.6	763.2
587.8	759.6
588	755.9
588.2	752.8
588.4	749.7
588.6	746.2
588.8	743.5
589	739.4
589.2	736.8
589.4	732.6
589.6	730.5
589.8	726.4
590	723.5
590.2	719.4
[truncated: 1,049 more rows]
