# Supplementary material for: Sulfonamide-directed site-selective functionalization of unactivated C(sp3)−H enabled by photocatalytic sequential electron/proton transfer
Source: Nat Commun. 2024 Jun 14;15:5087. doi: 10.1038/s41467-024-49337-3 (PMC11178871; doi:10.1038/s41467-024-49337-3)
Supplement: Supplementary file 3 — Source Data [file 41467_2024_49337_MOESM3_ESM.zip › Source Data/Dataset 3. Stern-Volmer fluorescence quenching between PC and 1a/PC + 3.0 equiv 1a.xls]

## Sheet: 6_20230601_155321
Report date:	'15:53:24, 06/01/2023
Wavelength data table
Sample name	250.0nm	300.0nm	350.0nm	400.0nm	450.0nm	500.0nm	550.0nm	600.0nm	650.0nm	700.0nm	750.0nm	800.0nm
'6(EM)	0.831	2.993	18.3	1541	665.7	2089	1567	554.9	95.57	11	309.7	5.965
Sample:	'6(EM)
File name:	6_20230601_155321.FDS
Run date:	'15:52:46, 06/01/2023
Operator:	F7000
Comment:	'1
Instrument
Model:	F-7000 FL Spectrophotometer
Serial number:	2919-010
ROM Version:	5J14000 12
Instrument parameters
Measurement type:	Wavelength scan
Scan mode:	Emission
Data mode:	Fluorescence
EX WL:	380.0 nm
EM Start WL:	200.0 nm
EM End WL:	800.0 nm
Scan speed:	1200 nm/min
Delay:	0.0 s
EX Slit:	20.0 nm
EM Slit:	20.0 nm
PMT Voltage:	400 V
Response:	0.01 s
Corrected spectra:	Off
Shutter control:	Off
Processing performed
Savitsky-Golay smoothed
Smoothing order:	3
Number of points:	7
Number of times:	1
Peak integration
Integration method:	Rectangular
Sensitivity:	1
Threshold:	1
Peaks
No.	Start(nm)	Apex(nm)	End(nm)	Height(Data)	Valley(nm)	Valley(Data)
1	200	373.6	411.8	*****	411.8	298.4
2	411.8	498.2	502.2	2095	502.2	2087
3	502.2	504.6	510	2099	510	2049
4	510	512.4	711.8	2062	711.8	7.441
5	711.8	760.2	800	346.4	800	5.965
Data points
nm	Data
200	0.9
200.2	0.867
200.4	0.847
200.6	0.84
200.8	0.851
201	0.863
201.2	0.864
201.4	0.854
201.6	0.851
201.8	0.844
202	0.836
202.2	0.824
202.4	0.823
202.6	0.832
202.8	0.866
203	0.872
203.2	0.858
203.4	0.849
203.6	0.831
203.8	0.819
204	0.825
204.2	0.828
204.4	0.826
204.6	0.834
204.8	0.841
205	0.852
205.2	0.86
205.4	0.852
205.6	0.822
205.8	0.81
206	0.809
206.2	0.814
206.4	0.808
206.6	0.807
206.8	0.806
207	0.802
207.2	0.786
207.4	0.77
207.6	0.759
207.8	0.795
208	0.821
208.2	0.825
208.4	0.806
208.6	0.789
208.8	0.781
209	0.77
209.2	0.759
209.4	0.747
209.6	0.737
209.8	0.743
210	0.756
210.2	0.747
210.4	0.748
210.6	0.757
210.8	0.772
211	0.769
211.2	0.754
211.4	0.736
211.6	0.718
211.8	0.732
212	0.755
212.2	0.751
212.4	0.739
212.6	0.74
212.8	0.73
213	0.731
213.2	0.736
213.4	0.727
213.6	0.733
213.8	0.744
214	0.75
214.2	0.75
214.4	0.749
214.6	0.742
214.8	0.736
215	0.747
215.2	0.776
215.4	0.778
215.6	0.761
215.8	0.743
216	0.717
216.2	0.722
216.4	0.735
216.6	0.733
216.8	0.729
217	0.723
217.2	0.718
217.4	0.722
217.6	0.727
217.8	0.728
218	0.726
218.2	0.713
218.4	0.719
218.6	0.72
218.8	0.739
219	0.766
219.2	0.771
219.4	0.778
219.6	0.789
219.8	0.783
220	0.778
220.2	0.777
220.4	0.767
220.6	0.768
220.8	0.763
221	0.771
221.2	0.76
221.4	0.751
221.6	0.746
221.8	0.743
222	0.733
222.2	0.717
222.4	0.712
222.6	0.732
222.8	0.747
223	0.772
223.2	0.773
223.4	0.754
223.6	0.745
223.8	0.762
224	0.787
224.2	0.801
224.4	0.796
224.6	0.782
224.8	0.77
225	0.772
225.2	0.796
225.4	0.788
225.6	0.784
225.8	0.771
226	0.753
226.2	0.735
226.4	0.757
226.6	0.757
226.8	0.781
227	0.812
227.2	0.805
227.4	0.797
227.6	0.798
227.8	0.783
228	0.778
228.2	0.784
228.4	0.764
228.6	0.766
228.8	0.757
229	0.763
229.2	0.766
229.4	0.764
229.6	0.749
229.8	0.74
230	0.745
230.2	0.762
230.4	0.78
230.6	0.786
230.8	0.782
231	0.775
231.2	0.79
231.4	0.796
231.6	0.8
231.8	0.795
232	0.777
232.2	0.756
232.4	0.761
232.6	0.755
232.8	0.761
233	0.782
233.2	0.791
233.4	0.784
233.6	0.786
233.8	0.776
234	0.773
234.2	0.781
234.4	0.79
234.6	0.785
234.8	0.792
235	0.809
235.2	0.821
235.4	0.817
235.6	0.797
235.8	0.777
236	0.781
236.2	0.788
236.4	0.788
236.6	0.8
236.8	0.791
237	0.785
237.2	0.791
237.4	0.789
237.6	0.786
237.8	0.811
238	0.815
238.2	0.812
238.4	0.809
238.6	0.803
238.8	0.8
239	0.802
239.2	0.81
239.4	0.81
239.6	0.813
239.8	0.819
240	0.819
240.2	0.81
240.4	0.813
240.6	0.808
240.8	0.809
241	0.817
241.2	0.809
241.4	0.822
241.6	0.826
241.8	0.834
242	0.823
242.2	0.813
242.4	0.798
242.6	0.8
242.8	0.798
243	0.822
243.2	0.828
243.4	0.835
243.6	0.838
243.8	0.829
244	0.818
244.2	0.82
244.4	0.813
244.6	0.819
244.8	0.837
245	0.843
245.2	0.856
245.4	0.849
245.6	0.828
245.8	0.828
246	0.839
246.2	0.829
246.4	0.832
246.6	0.815
246.8	0.802
247	0.806
247.2	0.822
247.4	0.847
247.6	0.867
247.8	0.872
248	0.864
248.2	0.835
248.4	0.839
248.6	0.849
248.8	0.85
249	0.858
249.2	0.871
249.4	0.863
249.6	0.859
249.8	0.842
250	0.831
250.2	0.836
250.4	0.855
250.6	0.862
250.8	0.861
251	0.856
251.2	0.87
251.4	0.878
251.6	0.872
251.8	0.863
252	0.869
252.2	0.88
252.4	0.888
252.6	0.89
252.8	0.877
253	0.87
253.2	0.89
253.4	0.897
253.6	0.895
253.8	0.889
254	0.876
254.2	0.873
254.4	0.89
254.6	0.905
254.8	0.926
255	0.924
255.2	0.906
255.4	0.91
255.6	0.918
255.8	0.928
256	0.941
256.2	0.945
256.4	0.917
256.6	0.906
256.8	0.92
257	0.928
257.2	0.949
257.4	0.973
257.6	0.968
257.8	0.946
258	0.968
258.2	0.995
258.4	1.022
258.6	1.038
258.8	1.035
259	1.009
259.2	1.011
259.4	1.012
259.6	1.02
259.8	1.023
260	1.028
260.2	1.028
260.4	1.039
260.6	1.031
260.8	1.029
261	1.021
261.2	1.04
261.4	1.072
261.6	1.088
261.8	1.088
262	1.098
262.2	1.09
262.4	1.112
262.6	1.133
262.8	1.135
263	1.138
263.2	1.154
263.4	1.152
263.6	1.169
263.8	1.188
264	1.184
264.2	1.175
264.4	1.197
264.6	1.216
264.8	1.241
265	1.273
265.2	1.275
265.4	1.265
265.6	1.289
265.8	1.317
266	1.337
266.2	1.333
266.4	1.346
266.6	1.341
266.8	1.36
267	1.383
267.2	1.403
267.4	1.403
267.6	1.437
267.8	1.471
268	1.498
268.2	1.513
268.4	1.511
268.6	1.484
268.8	1.487
269	1.495
269.2	1.508
269.4	1.542
269.6	1.572
269.8	1.587
270	1.629
270.2	1.643
270.4	1.661
270.6	1.661
270.8	1.667
271	1.679
271.2	1.711
271.4	1.744
271.6	1.744
271.8	1.724
272	1.722
272.2	1.724
272.4	1.78
272.6	1.841
272.8	1.868
273	1.865
273.2	1.873
273.4	1.872
273.6	1.901
273.8	1.933
274	1.979
274.2	2.001
274.4	2.043
274.6	2.056
274.8	2.048
275	2.055
275.2	2.094
275.4	2.113
275.6	2.155
275.8	2.168
276	2.178
276.2	2.177
276.4	2.217
276.6	2.245
276.8	2.279
277	2.275
277.2	2.309
277.4	2.305
277.6	2.328
277.8	2.346
278	2.354
278.2	2.35
278.4	2.417
278.6	2.445
278.8	2.483
279	2.491
279.2	2.477
279.4	2.473
279.6	2.51
279.8	2.542
280	2.598
280.2	2.642
280.4	2.672
280.6	2.684
280.8	2.669
281	2.675
281.2	2.677
281.4	2.673
281.6	2.698
281.8	2.717
282	2.755
282.2	2.823
282.4	2.849
282.6	2.847
282.8	2.82
283	2.833
283.2	2.841
283.4	2.835
283.6	2.831
283.8	2.842
284	2.834
284.2	2.875
284.4	2.896
284.6	2.908
284.8	2.925
285	2.925
285.2	2.934
285.4	2.942
285.6	2.996
285.8	3.014
286	3.015
286.2	2.981
286.4	2.975
286.6	2.978
286.8	3.004
287	3.024
287.2	3.056
287.4	3.072
287.6	3.074
287.8	3.071
288	3.056
288.2	3.067
288.4	3.071
288.6	3.094
288.8	3.107
289	3.137
289.2	3.163
289.4	3.149
289.6	3.135
289.8	3.137
290	3.116
290.2	3.12
290.4	3.141
290.6	3.149
290.8	3.154
291	3.156
291.2	3.149
291.4	3.143
291.6	3.161
291.8	3.175
292	3.19
292.2	3.21
292.4	3.219
292.6	3.214
292.8	3.189
293	3.164
293.2	3.162
293.4	3.168
293.6	3.156
293.8	3.165
294	3.148
294.2	3.159
294.4	3.169
294.6	3.145
294.8	3.134
295	3.162
295.2	3.168
295.4	3.172
295.6	3.156
295.8	3.116
296	3.091
296.2	3.129
296.4	3.159
296.6	3.187
296.8	3.183
297	3.207
297.2	3.187
297.4	3.165
297.6	3.133
297.8	3.124
298	3.119
298.2	3.132
298.4	3.131
298.6	3.12
298.8	3.131
299	3.137
299.2	3.135
299.4	3.116
299.6	3.07
299.8	3.022
300	2.993
300.2	2.964
300.4	2.995
300.6	3.054
300.8	3.087
301	3.082
301.2	3.045
301.4	3.004
301.6	3.022
301.8	3.034
302	3.034
302.2	3.023
302.4	2.998
302.6	2.98
302.8	2.959
303	2.924
303.2	2.897
303.4	2.897
303.6	2.918
303.8	2.943
304	2.931
304.2	2.909
304.4	2.878
304.6	2.892
304.8	2.946
305	2.954
305.2	2.929
305.4	2.865
305.6	2.821
305.8	2.82
306	2.815
306.2	2.837
306.4	2.851
306.6	2.84
306.8	2.853
307	2.863
307.2	2.833
307.4	2.833
307.6	2.794
307.8	2.763
308	2.749
308.2	2.754
308.4	2.754
308.6	2.74
308.8	2.696
309	2.68
309.2	2.686
309.4	2.693
309.6	2.682
309.8	2.643
310	2.654
310.2	2.663
310.4	2.676
310.6	2.699
310.8	2.707
311	2.682
311.2	2.698
311.4	2.677
311.6	2.648
311.8	2.652
312	2.665
312.2	2.655
312.4	2.637
312.6	2.636
312.8	2.615
313	2.617
313.2	2.623
313.4	2.614
313.6	2.629
313.8	2.637
314	2.626
314.2	2.601
314.4	2.594
314.6	2.577
314.8	2.587
315	2.573
315.2	2.569
315.4	2.568
315.6	2.581
315.8	2.587
316	2.58
316.2	2.56
316.4	2.574
316.6	2.578
316.8	2.574
317	2.593
317.2	2.583
317.4	2.583
317.6	2.619
317.8	2.593
318	2.58
318.2	2.576
318.4	2.58
318.6	2.597
318.8	2.635
319	2.639
319.2	2.604
319.4	2.564
319.6	2.566
319.8	2.577
320	2.595
320.2	2.609
320.4	2.575
320.6	2.564
320.8	2.557
321	2.548
321.2	2.556
321.4	2.56
321.6	2.534
321.8	2.542
322	2.564
322.2	2.581
322.4	2.604
322.6	2.595
322.8	2.541
323	2.546
323.2	2.577
323.4	2.614
323.6	2.611
323.8	2.63
324	2.643
324.2	2.652
324.4	2.652
324.6	2.677
324.8	2.645
325	2.639
325.2	2.643
325.4	2.61
325.6	2.6
325.8	2.645
326	2.663
326.2	2.676
326.4	2.691
326.6	2.681
326.8	2.668
327	2.696
327.2	2.739
327.4	2.768
327.6	2.779
327.8	2.78
328	2.778
328.2	2.772
328.4	2.788
328.6	2.775
328.8	2.756
329	2.782
329.2	2.823
329.4	2.879
329.6	2.914
329.8	2.906
330	2.888
330.2	2.886
330.4	2.879
330.6	2.925
330.8	2.945
331	2.986
331.2	3.026
331.4	3.018
331.6	3.015
331.8	3.018
332	2.991
332.2	2.996
332.4	3.024
332.6	3.034
332.8	3.081
333	3.138
333.2	3.144
333.4	3.136
333.6	3.127
333.8	3.108
334	3.117
334.2	3.175
334.4	3.225
334.6	3.27
334.8	3.299
335	3.299
335.2	3.278
335.4	3.283
335.6	3.284
335.8	3.317
336	3.37
336.2	3.418
336.4	3.448
336.6	3.454
336.8	3.419
337	3.437
337.2	3.485
337.4	3.554
337.6	3.594
337.8	3.603
338	3.591
338.2	3.574
338.4	3.604
338.6	3.635
338.8	3.644
339	3.666
339.2	3.706
339.4	3.728
339.6	3.784
339.8	3.822
340	3.834
340.2	3.851
340.4	3.894
340.6	3.891
340.8	3.886
341	3.908
341.2	3.923
341.4	3.978
341.6	4.033
341.8	4.045
342	4.041
342.2	4.072
342.4	4.115
342.6	4.214
342.8	4.275
343	4.326
343.2	4.362
343.4	4.415
343.6	4.518
343.8	4.63
344	4.712
344.2	4.809
344.4	4.892
344.6	4.969
344.8	5.105
345	5.204
345.2	5.284
345.4	5.405
345.6	5.549
345.8	5.749
346	6.005
346.2	6.284
346.4	6.485
346.6	6.72
346.8	6.918
347	7.223
347.2	7.504
347.4	7.873
347.6	8.243
347.8	8.686
348	9.106
348.2	9.603
348.4	10.13
348.6	10.86
348.8	11.72
349	12.67
349.2	13.69
349.4	14.64
349.6	15.62
349.8	16.81
350	18.3
350.2	20.26
350.4	22.43
350.6	24.92
350.8	27.51
351	30.07
351.2	32.61
351.4	35.9
351.6	39.44
351.8	44.16
352	49.28
352.2	54.72
352.4	60.23
352.6	65.8
352.8	71.53
353	78.23
353.2	85.58
353.4	94.53
353.6	104.6
353.8	115.2
354	126.6
354.2	137.3
354.4	148.3
354.6	160.8
354.8	175.4
355	192.3
355.2	212.3
355.4	232.4
355.6	253.3
355.8	272.7
356	293.1
356.2	316.1
356.4	342.5
356.6	373.5
356.8	406.3
357	440.5
357.2	473.7
357.4	506.9
357.6	537.9
357.8	575.2
358	612.1
358.2	659
358.4	705.3
358.6	754.5
358.8	800.9
359	847.4
359.2	891.3
359.4	943.3
359.6	999.6
359.8	1066
360	1139
360.2	1210
360.4	1285
360.6	1352
360.8	1423
361	1496
361.2	1581
361.4	1669
361.6	1771
361.8	1863
362	1962
362.2	2047
362.4	2136
362.6	2226
362.8	2328
363	2439
363.2	2555
363.4	2669
363.6	2777
363.8	2887
364	2982
364.2	3098
364.4	3206
364.6	3348
364.8	3483
365	3635
365.2	3767
365.4	3903
365.6	4018
365.8	4156
366	4288
366.2	4444
366.4	4607
366.6	4762
366.8	4918
367	5045
367.2	5179
367.4	5304
367.6	5453
367.8	5597
368	5769
368.2	5909
368.4	6068
368.6	6193
368.8	6326
369	6461
369.2	6612
369.4	6780
369.6	6955
369.8	7130
370	7286
370.2	7442
370.4	7571
370.6	7740
370.8	7892
371	8093
371.2	8269
371.4	8463
371.6	8621
371.8	8787
372	8920
372.2	9084
372.4	9242
372.6	9422
372.8	9606
373	9780
373.2	9906
373.4	9985
373.6	9999.9
373.8	9999.9
374	9999.9
374.2	9999.9
374.4	9999.9
374.6	9999.9
374.8	9999.9
375	9999.9
375.2	9999.9
375.4	9999.9
375.6	9999.9
375.8	9999.9
376	9999.9
376.2	9999.9
376.4	9999.9
376.6	9999.9
376.8	9999.9
377	9999.9
377.2	9999.9
377.4	9999.9
377.6	9999.9
377.8	9999.9
378	9999.9
378.2	9999.9
378.4	9999.9
378.6	9999.9
378.8	9999.9
379	9999.9
379.2	9999.9
379.4	9999.9
379.6	9999.9
379.8	9999.9
380	9999.9
380.2	9999.9
380.4	9999.9
380.6	9999.9
380.8	9999.9
381	9999.9
381.2	9999.9
381.4	9999.9
381.6	9999.9
381.8	9999.9
382	9999.9
382.2	9999.9
382.4	9999.9
382.6	9999.9
382.8	9999.9
383	9999.9
383.2	9999.9
383.4	9999.9
383.6	9999.9
383.8	9999.9
384	9999.9
384.2	9999.9
384.4	9999.9
384.6	9999.9
384.8	9999.9
385	9999.9
385.2	9999.9
385.4	9999.9
385.6	9999.9
385.8	9999.9
386	9999.9
386.2	9999.9
386.4	9999.9
386.6	9999.9
386.8	9999.9
387	9999.9
387.2	9999.9
387.4	9999.9
387.6	9999.9
387.8	9964
388	9882
388.2	9751
388.4	9601
388.6	9436
388.8	9264
389	9091
389.2	8937
389.4	8777
389.6	8645
389.8	8477
390	8326
390.2	8128
390.4	7947
390.6	7748
390.8	7579
391	7410
391.2	7274
391.4	7116
391.6	6961
391.8	6786
392	6607
392.2	6442
392.4	6283
392.6	6153
392.8	6020
393	5889
393.2	5739
393.4	5584
393.6	5410
393.8	5257
394	5101
394.2	4966
394.4	4838
394.6	4698
394.8	4555
395	4388
395.2	4221
395.4	4054
395.6	3905
395.8	3761
396	3641
396.2	3503
396.4	3377
396.6	3225
396.8	3081
397	2940
397.2	2817
397.4	2710
397.6	2620
397.8	2521
398	2423
398.2	2315
398.4	2205
398.6	2106
398.8	2014
399	1935
399.2	1863
399.4	1789
399.6	1711
399.8	1627
400	1541
400.2	1466
400.4	1398
400.6	1341
400.8	1290
401	1236
401.2	1181
401.4	1123
401.6	1065
401.8	1011
402	962.6
402.2	920.5
402.4	884.8
402.6	848.7
402.8	814.2
403	775.5
403.2	738.9
403.4	704.7
403.6	675.5
403.8	650
404	628.1
404.2	604.2
404.4	582.7
404.6	558.5
404.8	536.1
405	515.3
405.2	496.7
405.4	479.5
405.6	465.7
405.8	451.4
406	438
406.2	423.9
406.4	410
406.6	398.4
406.8	388.1
407	379.4
407.2	371.3
407.4	363.8
407.6	356.3
407.8	349.8
408	342.9
408.2	337
408.4	331.7
408.6	327.6
408.8	323.9
409	320.9
409.2	317.6
409.4	314.1
409.6	311.1
409.8	308.2
410	306
410.2	304.2
410.4	303.4
410.6	302.3
410.8	301.6
411	300.3
411.2	299.4
411.4	298.6
411.6	298.4
411.8	298.4
412	298.8
412.2	299.2
412.4	299.3
412.6	299.3
412.8	298.6
413	298.6
413.2	298.6
413.4	299.5
413.6	299.7
413.8	300
414	299.5
414.2	299.7
414.4	299.8
414.6	300.1
414.8	300.4
415	300.6
415.2	301.5
415.4	302.6
415.6	303.5
415.8	304
416	304.4
416.2	304.5
416.4	305.4
416.6	305.6
416.8	306
417	306.3
417.2	306.8
417.4	307.5
417.6	308.6
417.8	309.2
418	309.4
418.2	309.7
418.4	309.8
418.6	310.1
418.8	310.5
419	311
419.2	311.4
419.4	311.8
419.6	312.1
419.8	312
420	312
420.2	312.2
420.4	312.7
420.6	313.1
420.8	314.1
421	314.4
421.2	315.1
421.4	315.1
421.6	315.5
421.8	316.1
422	316.9
422.2	317.2
422.4	317.3
422.6	317.8
422.8	318.5
423	319.5
423.2	319.6
423.4	320
423.6	319.8
423.8	320.9
424	321.6
424.2	323.1
424.4	323.7
424.6	324.6
424.8	325
425	325.7
425.2	326
425.4	326.5
425.6	327.1
425.8	327.7
426	329
426.2	329.4
426.4	330.5
426.6	330.5
426.8	331.7
427	332.1
427.2	333.3
427.4	333.8
427.6	334.7
427.8	334.6
428	335.3
428.2	335.5
428.4	336
428.6	337.3
428.8	338.1
429	339.5
429.2	340.2
429.4	341.3
429.6	340.9
429.8	341.8
430	341.6
430.2	342.6
430.4	343
430.6	344.4
430.8	344.8
431	345.7
431.2	346
431.4	346.5
431.6	347.3
431.8	348.2
432	349
432.2	349.2
432.4	350
432.6	350.3
432.8	351.7
433	352.4
433.2	353.8
433.4	354.1
433.6	355.1
433.8	355.6
434	356.9
434.2	357.7
434.4	359.1
434.6	359.8
434.8	360.5
435	361.8
435.2	362.7
435.4	364.7
435.6	365.8
435.8	367.2
436	367.7
436.2	369.4
436.4	370.5
436.6	373.2
436.8	374.3
437	376.1
437.2	377.4
437.4	379.1
437.6	380.7
437.8	382.4
438	383.8
438.2	385
438.4	387.2
438.6	389
438.8	391.5
439	393.2
439.2	395.8
439.4	397.6
439.6	400
439.8	401.9
440	404.2
440.2	406.1
440.4	409
440.6	412
440.8	414.5
441	417.7
441.2	420.4
441.4	423.9
441.6	427.1
441.8	430.6
442	433.2
442.2	436.5
442.4	439.7
442.6	443.5
442.8	447.3
443	451.6
443.2	455.7
443.4	459.8
443.6	464.9
443.8	469
444	473.9
444.2	477.9
444.4	482.3
444.6	486.7
444.8	492
445	497.5
445.2	503.3
445.4	508
445.6	512.2
445.8	517.1
446	521.6
446.2	528.2
446.4	534.3
446.6	541.6
446.8	547.5
447	553.8
447.2	558.6
447.4	564.8
447.6	570.4
447.8	577.7
448	584.9
448.2	591.9
448.4	599.3
448.6	606.3
448.8	614
449	621.4
449.2	630.4
449.4	638.8
449.6	648.3
449.8	656.6
450	665.7
450.2	673.2
450.4	681.9
450.6	690.7
450.8	699.9
451	710.1
451.2	720.1
451.4	730.4
451.6	739.2
451.8	748.4
452	755.6
452.2	765.2
452.4	773.3
452.6	785.4
452.8	795.1
453	806.2
453.2	815
453.4	824.3
453.6	831.9
453.8	842.1
454	851.2
454.2	861.6
454.4	872.6
454.6	881.7
454.8	892.3
455	900.9
455.2	910.4
455.4	918.9
455.6	929.8
455.8	939.1
456	952.4
456.2	964.1
456.4	977.4
456.6	988.6
456.8	999.4
457	1011
457.2	1022
457.4	1035
457.6	1046
457.8	1059
458	1069
458.2	1081
458.4	1089
458.6	1101
458.8	1110
459	1123
459.2	1133
459.4	1145
459.6	1154
459.8	1165
460	1174
460.2	1185
460.4	1196
460.6	1207
460.8	1220
461	1230
461.2	1242
461.4	1250
461.6	1260
461.8	1267
462	1277
462.2	1286
462.4	1299
462.6	1309
462.8	1320
463	1329
463.2	1338
463.4	1347
463.6	1357
463.8	1369
464	1379
464.2	1391
464.4	1400
464.6	1412
464.8	1419
465	1430
465.2	1437
465.4	1448
465.6	1458
465.8	1468
466	1476
466.2	1483
466.4	1490
466.6	1496
466.8	1504
467	1510
467.2	1519
467.4	1526
467.6	1535
467.8	1539
468	1545
468.2	1551
468.4	1559
468.6	1567
468.8	1575
469	1583
469.2	1589
469.4	1597
469.6	1602
469.8	1610
470	1614
470.2	1621
470.4	1627
470.6	1637
470.8	1645
471	1653
471.2	1659
471.4	1666
471.6	1672
471.8	1680
472	1687
472.2	1693
472.4	1700
472.6	1704
472.8	1709
473	1714
473.2	1718
473.4	1722
473.6	1727
473.8	1731
474	1735
474.2	1739
474.4	1740
474.6	1745
474.8	1747
475	1753
475.2	1756
475.4	1763
475.6	1766
475.8	1771
476	1774
476.2	1780
476.4	1783
476.6	1788
476.8	1793
477	1797
477.2	1803
477.4	1807
477.6	1812
477.8	1816
478	1822
478.2	1825
478.4	1832
478.6	1834
478.8	1839
479	1841
479.2	1845
479.4	1847
479.6	1851
479.8	1855
480	1857
480.2	1863
480.4	1865
480.6	1870
480.8	1869
481	1873
481.2	1871
481.4	1874
481.6	1876
481.8	1881
482	1883
482.2	1888
482.4	1891
482.6	1894
482.8	1898
483	1901
483.2	1906
483.4	1908
483.6	1914
483.8	1914
484	1920
484.2	1921
484.4	1927
484.6	1929
484.8	1936
485	1937
485.2	1941
485.4	1944
485.6	1947
485.8	1952
486	1954
486.2	1958
486.4	1959
486.6	1964
486.8	1963
487	1968
487.2	1966
487.4	1971
487.6	1973
487.8	1980
488	1982
488.2	1987
488.4	1988
488.6	1990
488.8	1992
489	1993
489.2	1997
489.4	1998
489.6	2004
489.8	2004
490	2008
490.2	2007
490.4	2013
490.6	2013
490.8	2018
491	2019
491.2	2023
491.4	2025
491.6	2028
491.8	2031
492	2032
492.2	2037
492.4	2039
492.6	2044
492.8	2044
493	2049
493.2	2048
493.4	2053
493.6	2053
493.8	2058
494	2059
494.2	2063
494.4	2065
494.6	2067
494.8	2069
495	2069
495.2	2071
495.4	2070
495.6	2074
495.8	2073
496	2075
496.2	2074
496.4	2077
496.6	2079
496.8	2084
497	2085
497.2	2087
497.4	2089
497.6	2090
497.8	2093
498	2094
498.2	2095
498.4	2092
498.6	2093
498.8	2091
499	2092
499.2	2091
499.4	2091
499.6	2090
499.8	2089
500	2089
500.2	2088
500.4	2088
500.6	2088
500.8	2089
501	2088
501.2	2089
501.4	2088
501.6	2089
501.8	2088
502	2088
502.2	2087
502.4	2088
502.6	2089
502.8	2089
503	2092
503.2	2094
503.4	2096
503.6	2095
503.8	2097
504	2095
504.2	2099
504.4	2098
504.6	2099
504.8	2096
505	2096
505.2	2095
505.4	2094
505.6	2095
505.8	2094
506	2093
506.2	2089
506.4	2089
506.6	2084
506.8	2086
507	2081
507.2	2080
507.4	2074
507.6	2073
507.8	2068
508	2067
508.2	2064
508.4	2062
508.6	2059
508.8	2055
509	2055
509.2	2051
509.4	2053
509.6	2049
509.8	2052
510	2049
510.2	2053
510.4	2050
510.6	2053
510.8	2053
511	2057
511.2	2057
511.4	2059
511.6	2059
511.8	2057
512	2060
512.2	2058
512.4	2062
512.6	2059
512.8	2061
513	2056
513.2	2056
513.4	2050
513.6	2050
513.8	2045
514	2043
514.2	2037
514.4	2034
514.6	2030
514.8	2025
515	2021
515.2	2014
515.4	2012
515.6	2006
515.8	2007
516	2001
516.2	2001
516.4	1996
516.6	1998
516.8	1997
517	2000
517.2	1999
517.4	1999
517.6	1999
517.8	1998
518	1999
518.2	1998
518.4	1999
518.6	1996
518.8	1998
519	1996
519.2	1998
519.4	1995
519.6	1996
519.8	1993
520	1993
520.2	1991
520.4	1989
520.6	1989
520.8	1985
521	1984
521.2	1979
521.4	1978
521.6	1973
521.8	1972
522	1967
522.2	1965
522.4	1961
522.6	1961
522.8	1957
523	1954
523.2	1951
523.4	1948
523.6	1947
523.8	1946
524	1946
524.2	1944
524.4	1945
524.6	1944
524.8	1945
525	1942
525.2	1942
525.4	1940
525.6	1941
525.8	1941
526	1941
526.2	1939
526.4	1936
526.6	1935
526.8	1933
527	1934
527.2	1932
527.4	1932
527.6	1928
527.8	1925
528	1921
528.2	1919
528.4	1917
528.6	1916
528.8	1914
529	1909
529.2	1907
529.4	1902
529.6	1902
529.8	1898
530	1897
530.2	1893
530.4	1893
530.6	1889
530.8	1889
531	1886
531.2	1883
531.4	1882
531.6	1879
531.8	1878
532	1875
532.2	1874
532.4	1869
532.6	1869
532.8	1864
533	1863
533.2	1858
533.4	1858
533.6	1855
533.8	1855
534	1852
534.2	1849
534.4	1848
534.6	1845
534.8	1846
535	1843
535.2	1844
535.4	1840
535.6	1842
535.8	1838
536	1839
536.2	1835
536.4	1834
536.6	1831
536.8	1830
537	1826
537.2	1823
537.4	1820
537.6	1814
537.8	1810
538	1803
538.2	1801
538.4	1793
538.6	1791
538.8	1782
539	1781
539.2	1774
539.4	1774
539.6	1767
539.8	1766
540	1761
540.2	1758
540.4	1755
540.6	1750
540.8	1747
541	1744
541.2	1744
541.4	1738
541.6	1738
541.8	1731
542	1730
542.2	1724
542.4	1724
542.6	1720
542.8	1719
543	1716
543.2	1715
543.4	1713
543.6	1710
543.8	1707
544	1701
544.2	1698
544.4	1691
544.6	1689
544.8	1682
545	1680
545.2	1674
545.4	1672
545.6	1665
545.8	1661
546	1654
546.2	1649
546.4	1644
546.6	1639
546.8	1636
547	1631
547.2	1627
547.4	1619
547.6	1616
547.8	1610
548	1607
548.2	1601
548.4	1597
548.6	1591
548.8	1588
549	1584
549.2	1581
549.4	1579
549.6	1574
549.8	1572
550	1567
550.2	1563
550.4	1558
550.6	1556
550.8	1551
551	1550
551.2	1545
551.4	1542
551.6	1536
551.8	1531
552	1526
552.2	1521
552.4	1516
552.6	1511
552.8	1506
553	1499
553.2	1493
553.4	1485
553.6	1479
553.8	1471
554	1464
554.2	1458
554.4	1453
554.6	1449
554.8	1444
555	1440
555.2	1433
555.4	1429
555.6	1424
555.8	1421
556	1416
556.2	1413
556.4	1408
556.6	1404
556.8	1400
557	1397
557.2	1394
557.4	1391
557.6	1388
557.8	1384
558	1381
558.2	1376
558.4	1372
558.6	1364
558.8	1358
559	1351
559.2	1347
559.4	1341
559.6	1336
559.8	1329
560	1324
560.2	1319
560.4	1312
560.6	1308
560.8	1300
561	1296
561.2	1290
561.4	1287
561.6	1280
561.8	1276
562	1269
562.2	1265
562.4	1261
562.6	1258
562.8	1254
563	1250
563.2	1247
563.4	1242
563.6	1239
563.8	1233
564	1232
564.2	1227
564.4	1225
564.6	1219
564.8	1215
565	1209
565.2	1206
565.4	1202
565.6	1199
565.8	1194
566	1189
566.2	1184
566.4	1178
566.6	1175
566.8	1168
567	1165
567.2	1158
567.4	1155
567.6	1149
567.8	1146
568	1139
568.2	1135
568.4	1129
568.6	1126
568.8	1121
569	1117
569.2	1113
569.4	1107
569.6	1104
569.8	1098
570	1094
570.2	1088
570.4	1087
570.6	1082
570.8	1080
571	1075
571.2	1071
571.4	1065
571.6	1060
571.8	1056
572	1052
572.2	1050
572.4	1045
572.6	1041
572.8	1035
573	1031
573.2	1025
573.4	1022
573.6	1016
573.8	1013
574	1007
574.2	1004
574.4	998.8
574.6	994.5
574.8	990.7
575	986.8
575.2	983.7
575.4	979.7
575.6	976
575.8	970.2
576	966.8
576.2	961.7
576.4	959.5
576.6	955.6
576.8	953.3
577	948.7
577.2	945
577.4	940.8
577.6	937.9
577.8	935
578	931.8
578.2	929
578.4	925.1
578.6	922.6
578.8	918.2
579	914.9
579.2	909.9
579.4	906.4
579.6	901.3
579.8	897.5
580	892.5
580.2	888.5
580.4	884.3
580.6	880.1
580.8	876
581	870.9
581.2	867.2
581.4	863.3
581.6	861
581.8	857.3
582	854.9
582.2	850.3
582.4	847.5
582.6	844.1
582.8	841.1
583	837.5
583.2	834.8
583.4	832.2
583.6	829.2
583.8	826.5
584	822.4
584.2	819.5
584.4	815.5
584.6	813.4
584.8	810
585	807.2
585.2	803.3
585.4	799.4
585.6	794.3
585.8	789.6
586	785.4
586.2	780.8
586.4	777.7
586.6	772.9
586.8	769
587	764
587.2	760.1
587.4	754.9
587.6	751.5
587.8	747
588	743.4
588.2	739.2
588.4	735.3
588.6	731.6
588.8	727.4
589	724.5
589.2	720.5
589.4	718.1
589.6	714.1
589.8	712.1
590	708.1
590.2	705.9
590.4	702.6
590.6	700.9
[truncated: 1,047 more rows]
