# Supplementary material for: Sulfonamide-directed site-selective functionalization of unactivated C(sp3)−H enabled by photocatalytic sequential electron/proton transfer
Source: Nat Commun. 2024 Jun 14;15:5087. doi: 10.1038/s41467-024-49337-3 (PMC11178871; doi:10.1038/s41467-024-49337-3)
Supplement: Supplementary file 3 — Source Data [file 41467_2024_49337_MOESM3_ESM.zip › Source Data/Dataset 3. Stern-Volmer fluorescence quenching between PC and 1a/PC + 4.0 equiv 1a.xls]

## Sheet: 6_20230601_155718
Report date:	'15:57:29, 06/01/2023
Wavelength data table
Sample name	250.0nm	300.0nm	350.0nm	400.0nm	450.0nm	500.0nm	550.0nm	600.0nm	650.0nm	700.0nm	750.0nm	800.0nm
'6(EM)	0.823	3.093	17.6	1541	741.3	2236	1621	564.3	97.76	11.09	311.8	6.137
Sample:	'6(EM)
File name:	6_20230601_155718.FDS
Run date:	'15:56:43, 06/01/2023
Operator:	F7000
Comment:	'1
Instrument
Model:	F-7000 FL Spectrophotometer
Serial number:	2919-010
ROM Version:	5J14000 12
Instrument parameters
Measurement type:	Wavelength scan
Scan mode:	Emission
Data mode:	Fluorescence
EX WL:	380.0 nm
EM Start WL:	200.0 nm
EM End WL:	800.0 nm
Scan speed:	1200 nm/min
Delay:	0.0 s
EX Slit:	20.0 nm
EM Slit:	20.0 nm
PMT Voltage:	400 V
Response:	0.01 s
Corrected spectra:	Off
Shutter control:	Off
Processing performed
Savitsky-Golay smoothed
Smoothing order:	3
Number of points:	7
Number of times:	1
Peak integration
Integration method:	Rectangular
Sensitivity:	1
Threshold:	1
Peaks
No.	Start(nm)	Apex(nm)	End(nm)	Height(Data)	Valley(nm)	Valley(Data)
1	200	373.6	412	*****	412	316.9
2	412	497.8	500.6	2245	500.6	2232
3	500.6	503	712.4	2242	712.4	7.337
4	712.4	759.2	800	353	800	6.137
Data points
nm	Data
200	0.852
200.2	0.906
200.4	0.885
200.6	0.834
200.8	0.828
201	0.857
201.2	0.877
201.4	0.883
201.6	0.866
201.8	0.836
202	0.819
202.2	0.826
202.4	0.827
202.6	0.829
202.8	0.834
203	0.824
203.2	0.823
203.4	0.843
203.6	0.846
203.8	0.861
204	0.859
204.2	0.835
204.4	0.833
204.6	0.809
204.8	0.795
205	0.819
205.2	0.835
205.4	0.826
205.6	0.828
205.8	0.813
206	0.813
206.2	0.805
206.4	0.799
206.6	0.782
206.8	0.79
207	0.81
207.2	0.823
207.4	0.82
207.6	0.813
207.8	0.786
208	0.776
208.2	0.779
208.4	0.768
208.6	0.787
208.8	0.787
209	0.768
209.2	0.774
209.4	0.777
209.6	0.782
209.8	0.815
210	0.807
210.2	0.794
210.4	0.786
210.6	0.788
210.8	0.797
211	0.789
211.2	0.765
211.4	0.754
211.6	0.747
211.8	0.756
212	0.758
212.2	0.745
212.4	0.732
212.6	0.723
212.8	0.737
213	0.737
213.2	0.731
213.4	0.723
213.6	0.715
213.8	0.714
214	0.723
214.2	0.724
214.4	0.72
214.6	0.721
214.8	0.73
215	0.729
215.2	0.736
215.4	0.733
215.6	0.744
215.8	0.749
216	0.748
216.2	0.731
216.4	0.741
216.6	0.743
216.8	0.744
217	0.735
217.2	0.727
217.4	0.722
217.6	0.727
217.8	0.733
218	0.727
218.2	0.73
218.4	0.725
218.6	0.727
218.8	0.732
219	0.734
219.2	0.735
219.4	0.741
219.6	0.743
219.8	0.759
220	0.756
220.2	0.743
220.4	0.719
220.6	0.708
220.8	0.73
221	0.747
221.2	0.735
221.4	0.734
221.6	0.729
221.8	0.725
222	0.734
222.2	0.726
222.4	0.724
222.6	0.734
222.8	0.728
223	0.713
223.2	0.713
223.4	0.72
223.6	0.746
223.8	0.76
224	0.766
224.2	0.769
224.4	0.767
224.6	0.768
224.8	0.775
225	0.765
225.2	0.771
225.4	0.766
225.6	0.768
225.8	0.783
226	0.797
226.2	0.8
226.4	0.785
226.6	0.76
226.8	0.775
227	0.794
227.2	0.806
227.4	0.809
227.6	0.783
227.8	0.759
228	0.75
228.2	0.747
228.4	0.744
228.6	0.745
228.8	0.738
229	0.746
229.2	0.757
229.4	0.771
229.6	0.765
229.8	0.755
230	0.737
230.2	0.734
230.4	0.746
230.6	0.781
230.8	0.784
231	0.771
231.2	0.776
231.4	0.784
231.6	0.789
231.8	0.806
232	0.78
232.2	0.737
232.4	0.757
232.6	0.771
232.8	0.789
233	0.804
233.2	0.795
233.4	0.773
233.6	0.787
233.8	0.798
234	0.801
234.2	0.819
234.4	0.831
234.6	0.821
234.8	0.804
235	0.8
235.2	0.779
235.4	0.798
235.6	0.803
235.8	0.805
236	0.799
236.2	0.794
236.4	0.78
236.6	0.775
236.8	0.76
237	0.763
237.2	0.786
237.4	0.808
237.6	0.807
237.8	0.818
238	0.819
238.2	0.817
238.4	0.81
238.6	0.805
238.8	0.79
239	0.8
239.2	0.81
239.4	0.805
239.6	0.791
239.8	0.785
240	0.794
240.2	0.809
240.4	0.824
240.6	0.825
240.8	0.826
241	0.825
241.2	0.818
241.4	0.824
241.6	0.81
241.8	0.795
242	0.781
242.2	0.792
242.4	0.783
242.6	0.802
242.8	0.793
243	0.8
243.2	0.799
243.4	0.83
243.6	0.84
243.8	0.849
244	0.845
244.2	0.839
244.4	0.82
244.6	0.828
244.8	0.825
245	0.818
245.2	0.829
245.4	0.829
245.6	0.824
245.8	0.842
246	0.837
246.2	0.822
246.4	0.829
246.6	0.831
246.8	0.835
247	0.861
247.2	0.859
247.4	0.857
247.6	0.85
247.8	0.842
248	0.85
248.2	0.861
248.4	0.867
248.6	0.867
248.8	0.842
249	0.83
249.2	0.83
249.4	0.829
249.6	0.829
249.8	0.824
250	0.823
250.2	0.835
250.4	0.839
250.6	0.843
250.8	0.847
251	0.844
251.2	0.861
251.4	0.875
251.6	0.869
251.8	0.865
252	0.861
252.2	0.854
252.4	0.871
252.6	0.876
252.8	0.873
253	0.898
253.2	0.913
253.4	0.933
253.6	0.941
253.8	0.919
254	0.903
254.2	0.897
254.4	0.889
254.6	0.911
254.8	0.926
255	0.933
255.2	0.949
255.4	0.929
255.6	0.924
255.8	0.938
256	0.941
256.2	0.941
256.4	0.95
256.6	0.958
256.8	0.981
257	1.012
257.2	1.009
257.4	0.987
257.6	0.975
257.8	0.977
258	0.984
258.2	1.004
258.4	1.016
258.6	1.028
258.8	1.015
259	1.012
259.2	0.998
259.4	0.987
259.6	1.004
259.8	1.018
260	1.019
260.2	1.031
260.4	1.035
260.6	1.039
260.8	1.061
261	1.074
261.2	1.106
261.4	1.122
261.6	1.13
261.8	1.111
262	1.114
262.2	1.116
262.4	1.134
262.6	1.159
262.8	1.18
263	1.17
263.2	1.18
263.4	1.179
263.6	1.19
263.8	1.237
264	1.269
264.2	1.294
264.4	1.3
264.6	1.292
264.8	1.293
265	1.316
265.2	1.313
265.4	1.334
265.6	1.328
265.8	1.327
266	1.35
266.2	1.391
266.4	1.421
266.6	1.438
266.8	1.429
267	1.429
267.2	1.432
267.4	1.473
267.6	1.5
267.8	1.489
268	1.498
268.2	1.515
268.4	1.543
268.6	1.592
268.8	1.613
269	1.602
269.2	1.629
269.4	1.645
269.6	1.684
269.8	1.709
270	1.723
270.2	1.744
270.4	1.787
270.6	1.789
270.8	1.806
271	1.805
271.2	1.826
271.4	1.849
271.6	1.894
271.8	1.903
272	1.903
272.2	1.929
272.4	1.977
272.6	1.998
272.8	2.048
273	2.06
273.2	2.051
273.4	2.086
273.6	2.108
273.8	2.129
274	2.158
274.2	2.146
274.4	2.147
274.6	2.174
274.8	2.18
275	2.225
275.2	2.259
275.4	2.285
275.6	2.295
275.8	2.326
276	2.344
276.2	2.384
276.4	2.4
276.6	2.409
276.8	2.394
277	2.401
277.2	2.427
277.4	2.441
277.6	2.489
277.8	2.537
278	2.58
278.2	2.607
278.4	2.618
278.6	2.595
278.8	2.611
279	2.66
279.2	2.696
279.4	2.741
279.6	2.749
279.8	2.731
280	2.717
280.2	2.738
280.4	2.773
280.6	2.821
280.8	2.869
281	2.878
281.2	2.877
281.4	2.862
281.6	2.892
281.8	2.923
282	2.967
282.2	2.999
282.4	3.008
282.6	3.012
282.8	3.017
283	3.025
283.2	3.027
283.4	3.046
283.6	3.046
283.8	3.056
284	3.056
284.2	3.078
284.4	3.098
284.6	3.111
284.8	3.121
285	3.129
285.2	3.137
285.4	3.147
285.6	3.14
285.8	3.126
286	3.124
286.2	3.136
286.4	3.154
286.6	3.179
286.8	3.217
287	3.211
287.2	3.212
287.4	3.227
287.6	3.218
287.8	3.243
288	3.28
288.2	3.289
288.4	3.298
288.6	3.318
288.8	3.279
289	3.273
289.2	3.253
289.4	3.245
289.6	3.244
289.8	3.262
290	3.264
290.2	3.284
290.4	3.281
290.6	3.269
290.8	3.265
291	3.261
291.2	3.267
291.4	3.28
291.6	3.295
291.8	3.302
292	3.303
292.2	3.292
292.4	3.292
292.6	3.227
292.8	3.195
293	3.202
293.2	3.208
293.4	3.262
293.6	3.36
293.8	3.356
294	3.352
294.2	3.354
294.4	3.282
294.6	3.247
294.8	3.274
295	3.271
295.2	3.28
295.4	3.293
295.6	3.252
295.8	3.225
296	3.24
296.2	3.199
296.4	3.192
296.6	3.167
296.8	3.149
297	3.139
297.2	3.179
297.4	3.147
297.6	3.162
297.8	3.142
298	3.15
298.2	3.124
298.4	3.14
298.6	3.121
298.8	3.111
299	3.11
299.2	3.116
299.4	3.117
299.6	3.102
299.8	3.085
300	3.093
300.2	3.125
300.4	3.137
300.6	3.147
300.8	3.134
301	3.073
301.2	3.046
301.4	3.019
301.6	2.988
301.8	3.005
302	3.059
302.2	3.03
302.4	3.003
302.6	2.942
302.8	2.878
303	2.907
303.2	2.93
303.4	2.932
303.6	2.945
303.8	2.922
304	2.929
304.2	2.937
304.4	2.912
304.6	2.877
304.8	2.871
305	2.846
305.2	2.871
305.4	2.865
305.6	2.87
305.8	2.846
306	2.834
306.2	2.784
306.4	2.745
306.6	2.715
306.8	2.719
307	2.764
307.2	2.773
307.4	2.763
307.6	2.733
307.8	2.721
308	2.721
308.2	2.714
308.4	2.68
308.6	2.673
308.8	2.665
309	2.661
309.2	2.688
309.4	2.684
309.6	2.7
309.8	2.707
310	2.691
310.2	2.629
310.4	2.59
310.6	2.587
310.8	2.618
311	2.625
311.2	2.637
311.4	2.638
311.6	2.609
311.8	2.613
312	2.63
312.2	2.601
312.4	2.588
312.6	2.572
312.8	2.571
313	2.572
313.2	2.569
313.4	2.563
313.6	2.571
313.8	2.521
314	2.516
314.2	2.479
314.4	2.447
314.6	2.47
314.8	2.512
315	2.493
315.2	2.484
315.4	2.449
315.6	2.414
315.8	2.443
316	2.453
316.2	2.469
316.4	2.454
316.6	2.436
316.8	2.429
317	2.461
317.2	2.465
317.4	2.487
317.6	2.458
317.8	2.455
318	2.474
318.2	2.478
318.4	2.484
318.6	2.463
318.8	2.459
319	2.476
319.2	2.475
319.4	2.446
319.6	2.45
319.8	2.448
320	2.458
320.2	2.448
320.4	2.431
320.6	2.456
320.8	2.485
321	2.516
321.2	2.504
321.4	2.491
321.6	2.499
321.8	2.519
322	2.487
322.2	2.459
322.4	2.415
322.6	2.441
322.8	2.492
323	2.517
323.2	2.51
323.4	2.514
323.6	2.49
323.8	2.506
324	2.519
324.2	2.538
324.4	2.528
324.6	2.546
324.8	2.555
325	2.548
325.2	2.544
325.4	2.563
325.6	2.543
325.8	2.545
326	2.561
326.2	2.55
326.4	2.559
326.6	2.579
326.8	2.576
327	2.578
327.2	2.593
327.4	2.639
327.6	2.694
327.8	2.718
328	2.674
328.2	2.618
328.4	2.611
328.6	2.637
328.8	2.67
329	2.706
329.2	2.7
329.4	2.704
329.6	2.725
329.8	2.738
330	2.764
330.2	2.803
330.4	2.823
330.6	2.825
330.8	2.837
331	2.85
331.2	2.854
331.4	2.849
331.6	2.863
331.8	2.87
332	2.901
332.2	2.944
332.4	2.958
332.6	2.958
332.8	3.007
333	3.043
333.2	3.059
333.4	3.081
333.6	3.056
333.8	3.041
334	3.077
334.2	3.113
334.4	3.143
334.6	3.166
334.8	3.155
335	3.166
335.2	3.193
335.4	3.216
335.6	3.231
335.8	3.265
336	3.29
336.2	3.299
336.4	3.327
336.6	3.357
336.8	3.393
337	3.401
337.2	3.414
337.4	3.409
337.6	3.43
337.8	3.435
338	3.489
338.2	3.498
338.4	3.531
338.6	3.582
338.8	3.645
339	3.641
339.2	3.671
339.4	3.688
339.6	3.713
339.8	3.717
340	3.735
340.2	3.731
340.4	3.8
340.6	3.854
340.8	3.902
341	3.897
341.2	3.914
341.4	3.924
341.6	4.015
341.8	4.032
342	4.046
342.2	4.033
342.4	4.096
342.6	4.176
342.8	4.273
343	4.345
343.2	4.419
343.4	4.439
343.6	4.502
343.8	4.556
344	4.621
344.2	4.718
344.4	4.796
344.6	4.851
344.8	4.913
345	5.028
345.2	5.182
345.4	5.415
345.6	5.602
345.8	5.794
346	6.004
346.2	6.213
346.4	6.359
346.6	6.596
346.8	6.785
347	7.046
347.2	7.365
347.4	7.756
347.6	8.1
347.8	8.479
348	8.868
348.2	9.34
348.4	9.886
348.6	10.6
348.8	11.44
349	12.27
349.2	13.21
349.4	14.15
349.6	15.1
349.8	16.24
350	17.6
350.2	19.31
350.4	21.41
350.6	23.87
350.8	26.47
351	29.02
351.2	31.64
351.4	34.72
351.6	38.22
351.8	42.65
352	47.73
352.2	52.84
352.4	58.38
352.6	63.59
352.8	69.18
353	75.57
353.2	83.09
353.4	91.83
353.6	102
353.8	112.3
354	123.3
354.2	133.6
354.4	144.3
354.6	156.8
354.8	171.1
355	188.9
355.2	208.1
355.4	228.1
355.6	248
355.8	268.5
356	287.9
356.2	312.4
356.4	337.3
356.6	369.1
356.8	401.4
357	436.3
357.2	468.9
357.4	502
357.6	533.2
357.8	570.1
358	608.4
358.2	653.3
358.4	701.8
358.6	749
358.8	798.7
359	843.5
359.2	890.7
359.4	941.9
359.6	1002
359.8	1067
360	1143
360.2	1214
360.4	1290
360.6	1358
360.8	1428
361	1504
361.2	1586
361.4	1680
361.6	1776
361.8	1874
362	1965
362.2	2057
362.4	2137
362.6	2237
362.8	2328
363	2447
363.2	2556
363.4	2675
363.6	2777
363.8	2886
364	2979
364.2	3097
364.4	3213
364.6	3350
364.8	3492
365	3630
365.2	3776
365.4	3901
365.6	4031
365.8	4154
366	4302
366.2	4450
366.4	4626
366.6	4778
366.8	4942
367	5072
367.2	5207
367.4	5342
367.6	5487
367.8	5647
368	5808
368.2	5965
368.4	6099
368.6	6239
368.8	6355
369	6508
369.2	6645
369.4	6825
369.6	6987
369.8	7170
370	7327
370.2	7485
370.4	7621
370.6	7781
370.8	7944
371	8127
371.2	8324
371.4	8498
371.6	8682
371.8	8826
372	8985
372.2	9126
372.4	9301
372.6	9463
372.8	9662
373	9814
373.2	9939
373.4	9995
373.6	9999.9
373.8	9999.9
374	9999.9
374.2	9999.9
374.4	9999.9
374.6	9999.9
374.8	9999.9
375	9999.9
375.2	9999.9
375.4	9999.9
375.6	9999.9
375.8	9999.9
376	9999.9
376.2	9999.9
376.4	9999.9
376.6	9999.9
376.8	9999.9
377	9999.9
377.2	9999.9
377.4	9999.9
377.6	9999.9
377.8	9999.9
378	9999.9
378.2	9999.9
378.4	9999.9
378.6	9999.9
378.8	9999.9
379	9999.9
379.2	9999.9
379.4	9999.9
379.6	9999.9
379.8	9999.9
380	9999.9
380.2	9999.9
380.4	9999.9
380.6	9999.9
380.8	9999.9
381	9999.9
381.2	9999.9
381.4	9999.9
381.6	9999.9
381.8	9999.9
382	9999.9
382.2	9999.9
382.4	9999.9
382.6	9999.9
382.8	9999.9
383	9999.9
383.2	9999.9
383.4	9999.9
383.6	9999.9
383.8	9999.9
384	9999.9
384.2	9999.9
384.4	9999.9
384.6	9999.9
384.8	9999.9
385	9999.9
385.2	9999.9
385.4	9999.9
385.6	9999.9
385.8	9999.9
386	9999.9
386.2	9999.9
386.4	9999.9
386.6	9999.9
386.8	9999.9
387	9999.9
387.2	9999.9
387.4	9999.9
387.6	9992
387.8	9945
388	9876
388.2	9747
388.4	9610
388.6	9428
388.8	9263
389	9077
389.2	8925
389.4	8766
389.6	8636
389.8	8478
390	8328
390.2	8145
390.4	7956
390.6	7773
390.8	7594
391	7443
391.2	7294
391.4	7149
391.6	6984
391.8	6818
392	6634
392.2	6475
392.4	6311
392.6	6176
392.8	6044
393	5909
393.2	5764
393.4	5596
393.6	5425
393.8	5256
394	5108
394.2	4963
394.4	4842
394.6	4697
394.8	4561
395	4389
395.2	4225
395.4	4055
395.6	3904
395.8	3763
396	3640
396.2	3505
396.4	3373
396.6	3227
396.8	3078
397	2944
397.2	2816
397.4	2711
397.6	2614
397.8	2517
398	2417
398.2	2312
398.4	2201
398.6	2103
398.8	2010
399	1931
399.2	1862
399.4	1787
399.6	1712
399.8	1625
400	1541
400.2	1463
400.4	1397
400.6	1339
400.8	1290
401	1236
401.2	1184
401.4	1124
401.6	1066
401.8	1012
402	965.2
402.2	923
402.4	888.3
402.6	852.7
402.8	818.5
403	781.3
403.2	744.3
403.4	710.6
403.6	681.4
403.8	656.5
404	634.6
404.2	612.2
404.4	589.8
404.6	566.9
404.8	543.7
405	523.4
405.2	504.5
405.4	488.8
405.6	474.3
405.8	460.7
406	447
406.2	433.8
406.4	420.4
406.6	409.5
406.8	399.4
407	391.4
407.2	384
407.4	377.3
407.6	370.4
407.8	363.3
408	356.8
408.2	351.5
408.4	346.8
408.6	342.6
408.8	339.3
409	335.5
409.2	333.1
409.4	330
409.6	327.6
409.8	324.8
410	323.3
410.2	321.3
410.4	320.7
410.6	319.2
410.8	318.1
411	317.4
411.2	317
411.4	317.1
411.6	317.1
411.8	317.3
412	316.9
412.2	317.7
412.4	317.7
412.6	319
412.8	319.2
413	319.9
413.2	320
413.4	320.6
413.6	320.5
413.8	321.6
414	322.2
414.2	322.9
414.4	323.8
414.6	324.4
414.8	324.9
415	325.6
415.2	326.1
415.4	325.8
415.6	326.3
415.8	326.7
416	327.5
416.2	328.1
416.4	328.8
416.6	328.9
416.8	329.4
417	330.2
417.2	330.9
417.4	331.9
417.6	332.8
417.8	333.7
418	334.3
418.2	335.6
418.4	336.2
418.6	336.9
418.8	337.2
419	337.6
419.2	337.9
419.4	339.1
419.6	340
419.8	340.5
420	341.4
420.2	342
420.4	342.4
420.6	342.9
420.8	343.3
421	343.5
421.2	344.6
421.4	344.8
421.6	345.2
421.8	345.8
422	346.6
422.2	347.5
422.4	348.5
422.6	349.5
422.8	350.3
423	351.5
423.2	352.1
423.4	352.7
423.6	353.2
423.8	354.3
424	354.9
424.2	356
424.4	356.6
424.6	357.1
424.8	357.7
425	358.3
425.2	359.2
425.4	360.3
425.6	361.6
425.8	362.4
426	363.4
426.2	363.7
426.4	364.3
426.6	364.9
426.8	365.8
427	366.4
427.2	367.6
427.4	368.6
427.6	369.5
427.8	370.5
428	371.4
428.2	372.1
428.4	373.1
428.6	374.6
428.8	375.5
429	376.6
429.2	377.4
429.4	378.6
429.6	379.3
429.8	380.8
430	381.7
430.2	382.6
430.4	384.2
430.6	385.5
430.8	386.7
431	387
431.2	387.5
431.4	387.3
431.6	388.3
431.8	388.3
432	389.4
432.2	390.3
432.4	392
432.6	393.2
432.8	394.6
433	395.1
433.2	395.6
433.4	396.9
433.6	398.1
433.8	400
434	400.9
434.2	402.6
434.4	403
434.6	404.5
434.8	405.3
435	407.3
435.2	408.5
435.4	410.3
435.6	411.2
435.8	412.7
436	414.2
436.2	416
436.4	417.7
436.6	418.9
436.8	420.6
437	422.4
437.2	425.2
437.4	426.7
437.6	429.2
437.8	430.8
438	433.2
438.2	435.2
438.4	437.8
438.6	439.5
438.8	442.1
439	443.9
439.2	445.7
439.4	447.8
439.6	449.8
439.8	452.6
440	455
440.2	458.4
440.4	460.7
440.6	464.6
440.8	466.5
441	470.4
441.2	473.2
441.4	478.1
441.6	481.6
441.8	486.4
442	489.9
442.2	494
442.4	497.7
442.6	502.1
442.8	506.4
443	510.4
443.2	515.7
443.4	519.4
443.6	525
443.8	529.1
444	534.1
444.2	537.8
444.4	543.3
444.6	548.2
444.8	555
445	561.3
445.2	567.3
445.4	572.5
445.6	577.2
445.8	583.7
446	590.4
446.2	599.4
446.4	606.2
446.6	614.1
446.8	619.7
447	626.4
447.2	631.8
447.4	639.3
447.6	645.4
447.8	653.8
448	661.6
448.2	669
448.4	676
448.6	682.9
448.8	689.4
449	696.6
449.2	705.2
449.4	713.3
449.6	723
449.8	731.6
450	741.3
450.2	749.6
450.4	758.1
450.6	766.7
450.8	776.1
451	786.2
451.2	798
451.4	809.9
451.6	820.7
451.8	831.7
452	840.7
452.2	850.9
452.4	860.7
452.6	872.9
452.8	884.2
453	896.2
453.2	906.7
453.4	917.7
453.6	926.6
453.8	936.7
454	947.5
454.2	959.2
454.4	971.7
454.6	982.8
454.8	993.4
455	1001
455.2	1010
455.4	1019
455.6	1030
455.8	1042
456	1055
456.2	1067
456.4	1078
456.6	1088
456.8	1099
457	1111
457.2	1122
457.4	1135
457.6	1146
457.8	1160
458	1172
458.2	1184
458.4	1195
458.6	1207
458.8	1218
459	1233
459.2	1247
459.4	1260
459.6	1273
459.8	1284
460	1295
460.2	1307
460.4	1320
460.6	1333
460.8	1348
461	1361
461.2	1373
461.4	1382
461.6	1392
461.8	1402
462	1413
462.2	1424
462.4	1433
462.6	1444
462.8	1452
463	1462
463.2	1468
463.4	1477
463.6	1483
463.8	1495
464	1503
464.2	1514
464.4	1522
464.6	1531
464.8	1539
465	1547
465.2	1558
465.4	1568
465.6	1581
465.8	1591
466	1604
466.2	1611
466.4	1623
466.6	1630
466.8	1640
467	1647
467.2	1659
467.4	1666
467.6	1675
467.8	1683
468	1689
468.2	1698
468.4	1704
468.6	1714
468.8	1718
469	1728
469.2	1733
469.4	1743
469.6	1747
469.8	1756
470	1761
470.2	1771
470.4	1778
470.6	1787
470.8	1794
471	1800
471.2	1807
471.4	1810
471.6	1819
471.8	1822
472	1832
472.2	1835
472.4	1844
472.6	1846
472.8	1854
473	1856
473.2	1863
473.4	1866
473.6	1871
473.8	1876
474	1881
474.2	1885
474.4	1888
474.6	1894
474.8	1896
475	1904
475.2	1905
475.4	1912
475.6	1914
475.8	1921
476	1924
476.2	1930
476.4	1935
476.6	1941
476.8	1947
477	1952
477.2	1958
477.4	1961
477.6	1968
477.8	1972
478	1978
478.2	1981
478.4	1987
478.6	1988
478.8	1993
479	1996
479.2	1999
479.4	2000
479.6	2002
479.8	2005
480	2007
480.2	2010
480.4	2011
480.6	2015
480.8	2014
481	2018
481.2	2018
481.4	2023
481.6	2027
481.8	2033
482	2037
482.2	2041
482.4	2043
482.6	2045
482.8	2049
483	2053
483.2	2059
483.4	2063
483.6	2069
483.8	2073
484	2078
484.2	2080
484.4	2083
484.6	2087
484.8	2092
485	2096
485.2	2101
485.4	2105
485.6	2107
485.8	2112
486	2114
486.2	2117
486.4	2117
486.6	2120
486.8	2120
487	2122
487.2	2124
487.4	2126
487.6	2129
487.8	2133
488	2137
488.2	2139
488.4	2143
488.6	2143
488.8	2148
489	2149
489.2	2153
489.4	2155
489.6	2159
489.8	2162
490	2165
490.2	2169
490.4	2171
490.6	2174
490.8	2177
491	2182
491.2	2182
491.4	2188
491.6	2187
491.8	2192
492	2192
492.2	2196
492.4	2196
492.6	2200
492.8	2201
493	2201
493.2	2203
493.4	2203
493.6	2205
493.8	2205
494	2209
494.2	2208
494.4	2213
494.6	2213
494.8	2217
495	2217
495.2	2221
495.4	2222
495.6	2226
495.8	2227
496	2228
496.2	2231
496.4	2231
496.6	2234
496.8	2233
497	2237
497.2	2235
497.4	2241
497.6	2240
497.8	2245
498	2242
498.2	2242
498.4	2238
498.6	2238
498.8	2236
499	2235
499.2	2237
499.4	2236
499.6	2238
499.8	2234
500	2236
500.2	2232
500.4	2234
500.6	2232
500.8	2236
501	2234
501.2	2238
501.4	2238
501.6	2238
501.8	2240
502	2239
502.2	2241
502.4	2239
502.6	2242
502.8	2238
503	2242
503.2	2237
503.4	2240
503.6	2235
503.8	2236
504	2232
504.2	2234
504.4	2231
504.6	2232
504.8	2231
505	2228
505.2	2228
505.4	2226
505.6	2227
505.8	2225
506	2227
506.2	2224
506.4	2226
506.6	2223
506.8	2224
507	2220
507.2	2221
507.4	2218
507.6	2217
507.8	2216
508	2214
508.2	2213
508.4	2210
508.6	2211
508.8	2207
509	2208
509.2	2203
509.4	2201
509.6	2195
509.8	2195
510	2192
510.2	2192
510.4	2189
510.6	2186
510.8	2183
511	2179
511.2	2176
511.4	2173
511.6	2172
511.8	2169
512	2170
512.2	2167
512.4	2166
512.6	2164
512.8	2163
513	2162
513.2	2162
513.4	2163
513.6	2162
513.8	2162
514	2159
514.2	2159
514.4	2157
514.6	2157
514.8	2154
515	2152
515.2	2147
515.4	2146
515.6	2145
515.8	2142
516	2140
516.2	2134
516.4	2132
516.6	2126
516.8	2125
517	2120
517.2	2117
517.4	2113
517.6	2113
517.8	2109
518	2107
518.2	2104
518.4	2103
518.6	2102
518.8	2100
519	2100
519.2	2097
519.4	2096
519.6	2094
519.8	2094
520	2092
520.2	2091
520.4	2087
520.6	2085
520.8	2083
521	2083
521.2	2082
521.4	2081
521.6	2080
521.8	2076
522	2076
522.2	2074
522.4	2074
522.6	2071
522.8	2071
523	2067
523.2	2067
523.4	2064
523.6	2062
523.8	2059
524	2056
524.2	2053
524.4	2049
524.6	2048
524.8	2044
525	2043
525.2	2037
525.4	2036
525.6	2031
525.8	2032
526	2028
526.2	2027
526.4	2023
526.6	2022
526.8	2019
527	2017
527.2	2018
527.4	2017
527.6	2019
527.8	2016
528	2017
528.2	2012
528.4	2013
528.6	2009
528.8	2009
529	2004
529.2	2004
529.4	2001
529.6	1998
529.8	1995
530	1991
530.2	1990
530.4	1986
530.6	1986
530.8	1980
531	1981
531.2	1974
531.4	1974
531.6	1968
531.8	1968
532	1962
532.2	1963
532.4	1958
532.6	1956
532.8	1954
533	1950
533.2	1947
533.4	1944
533.6	1944
533.8	1938
534	1939
534.2	1932
534.4	1932
534.6	1927
534.8	1928
535	1924
535.2	1925
535.4	1922
535.6	1920
535.8	1916
536	1912
536.2	1909
536.4	1906
536.6	1906
536.8	1901
537	1901
537.2	1894
537.4	1893
537.6	1886
537.8	1885
538	1879
538.2	1878
538.4	1872
538.6	1869
538.8	1865
539	1861
539.2	1858
539.4	1854
539.6	1852
539.8	1846
540	1845
540.2	1838
540.4	1835
540.6	1829
540.8	1827
541	1821
541.2	1819
541.4	1814
541.6	1811
541.8	1808
542	1803
542.2	1799
542.4	1794
542.6	1790
542.8	1784
543	1781
543.2	1775
543.4	1773
543.6	1768
543.8	1764
544	1759
544.2	1755
544.4	1751
544.6	1747
544.8	1743
545	1737
545.2	1733
545.4	1726
545.6	1723
545.8	1717
546	1714
546.2	1708
546.4	1707
546.6	1703
546.8	1701
547	1696
547.2	1692
547.4	1688
547.6	1683
547.8	1679
548	1674
548.2	1669
548.4	1663
548.6	1658
548.8	1651
549	1647
549.2	1641
549.4	1637
549.6	1631
549.8	1627
550	1621
550.2	1616
550.4	1610
550.6	1603
550.8	1598
551	1593
551.2	1590
551.4	1586
551.6	1584
551.8	1579
552	1574
552.2	1567
552.4	1562
552.6	1557
552.8	1552
553	1547
553.2	1542
553.4	1538
553.6	1532
553.8	1528
554	1520
554.2	1516
554.4	1511
554.6	1508
554.8	1501
555	1495
555.2	1487
555.4	1480
555.6	1474
555.8	1468
556	1463
556.2	1457
556.4	1453
556.6	1446
556.8	1443
557	1437
557.2	1433
557.4	1427
557.6	1426
557.8	1421
558	1418
558.2	1412
558.4	1406
558.6	1401
558.8	1396
559	1393
559.2	1387
559.4	1384
559.6	1377
559.8	1374
560	1366
560.2	1363
560.4	1357
560.6	1355
560.8	1350
561	1347
561.2	1342
561.4	1336
561.6	1331
561.8	1324
562	1319
562.2	1313
562.4	1310
562.6	1303
562.8	1300
563	1291
563.2	1287
563.4	1280
563.6	1276
563.8	1270
564	1267
564.2	1261
564.4	1256
564.6	1251
564.8	1245
565	1241
565.2	1234
565.4	1231
565.6	1224
565.8	1222
566	1214
566.2	1211
566.4	1203
566.6	1200
566.8	1195
567	1192
567.2	1187
567.4	1183
567.6	1178
567.8	1172
568	1168
568.2	1162
568.4	1158
568.6	1153
568.8	1151
569	1146
569.2	1144
569.4	1137
569.6	1133
569.8	1126
570	1123
570.2	1117
570.4	1114
570.6	1111
570.8	1106
571	1103
571.2	1097
571.4	1093
571.6	1087
571.8	1085
572	1080
572.2	1079
572.4	1075
572.6	1071
572.8	1066
573	1061
573.2	1055
573.4	1051
573.6	1046
573.8	1041
574	1038
574.2	1032
574.4	1028
574.6	1022
574.8	1018
575	1014
575.2	1012
575.4	1007
575.6	1003
575.8	997.5
576	992.8
576.2	988.2
576.4	984.2
576.6	981.2
576.8	977.6
577	975.3
577.2	971
577.4	967.4
577.6	961.6
577.8	957.4
578	952.6
578.2	949
578.4	945.4
578.6	942
578.8	938.8
579	935.3
579.2	931.8
579.4	927
579.6	923.5
579.8	918.4
580	915.3
580.2	911.4
580.4	908.8
580.6	903.7
580.8	899
581	893.3
581.2	888.7
581.4	884.6
581.6	880.7
581.8	876.7
582	871.7
582.2	867.5
582.4	863
582.6	859.9
582.8	856
583	854
583.2	850.9
583.4	847.9
583.6	843.5
583.8	839.3
584	835.3
584.2	832
584.4	829.5
584.6	826.5
584.8	824.3
585	820.6
585.2	818.1
585.4	813.5
585.6	810.3
585.8	805.3
586	802.9
586.2	799.1
586.4	796.2
586.6	791.3
586.8	786.6
587	781.7
587.2	776.6
587.4	772.7
587.6	768
587.8	764.6
588	759.5
588.2	756.6
588.4	751.2
588.6	748.1
588.8	743.8
589	741.4
589.2	738.2
589.4	736.3
589.6	733.8
589.8	731.9
590	729.3
590.2	725.5
590.4	722.1
590.6	717.4
590.8	715.4
[truncated: 1,046 more rows]
