# Supplementary material for: Sulfonamide-directed site-selective functionalization of unactivated C(sp3)−H enabled by photocatalytic sequential electron/proton transfer
Source: Nat Commun. 2024 Jun 14;15:5087. doi: 10.1038/s41467-024-49337-3 (PMC11178871; doi:10.1038/s41467-024-49337-3)
Supplement: Supplementary file 3 — Source Data [file 41467_2024_49337_MOESM3_ESM.zip › Source Data/Dataset 3. Stern-Volmer fluorescence quenching between PC and 1a/PC + 5.0 equiv 1a.xls]

## Sheet: 6_20230601_160129
Report date:	'16:01:33, 06/01/2023
Wavelength data table
Sample name	250.0nm	300.0nm	350.0nm	400.0nm	450.0nm	500.0nm	550.0nm	600.0nm	650.0nm	700.0nm	750.0nm	800.0nm
'6(EM)	0.863	2.669	17.83	1569	777.2	2318	1653	567	98.08	11.11	314.7	6.124
Sample:	'6(EM)
File name:	6_20230601_160129.FDS
Run date:	'16:00:54, 06/01/2023
Operator:	F7000
Comment:	'1
Instrument
Model:	F-7000 FL Spectrophotometer
Serial number:	2919-010
ROM Version:	5J14000 12
Instrument parameters
Measurement type:	Wavelength scan
Scan mode:	Emission
Data mode:	Fluorescence
EX WL:	380.0 nm
EM Start WL:	200.0 nm
EM End WL:	800.0 nm
Scan speed:	1200 nm/min
Delay:	0.0 s
EX Slit:	20.0 nm
EM Slit:	20.0 nm
PMT Voltage:	400 V
Response:	0.01 s
Corrected spectra:	Off
Shutter control:	Off
Processing performed
Savitsky-Golay smoothed
Smoothing order:	3
Number of points:	7
Number of times:	1
Peak integration
Integration method:	Rectangular
Sensitivity:	1
Threshold:	1
Peaks
No.	Start(nm)	Apex(nm)	End(nm)	Height(Data)	Valley(nm)	Valley(Data)
1	200	373.4	411.6	*****	411.6	327.9
2	411.6	492.2	494.2	2278	494.2	2268
3	494.2	498.2	501.4	2327	501.4	2301
4	501.4	504.8	508.8	2319	508.8	2252
5	508.8	511.2	713.6	2263	713.6	7.489
6	713.6	759.2	800	351.2	800	6.124
Data points
nm	Data
200	0.861
200.2	0.864
200.4	0.871
200.6	0.88
200.8	0.88
201	0.893
201.2	0.896
201.4	0.88
201.6	0.873
201.8	0.891
202	0.884
202.2	0.892
202.4	0.887
202.6	0.873
202.8	0.872
203	0.894
203.2	0.9
203.4	0.896
203.6	0.885
203.8	0.879
204	0.863
204.2	0.852
204.4	0.864
204.6	0.869
204.8	0.87
205	0.87
205.2	0.844
205.4	0.823
205.6	0.815
205.8	0.825
206	0.829
206.2	0.858
206.4	0.85
206.6	0.845
206.8	0.828
207	0.817
207.2	0.806
207.4	0.824
207.6	0.833
207.8	0.841
208	0.828
208.2	0.826
208.4	0.809
208.6	0.818
208.8	0.839
209	0.847
209.2	0.829
209.4	0.807
209.6	0.757
209.8	0.756
210	0.762
210.2	0.779
210.4	0.789
210.6	0.776
210.8	0.766
211	0.787
211.2	0.779
211.4	0.772
211.6	0.755
211.8	0.729
212	0.732
212.2	0.754
212.4	0.749
212.6	0.758
212.8	0.747
213	0.733
213.2	0.732
213.4	0.737
213.6	0.739
213.8	0.747
214	0.743
214.2	0.741
214.4	0.741
214.6	0.755
214.8	0.748
215	0.749
215.2	0.748
215.4	0.752
215.6	0.761
215.8	0.765
216	0.759
216.2	0.772
216.4	0.778
216.6	0.777
216.8	0.763
217	0.727
217.2	0.714
217.4	0.714
217.6	0.721
217.8	0.729
218	0.742
218.2	0.76
218.4	0.756
218.6	0.766
218.8	0.766
219	0.754
219.2	0.749
219.4	0.762
219.6	0.743
219.8	0.755
220	0.761
220.2	0.758
220.4	0.761
220.6	0.768
220.8	0.761
221	0.763
221.2	0.764
221.4	0.772
221.6	0.77
221.8	0.773
222	0.763
222.2	0.769
222.4	0.774
222.6	0.777
222.8	0.772
223	0.786
223.2	0.781
223.4	0.776
223.6	0.755
223.8	0.757
224	0.746
224.2	0.771
224.4	0.801
224.6	0.809
224.8	0.79
225	0.792
225.2	0.773
225.4	0.78
225.6	0.777
225.8	0.78
226	0.775
226.2	0.778
226.4	0.785
226.6	0.778
226.8	0.765
227	0.78
227.2	0.796
227.4	0.805
227.6	0.815
227.8	0.799
228	0.792
228.2	0.791
228.4	0.778
228.6	0.762
228.8	0.767
229	0.757
229.2	0.764
229.4	0.786
229.6	0.795
229.8	0.807
230	0.817
230.2	0.809
230.4	0.8
230.6	0.795
230.8	0.798
231	0.807
231.2	0.826
231.4	0.819
231.6	0.798
231.8	0.789
232	0.786
232.2	0.793
232.4	0.814
232.6	0.813
232.8	0.8
233	0.803
233.2	0.811
233.4	0.822
233.6	0.825
233.8	0.82
234	0.792
234.2	0.772
234.4	0.778
234.6	0.781
234.8	0.796
235	0.809
235.2	0.81
235.4	0.813
235.6	0.807
235.8	0.808
236	0.81
236.2	0.814
236.4	0.818
236.6	0.828
236.8	0.845
237	0.848
237.2	0.843
237.4	0.834
237.6	0.83
237.8	0.842
238	0.851
238.2	0.829
238.4	0.822
238.6	0.817
238.8	0.821
239	0.824
239.2	0.81
239.4	0.79
239.6	0.803
239.8	0.814
240	0.81
240.2	0.798
240.4	0.802
240.6	0.804
240.8	0.829
241	0.842
241.2	0.836
241.4	0.832
241.6	0.825
241.8	0.817
242	0.812
242.2	0.815
242.4	0.808
242.6	0.814
242.8	0.813
243	0.816
243.2	0.816
243.4	0.82
243.6	0.827
243.8	0.844
244	0.855
244.2	0.851
244.4	0.846
244.6	0.854
244.8	0.861
245	0.871
245.2	0.857
245.4	0.825
245.6	0.809
245.8	0.804
246	0.805
246.2	0.824
246.4	0.83
246.6	0.821
246.8	0.831
247	0.831
247.2	0.84
247.4	0.876
247.6	0.899
247.8	0.903
248	0.894
248.2	0.876
248.4	0.869
248.6	0.88
248.8	0.879
249	0.86
249.2	0.844
249.4	0.841
249.6	0.85
249.8	0.859
250	0.863
250.2	0.868
250.4	0.88
250.6	0.892
250.8	0.891
251	0.881
251.2	0.88
251.4	0.889
251.6	0.892
251.8	0.897
252	0.898
252.2	0.902
252.4	0.909
252.6	0.9
252.8	0.91
253	0.918
253.2	0.909
253.4	0.925
253.6	0.934
253.8	0.95
254	0.965
254.2	0.98
254.4	0.959
254.6	0.952
254.8	0.94
255	0.949
255.2	0.933
255.4	0.936
255.6	0.946
255.8	0.96
256	0.974
256.2	0.989
256.4	0.987
256.6	0.98
256.8	0.987
257	0.976
257.2	0.973
257.4	0.957
257.6	0.965
257.8	0.977
258	0.997
258.2	1.009
258.4	1.013
258.6	1.006
258.8	1.026
259	1.029
259.2	1.039
259.4	1.048
259.6	1.031
259.8	1.041
260	1.064
260.2	1.057
260.4	1.055
260.6	1.046
260.8	1.055
261	1.079
261.2	1.114
261.4	1.122
261.6	1.141
261.8	1.133
262	1.154
262.2	1.151
262.4	1.158
262.6	1.147
262.8	1.167
263	1.154
263.2	1.15
263.4	1.15
263.6	1.163
263.8	1.181
264	1.209
264.2	1.213
264.4	1.203
264.6	1.204
264.8	1.213
265	1.217
265.2	1.255
265.4	1.287
265.6	1.305
265.8	1.327
266	1.331
266.2	1.337
266.4	1.358
266.6	1.364
266.8	1.374
267	1.368
267.2	1.37
267.4	1.379
267.6	1.383
267.8	1.387
268	1.422
268.2	1.44
268.4	1.465
268.6	1.468
268.8	1.493
269	1.483
269.2	1.495
269.4	1.491
269.6	1.512
269.8	1.543
270	1.584
270.2	1.59
270.4	1.614
270.6	1.618
270.8	1.639
271	1.66
271.2	1.677
271.4	1.687
271.6	1.703
271.8	1.707
272	1.71
272.2	1.712
272.4	1.715
272.6	1.725
272.8	1.741
273	1.776
273.2	1.806
273.4	1.834
273.6	1.849
273.8	1.846
274	1.867
274.2	1.881
274.4	1.859
274.6	1.863
274.8	1.876
275	1.898
275.2	1.946
275.4	1.976
275.6	1.996
275.8	2.021
276	2.044
276.2	2.052
276.4	2.065
276.6	2.084
276.8	2.092
277	2.097
277.2	2.096
277.4	2.108
277.6	2.147
277.8	2.188
278	2.211
278.2	2.223
278.4	2.231
278.6	2.262
278.8	2.296
279	2.323
279.2	2.341
279.4	2.306
279.6	2.317
279.8	2.317
280	2.329
280.2	2.348
280.4	2.39
280.6	2.374
280.8	2.422
281	2.408
281.2	2.411
281.4	2.401
281.6	2.416
281.8	2.437
282	2.484
282.2	2.503
282.4	2.515
282.6	2.502
282.8	2.505
283	2.505
283.2	2.513
283.4	2.548
283.6	2.575
283.8	2.597
284	2.622
284.2	2.618
284.4	2.619
284.6	2.621
284.8	2.645
285	2.618
285.2	2.604
285.4	2.612
285.6	2.645
285.8	2.651
286	2.684
286.2	2.663
286.4	2.668
286.6	2.687
286.8	2.712
287	2.679
287.2	2.641
287.4	2.64
287.6	2.679
287.8	2.741
288	2.77
288.2	2.749
288.4	2.727
288.6	2.729
288.8	2.757
289	2.773
289.2	2.761
289.4	2.758
289.6	2.768
289.8	2.757
290	2.774
290.2	2.764
290.4	2.787
290.6	2.803
290.8	2.81
291	2.819
291.2	2.834
291.4	2.79
291.6	2.798
291.8	2.76
292	2.773
292.2	2.812
292.4	2.831
292.6	2.798
292.8	2.808
293	2.79
293.2	2.789
293.4	2.775
293.6	2.747
293.8	2.746
294	2.759
294.2	2.774
294.4	2.785
294.6	2.797
294.8	2.785
295	2.803
295.2	2.761
295.4	2.743
295.6	2.764
295.8	2.79
296	2.796
296.2	2.805
296.4	2.775
296.6	2.761
296.8	2.751
297	2.716
297.2	2.705
297.4	2.729
297.6	2.768
297.8	2.79
298	2.799
298.2	2.776
298.4	2.756
298.6	2.725
298.8	2.717
299	2.703
299.2	2.726
299.4	2.744
299.6	2.728
299.8	2.695
300	2.669
300.2	2.648
300.4	2.646
300.6	2.645
300.8	2.642
301	2.662
301.2	2.672
301.4	2.688
301.6	2.667
301.8	2.665
302	2.669
302.2	2.665
302.4	2.697
302.6	2.696
302.8	2.679
303	2.659
303.2	2.621
303.4	2.594
303.6	2.608
303.8	2.605
304	2.625
304.2	2.645
304.4	2.639
304.6	2.621
304.8	2.605
305	2.585
305.2	2.572
305.4	2.573
305.6	2.567
305.8	2.541
306	2.525
306.2	2.513
306.4	2.508
306.6	2.514
306.8	2.542
307	2.555
307.2	2.556
307.4	2.572
307.6	2.566
307.8	2.551
308	2.552
308.2	2.534
308.4	2.527
308.6	2.543
308.8	2.52
309	2.508
309.2	2.499
309.4	2.51
309.6	2.499
309.8	2.49
310	2.442
310.2	2.426
310.4	2.434
310.6	2.464
310.8	2.483
311	2.512
311.2	2.492
311.4	2.456
311.6	2.432
311.8	2.409
312	2.421
312.2	2.456
312.4	2.481
312.6	2.454
312.8	2.456
313	2.411
313.2	2.386
313.4	2.404
313.6	2.422
313.8	2.426
314	2.45
314.2	2.42
314.4	2.412
314.6	2.398
314.8	2.366
315	2.368
315.2	2.368
315.4	2.384
315.6	2.426
315.8	2.45
316	2.465
316.2	2.464
316.4	2.449
316.6	2.416
316.8	2.378
317	2.369
317.2	2.385
317.4	2.417
317.6	2.438
317.8	2.438
318	2.412
318.2	2.369
318.4	2.341
318.6	2.356
318.8	2.371
319	2.43
319.2	2.487
319.4	2.466
319.6	2.42
319.8	2.374
320	2.356
320.2	2.383
320.4	2.413
320.6	2.43
320.8	2.42
321	2.429
321.2	2.439
321.4	2.434
321.6	2.412
321.8	2.412
322	2.42
322.2	2.457
322.4	2.497
322.6	2.492
322.8	2.46
323	2.449
323.2	2.44
323.4	2.422
323.6	2.454
323.8	2.468
324	2.476
324.2	2.482
324.4	2.486
324.6	2.504
324.8	2.524
325	2.557
325.2	2.596
325.4	2.591
325.6	2.561
325.8	2.553
326	2.531
326.2	2.511
326.4	2.539
326.6	2.569
326.8	2.587
327	2.626
327.2	2.663
327.4	2.684
327.6	2.716
327.8	2.7
328	2.691
328.2	2.678
328.4	2.664
328.6	2.682
328.8	2.706
329	2.715
329.2	2.744
329.4	2.737
329.6	2.756
329.8	2.771
330	2.796
330.2	2.841
330.4	2.875
330.6	2.845
330.8	2.823
331	2.808
331.2	2.787
331.4	2.829
331.6	2.882
331.8	2.919
332	2.917
332.2	2.923
332.4	2.912
332.6	2.961
332.8	2.999
333	3.034
333.2	3.039
333.4	3.038
333.6	3.014
333.8	3.019
334	3.005
334.2	3.014
334.4	3.087
334.6	3.143
334.8	3.185
335	3.22
335.2	3.21
335.4	3.205
335.6	3.201
335.8	3.199
336	3.251
336.2	3.285
336.4	3.352
336.6	3.376
336.8	3.363
337	3.372
337.2	3.38
337.4	3.371
337.6	3.383
337.8	3.408
338	3.446
338.2	3.511
338.4	3.551
338.6	3.543
338.8	3.545
339	3.566
339.2	3.589
339.4	3.65
339.6	3.712
339.8	3.737
340	3.744
340.2	3.75
340.4	3.761
340.6	3.776
340.8	3.801
341	3.847
341.2	3.884
341.4	3.925
341.6	3.949
341.8	3.97
342	4.008
342.2	4.089
342.4	4.167
342.6	4.173
342.8	4.172
343	4.179
343.2	4.255
343.4	4.356
343.6	4.464
343.8	4.541
344	4.609
344.2	4.73
344.4	4.838
344.6	4.906
344.8	4.96
345	5.034
345.2	5.123
345.4	5.339
345.6	5.522
345.8	5.71
346	5.914
346.2	6.109
346.4	6.295
346.6	6.506
346.8	6.714
347	7.029
347.2	7.372
347.4	7.719
347.6	8.127
347.8	8.482
348	8.846
348.2	9.313
348.4	9.83
348.6	10.45
348.8	11.26
349	12.09
349.2	13.11
349.4	14.09
349.6	15.18
349.8	16.38
350	17.83
350.2	19.75
350.4	22.04
350.6	24.43
350.8	26.94
351	29.34
351.2	31.84
351.4	34.89
351.6	38.51
351.8	43.16
352	48.32
352.2	53.89
352.4	59.37
352.6	64.68
352.8	70.09
353	76.92
353.2	84.38
353.4	93.81
353.6	103.8
353.8	114.4
354	124.9
354.2	135.8
354.4	146.5
354.6	159.7
354.8	173.7
355	191.7
355.2	210.7
355.4	231.5
355.6	251.8
355.8	271.9
356	291.7
356.2	315.5
356.4	341.6
356.6	373.2
356.8	407.6
357	441.7
357.2	476.4
357.4	508.3
357.6	541
357.8	577
358	617.7
358.2	662.3
358.4	712.2
358.6	759.3
358.8	809
359	854.4
359.2	900.7
359.4	952.5
359.6	1011
359.8	1079
360	1154
360.2	1230
360.4	1303
360.6	1376
360.8	1443
361	1523
361.2	1604
361.4	1703
361.6	1800
361.8	1904
362	1998
362.2	2093
362.4	2176
362.6	2276
362.8	2372
363	2489
363.2	2608
363.4	2724
363.6	2839
363.8	2941
364	3049
364.2	3156
364.4	3286
364.6	3412
364.8	3565
365	3696
365.2	3844
365.4	3962
365.6	4091
365.8	4218
366	4364
366.2	4519
366.4	4684
366.6	4845
366.8	4992
367	5137
367.2	5256
367.4	5406
367.6	5538
367.8	5716
368	5869
368.2	6045
368.4	6186
368.6	6343
368.8	6465
369	6624
369.2	6774
369.4	6956
369.6	7143
369.8	7319
370	7496
370.2	7638
370.4	7793
370.6	7930
370.8	8112
371	8277
371.2	8489
371.4	8648
371.6	8839
371.8	8972
372	9126
372.2	9271
372.4	9435
372.6	9613
372.8	9801
373	9924
373.2	9997
373.4	9999.9
373.6	9999.9
373.8	9999.9
374	9999.9
374.2	9999.9
374.4	9999.9
374.6	9999.9
374.8	9999.9
375	9999.9
375.2	9999.9
375.4	9999.9
375.6	9999.9
375.8	9999.9
376	9999.9
376.2	9999.9
376.4	9999.9
376.6	9999.9
376.8	9999.9
377	9999.9
377.2	9999.9
377.4	9999.9
377.6	9999.9
377.8	9999.9
378	9999.9
378.2	9999.9
378.4	9999.9
378.6	9999.9
378.8	9999.9
379	9999.9
379.2	9999.9
379.4	9999.9
379.6	9999.9
379.8	9999.9
380	9999.9
380.2	9999.9
380.4	9999.9
380.6	9999.9
380.8	9999.9
381	9999.9
381.2	9999.9
381.4	9999.9
381.6	9999.9
381.8	9999.9
382	9999.9
382.2	9999.9
382.4	9999.9
382.6	9999.9
382.8	9999.9
383	9999.9
383.2	9999.9
383.4	9999.9
383.6	9999.9
383.8	9999.9
384	9999.9
384.2	9999.9
384.4	9999.9
384.6	9999.9
384.8	9999.9
385	9999.9
385.2	9999.9
385.4	9999.9
385.6	9999.9
385.8	9999.9
386	9999.9
386.2	9999.9
386.4	9999.9
386.6	9999.9
386.8	9999.9
387	9999.9
387.2	9999.9
387.4	9999.9
387.6	9999.9
387.8	9999.9
388	9971
388.2	9878
388.4	9749
388.6	9577
388.8	9414
389	9245
389.2	9091
389.4	8947
389.6	8813
389.8	8663
390	8503
390.2	8325
390.4	8126
390.6	7951
390.8	7767
391	7615
391.2	7459
391.4	7303
391.6	7134
391.8	6951
392	6758
392.2	6577
392.4	6410
392.6	6261
392.8	6132
393	5980
393.2	5836
393.4	5654
393.6	5486
393.8	5310
394	5160
394.2	5011
394.4	4888
394.6	4743
394.8	4606
395	4441
395.2	4276
395.4	4115
395.6	3961
395.8	3825
396	3698
396.2	3566
396.4	3428
396.6	3283
396.8	3133
397	3001
397.2	2874
397.4	2768
397.6	2669
397.8	2568
398	2469
398.2	2360
398.4	2250
398.6	2147
398.8	2056
399	1971
399.2	1900
399.4	1819
399.6	1742
399.8	1653
400	1569
400.2	1491
400.4	1425
400.6	1366
400.8	1316
401	1261
401.2	1206
401.4	1145
401.6	1085
401.8	1031
402	982
402.2	941.4
402.4	904.9
402.6	868.5
402.8	833.2
403	796.1
403.2	758.8
403.4	725.9
403.6	695.1
403.8	669.1
404	647.4
404.2	624.8
404.4	602.7
404.6	578.9
404.8	555.1
405	534.1
405.2	515.7
405.4	499.5
405.6	485.8
405.8	471.4
406	457.8
406.2	443.8
406.4	430.9
406.6	419.6
406.8	410.1
407	401.1
407.2	394.2
407.4	386.6
407.6	380.6
407.8	374.3
408	367.9
408.2	361.3
408.4	356.4
408.6	352
408.8	348.8
409	345.4
409.2	342.5
409.4	339.7
409.6	337.8
409.8	336.1
410	334
410.2	332.3
410.4	330.7
410.6	330.5
410.8	329.5
411	329.5
411.2	328.5
411.4	328.4
411.6	327.9
411.8	328.7
412	328.6
412.2	329.5
412.4	329.8
412.6	329.9
412.8	330.1
413	330.1
413.2	331
413.4	331.6
413.6	333
413.8	332.8
414	333.7
414.2	333.6
414.4	335.4
414.6	335.8
414.8	336.8
415	336.6
415.2	337
415.4	337.4
415.6	338.8
415.8	340
416	340.5
416.2	341.4
416.4	341.8
416.6	342.9
416.8	343.3
417	344
417.2	343.7
417.4	344.6
417.6	345
417.8	346.5
418	347.3
418.2	348.2
418.4	348.8
418.6	349.4
418.8	349.6
419	350.2
419.2	351.1
419.4	351.7
419.6	353
419.8	353.3
420	354.4
420.2	354.9
420.4	356.2
420.6	357
420.8	358.4
421	358.6
421.2	359.5
421.4	359.7
421.6	360.1
421.8	361
422	361.8
422.2	363
422.4	364
422.6	365.5
422.8	366.2
423	367.7
423.2	368.1
423.4	369.1
423.6	369.3
423.8	370.3
424	370.8
424.2	371.7
424.4	372.7
424.6	373.3
424.8	374
425	374.6
425.2	375.6
425.4	376.2
425.6	377.7
425.8	378.5
426	379.6
426.2	379.7
426.4	380.5
426.6	381.1
426.8	382.5
427	383.9
427.2	385.3
427.4	386.1
427.6	386.8
427.8	387.3
428	388.4
428.2	389.7
428.4	390.8
428.6	392
428.8	392.8
429	394.2
429.2	395.9
429.4	397.2
429.6	397.9
429.8	398.1
430	398.6
430.2	399.5
430.4	401
430.6	402.1
430.8	403.5
431	403.9
431.2	404.9
431.4	405.2
431.6	406.1
431.8	406.8
432	408.2
432.2	409.2
432.4	410.5
432.6	411.3
432.8	412.1
433	412.9
433.2	413.3
433.4	414.9
433.6	416.1
433.8	417.8
434	419.1
434.2	420.7
434.4	421.3
434.6	423
434.8	424.7
435	426.8
435.2	429.2
435.4	431.2
435.6	433.2
435.8	434.1
436	435.8
436.2	437
436.4	439.6
436.6	441.6
436.8	444.6
437	446.2
437.2	449
437.4	450.9
437.6	453.6
437.8	455.5
438	457.7
438.2	459.6
438.4	461.8
438.6	463.9
438.8	465.9
439	468.5
439.2	470.3
439.4	473.1
439.6	474.5
439.8	477.1
440	478.9
440.2	482.2
440.4	484.6
440.6	488.3
440.8	490.8
441	494.2
441.2	497
441.4	500.5
441.6	505.4
441.8	509.6
442	514.5
442.2	518
442.4	522.2
442.6	525.7
442.8	531.2
443	535.5
443.2	541.9
443.4	546.6
443.6	552.2
443.8	556.5
444	561.8
444.2	566.8
444.4	572.5
444.6	578.5
444.8	583.8
445	590.5
445.2	596.2
445.4	602.6
445.6	607.5
445.8	613.8
446	619.3
446.2	627.9
446.4	634.7
446.6	642.2
446.8	647.4
447	653.4
447.2	658.4
447.4	665
447.6	672.3
447.8	680
448	688.5
448.2	696.3
448.4	704.4
448.6	711.2
448.8	720.3
449	728
449.2	738
449.4	746.9
449.6	757
449.8	766.5
450	777.2
450.2	786.3
450.4	795.9
450.6	806
450.8	815.9
451	828.1
451.2	839.3
451.4	851.6
451.6	862.2
451.8	873.5
452	882.3
452.2	893.1
452.4	902.8
452.6	915.1
452.8	926.8
453	937.6
453.2	947.6
453.4	956.5
453.6	966
453.8	975.6
454	986.9
454.2	997.5
454.4	1010
454.6	1019
454.8	1030
455	1039
455.2	1049
455.4	1059
455.6	1071
455.8	1085
456	1099
456.2	1113
456.4	1126
456.6	1138
456.8	1149
457	1162
457.2	1174
457.4	1190
457.6	1203
457.8	1218
458	1230
458.2	1241
458.4	1251
458.6	1261
458.8	1273
459	1284
459.2	1298
459.4	1308
459.6	1321
459.8	1331
460	1344
460.2	1355
460.4	1367
460.6	1379
460.8	1392
461	1405
461.2	1418
461.4	1430
461.6	1438
461.8	1449
462	1456
462.2	1468
462.4	1479
462.6	1492
462.8	1501
463	1514
463.2	1522
463.4	1534
463.6	1543
463.8	1554
464	1565
464.2	1576
464.4	1588
464.6	1596
464.8	1606
465	1615
465.2	1628
465.4	1638
465.6	1653
465.8	1661
466	1674
466.2	1681
466.4	1691
466.6	1700
466.8	1710
467	1719
467.2	1727
467.4	1736
467.6	1742
467.8	1751
468	1755
468.2	1764
468.4	1768
468.6	1779
468.8	1784
469	1795
469.2	1799
469.4	1808
469.6	1811
469.8	1820
470	1826
470.2	1836
470.4	1844
470.6	1850
470.8	1858
471	1862
471.2	1871
471.4	1874
471.6	1883
471.8	1887
472	1897
472.2	1900
472.4	1910
472.6	1913
472.8	1920
473	1924
473.2	1930
473.4	1935
473.6	1939
473.8	1944
474	1946
474.2	1952
474.4	1953
474.6	1961
474.8	1964
475	1972
475.2	1974
475.4	1982
475.6	1985
475.8	1990
476	1994
476.2	1999
476.4	2004
476.6	2009
476.8	2016
477	2019
477.2	2026
477.4	2029
477.6	2036
477.8	2038
478	2046
478.2	2049
478.4	2055
478.6	2058
478.8	2062
479	2065
479.2	2068
479.4	2071
479.6	2071
479.8	2076
480	2078
480.2	2084
480.4	2086
480.6	2090
480.8	2089
481	2092
481.2	2093
481.4	2098
481.6	2102
481.8	2106
482	2110
482.2	2112
482.4	2117
482.6	2118
482.8	2124
483	2127
483.2	2135
483.4	2140
483.6	2147
483.8	2151
484	2155
484.2	2159
484.4	2162
484.6	2167
484.8	2170
485	2175
485.2	2174
485.4	2176
485.6	2174
485.8	2177
486	2177
486.2	2180
486.4	2180
486.6	2183
486.8	2185
487	2186
487.2	2189
487.4	2191
487.6	2196
487.8	2199
488	2205
488.2	2206
488.4	2212
488.6	2216
488.8	2224
489	2229
489.2	2236
489.4	2240
489.6	2245
489.8	2249
490	2254
490.2	2260
490.4	2260
490.6	2265
490.8	2263
491	2269
491.2	2268
491.4	2274
491.6	2271
491.8	2275
492	2274
492.2	2278
492.4	2277
492.6	2277
492.8	2276
493	2273
493.2	2273
493.4	2270
493.6	2272
493.8	2268
494	2272
494.2	2268
494.4	2272
494.6	2269
494.8	2272
495	2273
495.2	2277
495.4	2280
495.6	2283
495.8	2286
496	2286
496.2	2291
496.4	2292
496.6	2300
496.8	2300
497	2309
497.2	2309
497.4	2318
497.6	2318
497.8	2325
498	2325
498.2	2327
498.4	2325
498.6	2325
498.8	2324
499	2323
499.2	2325
499.4	2322
499.6	2323
499.8	2317
500	2318
500.2	2312
500.4	2313
500.6	2307
500.8	2307
501	2302
501.2	2302
501.4	2301
501.6	2301
501.8	2303
502	2301
502.2	2304
502.4	2302
502.6	2306
502.8	2304
503	2308
503.2	2306
503.4	2309
503.6	2307
503.8	2311
504	2311
504.2	2314
504.4	2315
504.6	2317
504.8	2319
505	2318
505.2	2317
505.4	2312
505.6	2310
505.8	2305
506	2304
506.2	2299
506.4	2296
506.6	2291
506.8	2287
507	2283
507.2	2278
507.4	2274
507.6	2267
507.8	2265
508	2259
508.2	2259
508.4	2256
508.6	2255
508.8	2252
509	2255
509.2	2253
509.4	2256
509.6	2257
509.8	2259
510	2261
510.2	2262
510.4	2262
510.6	2260
510.8	2262
511	2261
511.2	2263
511.4	2260
511.6	2259
511.8	2255
512	2253
512.2	2250
512.4	2246
512.6	2242
512.8	2237
513	2235
513.2	2230
513.4	2229
513.6	2222
513.8	2220
514	2213
514.2	2212
514.4	2206
514.6	2206
514.8	2201
515	2199
515.2	2197
515.4	2197
515.6	2196
515.8	2194
516	2192
516.2	2187
516.4	2186
516.6	2181
516.8	2182
517	2180
517.2	2182
517.4	2181
517.6	2181
517.8	2180
518	2176
518.2	2175
518.4	2173
518.6	2176
518.8	2173
519	2175
519.2	2168
519.4	2168
519.6	2161
519.8	2162
520	2156
520.2	2155
520.4	2149
520.6	2146
520.8	2142
521	2139
521.2	2137
521.4	2132
521.6	2131
521.8	2123
522	2123
522.2	2116
522.4	2118
522.6	2113
522.8	2116
523	2112
523.2	2114
523.4	2110
523.6	2110
523.8	2108
524	2107
524.2	2107
524.4	2105
524.6	2107
524.8	2104
525	2107
525.2	2102
525.4	2105
525.6	2098
525.8	2098
526	2091
526.2	2089
526.4	2082
526.6	2079
526.8	2075
527	2072
527.2	2069
527.4	2065
527.6	2062
527.8	2055
528	2055
528.2	2050
528.4	2052
528.6	2049
528.8	2052
529	2047
529.2	2049
529.4	2045
529.6	2044
529.8	2042
530	2041
530.2	2040
530.4	2038
530.6	2037
530.8	2033
531	2034
531.2	2031
531.4	2033
531.6	2027
531.8	2026
532	2020
532.2	2019
532.4	2012
532.6	2009
532.8	2003
533	1999
533.2	1994
533.4	1989
533.6	1986
533.8	1981
534	1981
534.2	1976
534.4	1974
534.6	1969
534.8	1968
535	1965
535.2	1964
535.4	1962
535.6	1959
535.8	1957
536	1954
536.2	1952
536.4	1948
536.6	1946
536.8	1940
537	1939
537.2	1934
537.4	1931
537.6	1925
537.8	1922
538	1917
538.2	1915
538.4	1913
538.6	1909
538.8	1905
539	1901
539.2	1897
539.4	1891
539.6	1888
539.8	1882
540	1881
540.2	1877
540.4	1874
540.6	1869
540.8	1865
541	1860
541.2	1855
541.4	1851
541.6	1848
541.8	1845
542	1840
542.2	1838
542.4	1832
542.6	1829
542.8	1824
543	1820
543.2	1815
543.4	1812
543.6	1808
543.8	1803
544	1799
544.2	1793
544.4	1789
544.6	1784
544.8	1781
545	1775
545.2	1772
545.4	1765
545.6	1761
545.8	1753
546	1747
546.2	1739
546.4	1734
546.6	1728
546.8	1723
547	1719
547.2	1712
547.4	1708
547.6	1700
547.8	1697
548	1690
548.2	1689
548.4	1683
548.6	1680
548.8	1673
549	1670
549.2	1666
549.4	1663
549.6	1661
549.8	1655
550	1653
550.2	1646
550.4	1645
550.6	1638
550.8	1637
551	1628
551.2	1626
551.4	1620
551.6	1617
551.8	1609
552	1603
552.2	1595
552.4	1588
552.6	1584
552.8	1578
553	1574
553.2	1567
553.4	1562
553.6	1554
553.8	1550
554	1543
554.2	1540
554.4	1533
554.6	1529
554.8	1523
555	1519
555.2	1514
555.4	1509
555.6	1506
555.8	1500
556	1498
556.2	1492
556.4	1489
556.6	1481
556.8	1477
557	1468
557.2	1464
557.4	1457
557.6	1455
557.8	1449
558	1444
558.2	1438
558.4	1433
558.6	1428
558.8	1422
559	1419
559.2	1413
559.4	1410
559.6	1403
559.8	1398
560	1389
560.2	1383
560.4	1375
560.6	1371
560.8	1364
561	1359
561.2	1353
561.4	1346
561.6	1341
561.8	1335
562	1330
562.2	1323
562.4	1321
562.6	1314
562.8	1314
563	1309
563.2	1307
563.4	1301
563.6	1299
563.8	1293
564	1291
564.2	1288
564.4	1282
564.6	1277
564.8	1269
565	1264
565.2	1257
565.4	1255
565.6	1249
565.8	1245
566	1239
566.2	1234
566.4	1227
566.6	1222
566.8	1216
567	1211
567.2	1207
567.4	1202
567.6	1198
567.8	1190
568	1185
568.2	1179
568.4	1176
568.6	1170
568.8	1167
569	1162
569.2	1158
569.4	1153
569.6	1148
569.8	1144
570	1139
570.2	1136
570.4	1130
570.6	1127
570.8	1121
571	1118
571.2	1112
571.4	1108
571.6	1103
571.8	1099
572	1095
572.2	1091
572.4	1086
572.6	1081
572.8	1076
573	1071
573.2	1067
573.4	1064
573.6	1061
573.8	1057
574	1055
574.2	1050
574.4	1046
574.6	1041
574.8	1036
575	1032
575.2	1028
575.4	1024
575.6	1018
575.8	1014
576	1008
576.2	1005
576.4	999
576.6	995.3
576.8	989.7
577	986.2
577.2	981.3
577.4	976.8
577.6	971.6
577.8	966.4
578	962.4
578.2	958.1
578.4	955.4
578.6	950.6
578.8	948.2
579	942.5
579.2	939.7
579.4	935.2
579.6	933.9
579.8	930.1
580	928.4
580.2	924.6
580.4	921.4
580.6	917.7
580.8	914.3
581	910.6
581.2	906
581.4	903.5
581.6	898.3
581.8	894.9
582	889.3
582.2	885.6
582.4	879.9
582.6	876.9
582.8	870.8
583	867
583.2	861.8
583.4	857.6
583.6	853.1
583.8	847.9
584	843.5
584.2	838.2
584.4	834.9
584.6	829.5
584.8	827.5
585	822.1
585.2	820.4
585.4	815.9
585.6	813.7
585.8	809
586	806.3
586.2	802.5
586.4	799.8
586.6	797.2
586.8	794.3
587	792.2
587.2	787.9
587.4	785.9
587.6	781.5
587.8	780.1
588	776.2
588.2	775.2
588.4	769.8
588.6	767.1
588.8	761.8
589	758.5
589.2	754.3
589.4	751.1
589.6	746.4
589.8	742.5
590	738.3
590.2	733.7
590.4	730.8
[truncated: 1,048 more rows]
