# Supplementary material for: Sulfonamide-directed site-selective functionalization of unactivated C(sp3)−H enabled by photocatalytic sequential electron/proton transfer
Source: Nat Commun. 2024 Jun 14;15:5087. doi: 10.1038/s41467-024-49337-3 (PMC11178871; doi:10.1038/s41467-024-49337-3)
Supplement: Supplementary file 3 — Source Data [file 41467_2024_49337_MOESM3_ESM.zip › Source Data/Dataset 3. Stern-Volmer fluorescence quenching between PC and 1a/PC blank.xls]

## Sheet: 6_20230601_160932
Report date:	'16:09:34, 06/01/2023
Wavelength data table
Sample name	250.0nm	300.0nm	350.0nm	400.0nm	450.0nm	500.0nm	550.0nm	600.0nm	650.0nm	700.0nm	750.0nm	800.0nm
'6(EM)	0.896	5.414	19.08	1601	632.2	1946	1431	501	87.07	9.941	325	6.306
Sample:	'6(EM)
File name:	6_20230601_160932.FDS
Run date:	'16:08:57, 06/01/2023
Operator:	F7000
Comment:	'1
Instrument
Model:	F-7000 FL Spectrophotometer
Serial number:	2919-010
ROM Version:	5J14000 12
Instrument parameters
Measurement type:	Wavelength scan
Scan mode:	Emission
Data mode:	Fluorescence
EX WL:	380.0 nm
EM Start WL:	200.0 nm
EM End WL:	800.0 nm
Scan speed:	1200 nm/min
Delay:	0.0 s
EX Slit:	20.0 nm
EM Slit:	20.0 nm
PMT Voltage:	400 V
Response:	0.01 s
Corrected spectra:	Off
Shutter control:	Off
Processing performed
Savitsky-Golay smoothed
Smoothing order:	3
Number of points:	7
Number of times:	1
Peak integration
Integration method:	Rectangular
Sensitivity:	1
Threshold:	1
Peaks
No.	Start(nm)	Apex(nm)	End(nm)	Height(Data)	Valley(nm)	Valley(Data)
1	200	290.8	326.8	6.058	326.8	3.487
2	326.8	373	387	*****	387	*****
3	387	388	411.8	*****	411.8	299.4
4	411.8	500.2	502.2	1949	502.2	1937
5	502.2	505.4	712.6	1946	712.6	6.912
6	712.6	758.2	800	360.8	800	6.306
Data points
nm	Data
200	0.885
200.2	0.879
200.4	0.867
200.6	0.855
200.8	0.864
201	0.851
201.2	0.86
201.4	0.865
201.6	0.874
201.8	0.869
202	0.864
202.2	0.861
202.4	0.866
202.6	0.857
202.8	0.863
203	0.847
203.2	0.833
203.4	0.848
203.6	0.853
203.8	0.844
204	0.834
204.2	0.831
204.4	0.827
204.6	0.82
204.8	0.815
205	0.81
205.2	0.826
205.4	0.851
205.6	0.853
205.8	0.845
206	0.844
206.2	0.84
206.4	0.83
206.6	0.817
206.8	0.797
207	0.793
207.2	0.799
207.4	0.798
207.6	0.782
207.8	0.78
208	0.78
208.2	0.787
208.4	0.803
208.6	0.824
208.8	0.818
209	0.804
209.2	0.79
209.4	0.756
209.6	0.747
209.8	0.761
210	0.748
210.2	0.763
210.4	0.768
210.6	0.764
210.8	0.763
211	0.772
211.2	0.75
211.4	0.748
211.6	0.735
211.8	0.753
212	0.751
212.2	0.757
212.4	0.75
212.6	0.746
212.8	0.743
213	0.742
213.2	0.728
213.4	0.725
213.6	0.742
213.8	0.745
214	0.759
214.2	0.738
214.4	0.74
214.6	0.736
214.8	0.747
215	0.739
215.2	0.749
215.4	0.735
215.6	0.747
215.8	0.751
216	0.748
216.2	0.753
216.4	0.75
216.6	0.753
216.8	0.752
217	0.741
217.2	0.726
217.4	0.736
217.6	0.737
217.8	0.741
218	0.732
218.2	0.728
218.4	0.723
218.6	0.736
218.8	0.739
219	0.729
219.2	0.709
219.4	0.721
219.6	0.724
219.8	0.731
220	0.73
220.2	0.736
220.4	0.731
220.6	0.751
220.8	0.776
221	0.777
221.2	0.775
221.4	0.76
221.6	0.728
221.8	0.71
222	0.712
222.2	0.724
222.4	0.739
222.6	0.757
222.8	0.755
223	0.765
223.2	0.762
223.4	0.765
223.6	0.751
223.8	0.757
224	0.757
224.2	0.764
224.4	0.768
224.6	0.77
224.8	0.763
225	0.78
225.2	0.791
225.4	0.789
225.6	0.781
225.8	0.771
226	0.765
226.2	0.782
226.4	0.788
226.6	0.785
226.8	0.748
227	0.723
227.2	0.73
227.4	0.757
227.6	0.77
227.8	0.792
228	0.788
228.2	0.788
228.4	0.803
228.6	0.796
228.8	0.772
229	0.777
229.2	0.781
229.4	0.794
229.6	0.813
229.8	0.812
230	0.819
230.2	0.828
230.4	0.804
230.6	0.77
230.8	0.753
231	0.754
231.2	0.775
231.4	0.792
231.6	0.807
231.8	0.817
232	0.835
232.2	0.842
232.4	0.834
232.6	0.809
232.8	0.797
233	0.787
233.2	0.789
233.4	0.812
233.6	0.81
233.8	0.803
234	0.804
234.2	0.797
234.4	0.787
234.6	0.79
234.8	0.765
235	0.768
235.2	0.781
235.4	0.79
235.6	0.805
235.8	0.809
236	0.807
236.2	0.814
236.4	0.809
236.6	0.806
236.8	0.811
237	0.816
237.2	0.819
237.4	0.813
237.6	0.8
237.8	0.79
238	0.78
238.2	0.778
238.4	0.801
238.6	0.816
238.8	0.823
239	0.828
239.2	0.828
239.4	0.815
239.6	0.828
239.8	0.834
240	0.841
240.2	0.843
240.4	0.844
240.6	0.833
240.8	0.833
241	0.833
241.2	0.826
241.4	0.828
241.6	0.832
241.8	0.828
242	0.839
242.2	0.843
242.4	0.828
242.6	0.834
242.8	0.84
243	0.85
243.2	0.87
243.4	0.873
243.6	0.858
243.8	0.828
244	0.819
244.2	0.819
244.4	0.834
244.6	0.85
244.8	0.869
245	0.863
245.2	0.881
245.4	0.873
245.6	0.876
245.8	0.865
246	0.855
246.2	0.854
246.4	0.857
246.6	0.852
246.8	0.861
247	0.844
247.2	0.838
247.4	0.839
247.6	0.838
247.8	0.857
248	0.868
248.2	0.851
248.4	0.867
248.6	0.863
248.8	0.871
249	0.884
249.2	0.883
249.4	0.872
249.6	0.88
249.8	0.882
250	0.896
250.2	0.91
250.4	0.899
250.6	0.875
250.8	0.846
251	0.851
251.2	0.876
251.4	0.912
251.6	0.912
251.8	0.897
252	0.874
252.2	0.877
252.4	0.877
252.6	0.89
252.8	0.903
253	0.907
253.2	0.915
253.4	0.918
253.6	0.904
253.8	0.91
254	0.936
254.2	0.949
254.4	0.964
254.6	0.967
254.8	0.963
255	0.96
255.2	0.955
255.4	0.955
255.6	0.955
255.8	0.963
256	0.971
256.2	0.978
256.4	0.982
256.6	0.992
256.8	1.005
257	1.015
257.2	1.002
257.4	1.005
257.6	1.019
257.8	1.033
258	1.058
258.2	1.068
258.4	1.055
258.6	1.057
258.8	1.068
259	1.075
259.2	1.086
259.4	1.097
259.6	1.121
259.8	1.152
260	1.199
260.2	1.223
260.4	1.211
260.6	1.2
260.8	1.189
261	1.193
261.2	1.234
261.4	1.282
261.6	1.28
261.8	1.295
262	1.313
262.2	1.346
262.4	1.382
262.6	1.426
262.8	1.417
263	1.409
263.2	1.404
263.4	1.408
263.6	1.417
263.8	1.444
264	1.487
264.2	1.52
264.4	1.554
264.6	1.575
264.8	1.594
265	1.604
265.2	1.651
265.4	1.703
265.6	1.756
265.8	1.781
266	1.804
266.2	1.823
266.4	1.837
266.6	1.886
266.8	1.922
267	1.945
267.2	1.962
267.4	1.991
267.6	2.013
267.8	2.067
268	2.125
268.2	2.178
268.4	2.193
268.6	2.209
268.8	2.229
269	2.261
269.2	2.32
269.4	2.41
269.6	2.468
269.8	2.503
270	2.535
270.2	2.551
270.4	2.569
270.6	2.615
270.8	2.684
271	2.719
271.2	2.735
271.4	2.746
271.6	2.771
271.8	2.82
272	2.95
272.2	3.037
272.4	3.067
272.6	3.104
272.8	3.115
273	3.117
273.2	3.153
273.4	3.186
273.6	3.223
273.8	3.271
274	3.309
274.2	3.349
274.4	3.41
274.6	3.5
274.8	3.587
275	3.609
275.2	3.638
275.4	3.683
275.6	3.733
275.8	3.791
276	3.863
276.2	3.892
276.4	3.932
276.6	3.96
276.8	3.991
277	4.032
277.2	4.065
277.4	4.097
277.6	4.133
277.8	4.18
278	4.286
278.2	4.388
278.4	4.439
278.6	4.46
278.8	4.465
279	4.511
279.2	4.556
279.4	4.581
279.6	4.62
279.8	4.664
280	4.72
280.2	4.84
280.4	4.921
280.6	4.91
280.8	4.915
281	4.904
281.2	4.863
281.4	4.936
281.6	5.029
281.8	5.088
282	5.184
282.2	5.231
282.4	5.214
282.6	5.238
282.8	5.271
283	5.31
283.2	5.322
283.4	5.343
283.6	5.356
283.8	5.363
284	5.394
284.2	5.452
284.4	5.437
284.6	5.532
284.8	5.602
285	5.654
285.2	5.664
285.4	5.699
285.6	5.684
285.8	5.699
286	5.761
286.2	5.768
286.4	5.758
286.6	5.724
286.8	5.749
287	5.756
287.2	5.851
287.4	5.864
287.6	5.895
287.8	5.881
288	5.922
288.2	5.945
288.4	5.963
288.6	5.977
288.8	5.979
289	5.982
289.2	6.004
289.4	5.982
289.6	5.969
289.8	5.948
290	5.891
290.2	5.899
290.4	5.958
290.6	6.005
290.8	6.058
291	6.041
291.2	5.997
291.4	5.99
291.6	5.976
291.8	6.001
292	6.033
292.2	6.019
292.4	5.997
292.6	6.003
292.8	5.988
293	6.03
293.2	6.023
293.4	5.959
293.6	5.88
293.8	5.863
294	5.901
294.2	5.973
294.4	5.991
294.6	5.983
294.8	5.965
295	5.919
295.2	5.911
295.4	5.867
295.6	5.829
295.8	5.792
296	5.776
296.2	5.766
296.4	5.746
296.6	5.726
296.8	5.686
297	5.646
297.2	5.638
297.4	5.639
297.6	5.608
297.8	5.611
298	5.628
298.2	5.652
298.4	5.693
298.6	5.668
298.8	5.583
299	5.522
299.2	5.469
299.4	5.458
299.6	5.449
299.8	5.438
300	5.414
300.2	5.416
300.4	5.396
300.6	5.41
300.8	5.404
301	5.374
301.2	5.344
301.4	5.292
301.6	5.24
301.8	5.24
302	5.254
302.2	5.259
302.4	5.275
302.6	5.221
302.8	5.156
303	5.135
303.2	5.083
303.4	5.044
303.6	5.031
303.8	5.004
304	5.032
304.2	5.022
304.4	5.004
304.6	4.945
304.8	4.891
305	4.853
305.2	4.871
305.4	4.8
305.6	4.787
305.8	4.775
306	4.777
306.2	4.77
306.4	4.791
306.6	4.75
306.8	4.708
307	4.665
307.2	4.64
307.4	4.602
307.6	4.608
307.8	4.614
308	4.576
308.2	4.54
308.4	4.533
308.6	4.517
308.8	4.493
309	4.461
309.2	4.387
309.4	4.341
309.6	4.312
309.8	4.329
310	4.334
310.2	4.356
310.4	4.346
310.6	4.314
310.8	4.262
311	4.221
311.2	4.181
311.4	4.184
311.6	4.192
311.8	4.171
312	4.105
312.2	4.056
312.4	4.035
312.6	4.028
312.8	4.018
313	4.009
313.2	3.988
313.4	3.991
313.6	4.024
313.8	4.063
314	4.055
314.2	4.033
314.4	3.987
314.6	3.886
314.8	3.855
315	3.872
315.2	3.892
315.4	3.921
315.6	3.929
315.8	3.889
316	3.859
316.2	3.82
316.4	3.794
316.6	3.772
316.8	3.76
317	3.76
317.2	3.761
317.4	3.766
317.6	3.775
317.8	3.761
318	3.745
318.2	3.744
318.4	3.735
318.6	3.719
318.8	3.696
319	3.684
319.2	3.69
319.4	3.688
319.6	3.672
319.8	3.665
320	3.655
320.2	3.68
320.4	3.692
320.6	3.663
320.8	3.625
321	3.608
321.2	3.613
321.4	3.618
321.6	3.608
321.8	3.581
322	3.569
322.2	3.576
322.4	3.583
322.6	3.58
322.8	3.593
323	3.589
323.2	3.594
323.4	3.574
323.6	3.533
323.8	3.524
324	3.525
324.2	3.514
324.4	3.513
324.6	3.51
324.8	3.53
325	3.535
325.2	3.558
325.4	3.543
325.6	3.526
325.8	3.553
326	3.573
326.2	3.539
326.4	3.539
326.6	3.507
326.8	3.487
327	3.548
327.2	3.575
327.4	3.588
327.6	3.61
327.8	3.596
328	3.561
328.2	3.562
328.4	3.561
328.6	3.556
328.8	3.586
329	3.599
329.2	3.591
329.4	3.573
329.6	3.581
329.8	3.571
330	3.597
330.2	3.6
330.4	3.621
330.6	3.601
330.8	3.612
331	3.668
331.2	3.691
331.4	3.695
331.6	3.699
331.8	3.669
332	3.666
332.2	3.716
332.4	3.737
332.6	3.748
332.8	3.764
333	3.749
333.2	3.716
333.4	3.706
333.6	3.737
333.8	3.753
334	3.814
334.2	3.844
334.4	3.839
334.6	3.846
334.8	3.831
335	3.825
335.2	3.826
335.4	3.829
335.6	3.845
335.8	3.897
336	3.909
336.2	3.971
336.4	3.985
336.6	3.984
336.8	3.978
337	4.01
337.2	4.024
337.4	4.066
337.6	4.128
337.8	4.123
338	4.079
338.2	4.059
338.4	4.039
338.6	4.045
338.8	4.106
339	4.124
339.2	4.139
339.4	4.186
339.6	4.244
339.8	4.304
340	4.263
340.2	4.258
340.4	4.289
340.6	4.33
340.8	4.359
341	4.408
341.2	4.376
341.4	4.377
341.6	4.386
341.8	4.391
342	4.391
342.2	4.423
342.4	4.518
342.6	4.575
342.8	4.64
343	4.688
343.2	4.723
343.4	4.766
343.6	4.881
343.8	4.975
344	5.1
344.2	5.21
344.4	5.286
344.6	5.375
344.8	5.44
345	5.554
345.2	5.727
345.4	5.918
345.6	6.096
345.8	6.26
346	6.418
346.2	6.561
346.4	6.795
346.6	7.025
346.8	7.267
347	7.59
347.2	8.003
347.4	8.385
347.6	8.8
347.8	9.189
348	9.547
348.2	10.05
348.4	10.62
348.6	11.45
348.8	12.28
349	13.27
349.2	14.24
349.4	15.23
349.6	16.25
349.8	17.6
350	19.08
350.2	21.09
350.4	23.32
350.6	25.71
350.8	28.38
351	30.99
351.2	33.87
351.4	37.17
351.6	40.89
351.8	45.48
352	50.86
352.2	56.29
352.4	62.23
352.6	67.61
352.8	73.34
353	80.15
353.2	87.94
353.4	97.2
353.6	107.7
353.8	118.5
354	129.9
354.2	141
354.4	152.2
354.6	165.2
354.8	179.8
355	197.9
355.2	218.3
355.4	239.5
355.6	260.4
355.8	281
356	301.8
356.2	326.9
356.4	354.1
356.6	387.3
356.8	421.4
357	456.9
357.2	491.9
357.4	526.3
357.6	560.1
357.8	599.1
358	639.5
358.2	686.7
358.4	735.6
358.6	785.5
358.8	835.9
359	883.8
359.2	931.4
359.4	983.8
359.6	1042
359.8	1110
360	1187
360.2	1263
360.4	1341
360.6	1410
360.8	1483
361	1560
361.2	1649
361.4	1742
361.6	1848
361.8	1945
362	2049
362.2	2139
362.4	2233
362.6	2329
362.8	2437
363	2551
363.2	2677
363.4	2795
363.6	2912
363.8	3022
364	3126
364.2	3247
364.4	3367
364.6	3516
364.8	3658
365	3814
365.2	3950
365.4	4097
365.6	4215
365.8	4365
366	4501
366.2	4673
366.4	4840
366.6	5009
366.8	5164
367	5305
367.2	5440
367.4	5577
367.6	5734
367.8	5887
368	6070
368.2	6215
368.4	6385
368.6	6508
368.8	6658
369	6788
369.2	6959
369.4	7120
369.6	7315
369.8	7485
370	7664
370.2	7819
370.4	7964
370.6	8127
370.8	8287
371	8496
371.2	8687
371.4	8898
371.6	9068
371.8	9253
372	9385
372.2	9578
372.4	9742
372.6	9900
372.8	9984
373	9999.9
373.2	9999.9
373.4	9999.9
373.6	9999.9
373.8	9999.9
374	9999.9
374.2	9999.9
374.4	9999.9
374.6	9999.9
374.8	9999.9
375	9999.9
375.2	9999.9
375.4	9999.9
375.6	9999.9
375.8	9999.9
376	9999.9
376.2	9999.9
376.4	9999.9
376.6	9999.9
376.8	9999.9
377	9999.9
377.2	9999.9
377.4	9999.9
377.6	9999.9
377.8	9999.9
378	9999.9
378.2	9999.9
378.4	9999.9
378.6	9999.9
378.8	9999.9
379	9999.9
379.2	9999.9
379.4	9999.9
379.6	9999.9
379.8	9999.9
380	9999.9
380.2	9999.9
380.4	9999.9
380.6	9999.9
380.8	9999.9
381	9999.9
381.2	9999.9
381.4	9999.9
381.6	9999.9
381.8	9999.9
382	9999.9
382.2	9999.9
382.4	9999.9
382.6	9999.9
382.8	9999.9
383	9999.9
383.2	9999.9
383.4	9999.9
383.6	9999.9
383.8	9999.9
384	9999.9
384.2	9999.9
384.4	9999.9
384.6	9999.9
384.8	9999.9
385	9999.9
385.2	9999.9
385.4	9999.9
385.6	9999.9
385.8	9999.9
386	9999.9
386.2	9999.9
386.4	9999.9
386.6	9999.9
386.8	9999.9
387	9999.9
387.2	9999.9
387.4	9999.9
387.6	9999.9
387.8	9999.9
388	9999.9
388.2	9999.9
388.4	9948
388.6	9846
388.8	9695
389	9525
389.2	9358
389.4	9215
389.6	9069
389.8	8914
390	8757
390.2	8564
390.4	8379
390.6	8184
390.8	8018
391	7844
391.2	7702
391.4	7522
391.6	7361
391.8	7162
392	6979
392.2	6789
392.4	6625
392.6	6475
392.8	6341
393	6193
393.2	6035
393.4	5861
393.6	5675
393.8	5510
394	5344
394.2	5211
394.4	5075
394.6	4938
394.8	4783
395	4613
395.2	4432
395.4	4264
395.6	4103
395.8	3958
396	3826
396.2	3683
396.4	3547
396.6	3389
396.8	3240
397	3092
397.2	2964
397.4	2843
397.6	2746
397.8	2637
398	2536
398.2	2420
398.4	2308
398.6	2201
398.8	2105
399	2021
399.2	1945
399.4	1864
399.6	1782
399.8	1692
400	1601
400.2	1524
400.4	1454
400.6	1396
400.8	1342
401	1286
401.2	1228
401.4	1166
401.6	1104
401.8	1049
402	998
402.2	955.9
402.4	919.1
402.6	880.4
402.8	843.2
403	803.2
403.2	764.4
403.4	729.7
403.6	698.5
403.8	670.9
404	647.7
404.2	622.5
404.4	599.9
404.6	574.5
404.8	550.1
405	527.8
405.2	508.6
405.4	490.7
405.6	476.3
405.8	460.7
406	446.6
406.2	431.3
406.4	417.3
406.6	404.5
406.8	393.8
407	384.5
407.2	376.6
407.4	369.1
407.6	361.8
407.8	354.8
408	347.5
408.2	341.7
408.4	336.2
408.6	332.6
408.8	328.7
409	325.3
409.2	321.1
409.4	317.8
409.6	314.4
409.8	311.8
410	309.1
410.2	306.6
410.4	304.9
410.6	303.4
410.8	302.8
411	301.7
411.2	301.1
411.4	300
411.6	300.1
411.8	299.4
412	300
412.2	299.5
412.4	299.6
412.6	299.5
412.8	299.6
413	299.6
413.2	300.2
413.4	300.4
413.6	300.5
413.8	300.9
414	300.8
414.2	301.3
414.4	301.4
414.6	302.2
414.8	302.1
415	302.7
415.2	302.7
415.4	303.1
415.6	303.3
415.8	304.2
416	305
416.2	305.5
416.4	305.9
416.6	305.9
416.8	306.6
417	307.2
417.2	308.3
417.4	308.6
417.6	309.2
417.8	309.2
418	309.9
418.2	309.8
418.4	309.8
418.6	309.6
418.8	309.7
419	310.1
419.2	310.6
419.4	311.3
419.6	311.6
419.8	312
420	312
420.2	312.4
420.4	312.3
420.6	312.6
420.8	312.8
421	312.8
421.2	313.1
421.4	313.5
421.6	314.1
421.8	314.4
422	315.3
422.2	315.1
422.4	315.7
422.6	315.7
422.8	316.4
423	316.9
423.2	317.9
423.4	318.3
423.6	319.5
423.8	320.2
424	320.9
424.2	321.9
424.4	322.4
424.6	323.5
424.8	324.2
425	324.9
425.2	324.8
425.4	325.7
425.6	325.5
425.8	326.4
426	326.7
426.2	327.2
426.4	327.4
426.6	327.9
426.8	328
427	328.5
427.2	329.5
427.4	330.1
427.6	331.4
427.8	331.5
428	332.6
428.2	332.5
428.4	333.3
428.6	333.3
428.8	333.7
429	333.8
429.2	334.5
429.4	334.9
429.6	335.8
429.8	336.8
430	337
430.2	338.1
430.4	338.7
430.6	340.4
430.8	341
431	342.3
431.2	341.9
431.4	342.7
431.6	342.6
431.8	344.1
432	344.8
432.2	346.1
432.4	346.9
432.6	347.8
432.8	348.3
433	349
433.2	350.1
433.4	350.6
433.6	352.1
433.8	352.6
434	354.3
434.2	354.6
434.4	355.6
434.6	355.2
434.8	356.3
435	356.8
435.2	358.5
435.4	359
435.6	359.8
435.8	360.4
436	360.7
436.2	361.8
436.4	362.6
436.6	364
436.8	365.1
437	367.3
437.2	368.1
437.4	369.9
437.6	370.4
437.8	371.8
438	372.8
438.2	375.2
438.4	377
438.6	379
438.8	380.6
439	382.2
439.2	383.9
439.4	385.8
439.6	387.9
439.8	390.1
440	393.3
440.2	395.4
440.4	398.4
440.6	400.9
440.8	403
441	405.1
441.2	407.7
441.4	410.1
441.6	413.5
441.8	417.2
442	420.4
442.2	423.6
442.4	426
442.6	429.5
442.8	432.1
443	436.3
443.2	440
443.4	443.9
443.6	447
443.8	450.6
444	453.8
444.2	458.2
444.4	462.3
444.6	466.7
444.8	471.8
445	476.2
445.2	481.7
445.4	486.3
445.6	491
445.8	495.6
446	501.2
446.2	507
446.4	513.6
446.6	519.6
446.8	525.5
447	531.4
447.2	536.3
447.4	542.1
447.6	547.6
447.8	554.5
448	560.8
448.2	568.3
448.4	573.8
448.6	579.9
448.8	585.4
449	592.4
449.2	599.1
449.4	608.2
449.6	616.3
449.8	624.4
450	632.2
450.2	638
450.4	644.5
450.6	650.9
450.8	659.1
451	667.7
451.2	677.8
451.4	685.9
451.6	695.4
451.8	702.4
452	710.9
452.2	718.7
452.4	727.3
452.6	737.2
452.8	746.6
453	756.4
453.2	764.8
453.4	773.8
453.6	780.7
453.8	791.5
454	800
454.2	812.8
454.4	823.1
454.6	835.4
454.8	845.2
455	855.7
455.2	863.5
455.4	873.6
455.6	884
455.8	895.2
456	908.1
456.2	918.5
456.4	930.1
456.6	938.6
456.8	948.8
457	956.4
457.2	967.2
457.4	976.8
457.6	989.1
457.8	999.1
458	1010
458.2	1019
458.4	1027
458.6	1036
458.8	1044
459	1055
459.2	1065
459.4	1078
459.6	1086
459.8	1097
460	1103
460.2	1114
460.4	1122
460.6	1135
460.8	1146
461	1158
461.2	1168
461.4	1178
461.6	1185
461.8	1194
462	1203
462.2	1212
462.4	1222
462.6	1229
462.8	1238
463	1244
463.2	1253
463.4	1260
463.6	1268
463.8	1276
464	1287
464.2	1296
464.4	1306
464.6	1315
464.8	1322
465	1332
465.2	1340
465.4	1352
465.6	1360
465.8	1372
466	1380
466.2	1390
466.4	1396
466.6	1406
466.8	1413
467	1423
467.2	1432
467.4	1439
467.6	1446
467.8	1452
468	1459
468.2	1464
468.4	1472
468.6	1477
468.8	1484
469	1488
469.2	1495
469.4	1501
469.6	1507
469.8	1512
470	1517
470.2	1522
470.4	1525
470.6	1531
470.8	1534
471	1539
471.2	1542
471.4	1549
471.6	1553
471.8	1560
472	1565
472.2	1570
472.4	1575
472.6	1580
472.8	1585
473	1591
473.2	1599
473.4	1603
473.6	1610
473.8	1614
474	1620
474.2	1623
474.4	1630
474.6	1633
474.8	1640
475	1644
475.2	1650
475.4	1654
475.6	1658
475.8	1662
476	1663
476.2	1668
476.4	1669
476.6	1674
476.8	1675
477	1680
477.2	1681
477.4	1686
477.6	1687
477.8	1691
478	1692
478.2	1696
478.4	1700
478.6	1704
478.8	1710
479	1712
479.2	1717
479.4	1717
479.6	1723
479.8	1722
480	1730
480.2	1730
480.4	1738
480.6	1739
480.8	1744
481	1746
481.2	1751
481.4	1753
481.6	1757
481.8	1760
482	1762
482.2	1767
482.4	1768
482.6	1773
482.8	1772
483	1778
483.2	1776
483.4	1781
483.6	1780
483.8	1784
484	1785
484.2	1790
484.4	1792
484.6	1795
484.8	1800
485	1803
485.2	1809
485.4	1810
485.6	1816
485.8	1817
486	1824
486.2	1825
486.4	1832
486.6	1833
486.8	1839
487	1841
487.2	1845
487.4	1846
487.6	1849
487.8	1851
488	1854
488.2	1860
488.4	1862
488.6	1867
488.8	1868
489	1873
489.2	1873
489.4	1878
489.6	1878
489.8	1880
490	1881
490.2	1881
490.4	1882
490.6	1883
490.8	1885
491	1887
491.2	1891
491.4	1891
491.6	1895
491.8	1896
492	1899
492.2	1901
492.4	1905
492.6	1907
492.8	1910
493	1911
493.2	1911
493.4	1914
493.6	1915
493.8	1920
494	1920
494.2	1923
494.4	1923
494.6	1927
494.8	1928
495	1932
495.2	1932
495.4	1933
495.6	1933
495.8	1933
496	1934
496.2	1935
496.4	1937
496.6	1938
496.8	1941
497	1940
497.2	1942
497.4	1940
497.6	1942
497.8	1942
498	1943
498.2	1943
498.4	1943
498.6	1945
498.8	1945
499	1947
499.2	1946
499.4	1949
499.6	1946
499.8	1949
500	1946
500.2	1949
500.4	1947
500.6	1948
500.8	1946
501	1946
501.2	1944
501.4	1942
501.6	1942
501.8	1938
502	1940
502.2	1937
502.4	1941
502.6	1938
502.8	1941
503	1939
503.2	1943
503.4	1943
503.6	1944
503.8	1943
504	1942
504.2	1943
504.4	1942
504.6	1945
504.8	1942
505	1945
505.2	1941
505.4	1946
505.6	1942
505.8	1944
506	1939
506.2	1938
506.4	1934
506.6	1935
506.8	1934
507	1933
507.2	1931
507.4	1928
507.6	1927
507.8	1923
508	1924
508.2	1919
508.4	1921
508.6	1916
508.8	1916
509	1911
509.2	1911
509.4	1907
509.6	1908
509.8	1906
510	1906
510.2	1906
510.4	1904
510.6	1905
510.8	1902
511	1904
511.2	1901
511.4	1903
511.6	1899
511.8	1901
512	1899
512.2	1901
512.4	1898
512.6	1897
512.8	1892
513	1887
513.2	1884
513.4	1880
513.6	1880
513.8	1876
514	1877
514.2	1873
514.4	1875
514.6	1872
514.8	1875
515	1871
515.2	1871
515.4	1868
515.6	1868
515.8	1867
516	1868
516.2	1868
516.4	1867
516.6	1868
516.8	1865
517	1864
517.2	1860
517.4	1862
517.6	1861
517.8	1861
518	1858
518.2	1855
518.4	1851
518.6	1849
518.8	1847
519	1844
519.2	1844
519.4	1840
519.6	1838
519.8	1832
520	1830
520.2	1825
520.4	1824
520.6	1820
520.8	1818
521	1816
521.2	1812
521.4	1811
521.6	1807
521.8	1807
522	1805
522.2	1806
522.4	1803
522.6	1804
522.8	1802
523	1803
523.2	1800
523.4	1800
523.6	1800
523.8	1799
524	1800
524.2	1797
524.4	1796
524.6	1793
524.8	1794
525	1790
525.2	1790
525.4	1786
525.6	1785
525.8	1782
526	1782
526.2	1779
526.4	1777
526.6	1775
526.8	1771
527	1771
527.2	1768
527.4	1769
527.6	1765
527.8	1765
528	1760
528.2	1762
528.4	1759
528.6	1761
528.8	1758
529	1758
529.2	1756
529.4	1755
529.6	1754
529.8	1752
530	1752
530.2	1749
530.4	1750
530.6	1744
530.8	1745
531	1739
531.2	1740
531.4	1733
531.6	1734
531.8	1730
532	1729
532.2	1725
532.4	1724
532.6	1721
532.8	1718
533	1715
533.2	1709
533.4	1708
533.6	1702
533.8	1702
534	1697
534.2	1696
534.4	1691
534.6	1691
534.8	1687
535	1686
535.2	1684
535.4	1683
535.6	1681
535.8	1679
536	1678
536.2	1673
536.4	1673
536.6	1668
536.8	1667
537	1662
537.2	1663
537.4	1658
537.6	1658
537.8	1652
538	1650
538.2	1646
538.4	1643
538.6	1639
538.8	1636
539	1634
539.2	1630
539.4	1629
539.6	1623
539.8	1621
540	1616
540.2	1614
540.4	1609
540.6	1607
540.8	1602
541	1599
541.2	1596
541.4	1593
541.6	1591
541.8	1587
542	1585
542.2	1581
542.4	1580
542.6	1576
542.8	1575
543	1571
543.2	1569
543.4	1564
543.6	1563
543.8	1559
544	1556
544.2	1553
544.4	1548
544.6	1544
544.8	1540
545	1536
545.2	1530
545.4	1525
545.6	1518
545.8	1514
546	1508
546.2	1504
546.4	1498
546.6	1493
546.8	1489
547	1485
547.2	1480
547.4	1475
547.6	1473
547.8	1468
548	1467
548.2	1462
548.4	1460
548.6	1455
548.8	1452
549	1448
549.2	1445
549.4	1442
549.6	1439
549.8	1436
550	1431
550.2	1426
550.4	1420
550.6	1418
550.8	1413
551	1412
551.2	1406
551.4	1403
551.6	1397
551.8	1392
552	1387
552.2	1382
552.4	1377
552.6	1371
552.8	1367
553	1362
553.2	1360
553.4	1354
553.6	1351
553.8	1343
554	1341
554.2	1336
554.4	1334
554.6	1329
554.8	1325
555	1320
555.2	1314
555.4	1310
555.6	1305
555.8	1303
556	1298
556.2	1295
556.4	1287
556.6	1283
556.8	1276
557	1274
557.2	1268
557.4	1264
557.6	1260
557.8	1256
558	1251
558.2	1246
558.4	1242
558.6	1237
558.8	1236
559	1230
559.2	1228
559.4	1220
559.6	1218
559.8	1211
560	1209
560.2	1202
560.4	1198
560.6	1191
560.8	1188
561	1184
561.2	1181
561.4	1176
561.6	1170
561.8	1165
562	1159
562.2	1156
562.4	1151
562.6	1148
562.8	1142
563	1139
563.2	1132
563.4	1129
563.6	1123
563.8	1120
564	1118
564.2	1114
564.4	1111
564.6	1105
564.8	1101
565	1095
565.2	1092
565.4	1086
565.6	1085
565.8	1079
566	1077
566.2	1070
566.4	1066
566.6	1060
566.8	1057
567	1054
567.2	1052
567.4	1050
567.6	1046
567.8	1043
568	1038
568.2	1036
568.4	1030
568.6	1028
568.8	1022
569	1019
569.2	1014
569.4	1010
569.6	1004
569.8	999.5
570	994.8
570.2	990.9
570.4	988
570.6	983.9
570.8	980.6
571	975.1
571.2	971.3
571.4	966.4
571.6	962.6
571.8	957.8
572	954
572.2	949.3
572.4	945.1
572.6	941.1
572.8	936.4
573	933.1
573.2	928.7
573.4	926.5
573.6	922.6
573.8	920.2
574	916.3
574.2	914
574.4	910.6
574.6	908.2
574.8	904.3
575	900.5
575.2	897
575.4	893.3
575.6	891.1
575.8	886.3
576	883.6
576.2	878.4
576.4	875.6
576.6	870.3
576.8	867.5
577	862.5
577.2	859.6
577.4	854.6
577.6	850.6
577.8	846.3
578	842.7
578.2	839.7
578.4	835.8
578.6	833
578.8	828
579	825.6
579.2	820.6
579.4	818
579.6	813.2
579.8	810.8
580	806.1
580.2	803.6
580.4	799.8
580.6	797
580.8	794.2
581	790.9
581.2	788.2
581.4	784.3
581.6	782.1
581.8	777.7
582	775.6
582.2	769.9
582.4	767.1
582.6	762.1
582.8	760.4
583	756.3
583.2	754.4
583.4	751.1
583.6	748.8
583.8	745.7
584	741.9
584.2	738.8
584.4	734.6
584.6	732.4
584.8	728.2
585	725.2
585.2	719.5
585.4	716.4
585.6	710.5
585.8	707.6
586	703.2
586.2	700.7
586.4	697.7
586.6	694.8
586.8	691.4
587	687.3
587.2	683.7
587.4	679.4
587.6	678.1
587.8	674.9
588	674.1
588.2	670.4
588.4	668.5
588.6	664
588.8	662.2
589	659
589.2	657.3
589.4	654.5
589.6	652.4
589.8	650.4
590	647.7
590.2	645
590.4	641
[truncated: 1,048 more rows]
