# Supplementary material for: Sulfonamide-directed site-selective functionalization of unactivated C(sp3)−H enabled by photocatalytic sequential electron/proton transfer
Source: Nat Commun. 2024 Jun 14;15:5087. doi: 10.1038/s41467-024-49337-3 (PMC11178871; doi:10.1038/s41467-024-49337-3)
Supplement: Supplementary file 3 — Source Data [file 41467_2024_49337_MOESM3_ESM.zip › Source Data/Dataset 4. Stern-Volmer fluorescence quenching between PC and 2a/PC + 1.0 equiv 2a.xls]

## Sheet: 6_20230602_150724
Report date:	'15:07:27, 06/02/2023
Wavelength data table
Sample name	250.0nm	300.0nm	350.0nm	400.0nm	450.0nm	500.0nm	550.0nm	600.0nm	650.0nm	700.0nm	750.0nm	800.0nm
'6(EM)		7.607	9.572	721.3	1440	8380	6150	2104	350.1	35.57
Sample:	'6(EM)
File name:	6_20230602_150724.FDS
Run date:	'15:07:01, 06/02/2023
Operator:	F7000
Comment:	'1
Instrument
Model:	F-7000 FL Spectrophotometer
Serial number:	2919-010
ROM Version:	5J14000 12
Instrument parameters
Measurement type:	Wavelength scan
Scan mode:	Emission
Data mode:	Fluorescence
EX WL:	380.0 nm
EM Start WL:	300.0 nm
EM End WL:	700.0 nm
Scan speed:	1200 nm/min
Delay:	0.0 s
EX Slit:	20.0 nm
EM Slit:	20.0 nm
PMT Voltage:	400 V
Response:	0.01 s
Corrected spectra:	Off
Shutter control:	Off
Processing performed
Savitsky-Golay smoothed
Smoothing order:	3
Number of points:	7
Number of times:	1
Peak integration
Integration method:	Rectangular
Sensitivity:	1
Threshold:	1
Peaks
No.	Start(nm)	Apex(nm)	End(nm)	Height(Data)	Valley(nm)	Valley(Data)
1	300	300.4	339.2	7.698	339.2	3.206
2	339.2	381.6	412.8	6499	412.8	47.66
3	412.8	496.4	498	8326	498	8304
4	498	501.2	700	8407	700	35.57
Data points
nm	Data
300	7.607
300.2	7.668
300.4	7.698
300.6	7.693
300.8	7.622
301	7.587
301.2	7.513
301.4	7.497
301.6	7.51
301.8	7.511
302	7.5
302.2	7.475
302.4	7.408
302.6	7.382
302.8	7.334
303	7.314
303.2	7.318
303.4	7.284
303.6	7.251
303.8	7.255
304	7.226
304.2	7.214
304.4	7.197
304.6	7.148
304.8	7.124
305	7.096
305.2	7.084
305.4	7.033
305.6	6.97
305.8	6.91
306	6.887
306.2	6.826
306.4	6.847
306.6	6.817
306.8	6.783
307	6.766
307.2	6.752
307.4	6.693
307.6	6.68
307.8	6.613
308	6.557
308.2	6.524
308.4	6.527
308.6	6.476
308.8	6.479
309	6.419
309.2	6.339
309.4	6.299
309.6	6.257
309.8	6.247
310	6.269
310.2	6.283
310.4	6.256
310.6	6.233
310.8	6.129
311	6.084
311.2	6.043
311.4	6.009
311.6	5.967
311.8	5.957
312	5.901
312.2	5.849
312.4	5.804
312.6	5.716
312.8	5.693
313	5.698
313.2	5.669
313.4	5.63
313.6	5.606
313.8	5.537
314	5.546
314.2	5.508
314.4	5.436
314.6	5.382
314.8	5.363
315	5.341
315.2	5.329
315.4	5.271
315.6	5.221
315.8	5.178
316	5.114
316.2	5.078
316.4	5.029
316.6	5.036
316.8	5.028
317	5.025
317.2	4.987
317.4	4.986
317.6	4.965
317.8	4.932
318	4.884
318.2	4.837
318.4	4.796
318.6	4.795
318.8	4.738
319	4.694
319.2	4.65
319.4	4.589
319.6	4.597
319.8	4.612
320	4.606
320.2	4.593
320.4	4.526
320.6	4.395
320.8	4.357
321	4.325
321.2	4.351
321.4	4.381
321.6	4.381
321.8	4.312
322	4.288
322.2	4.269
322.4	4.268
322.6	4.246
322.8	4.206
323	4.118
323.2	4.057
323.4	4.021
323.6	4.009
323.8	4
324	4.025
324.2	4.033
324.4	4.058
324.6	4.032
324.8	3.979
325	3.909
325.2	3.84
325.4	3.84
325.6	3.875
325.8	3.869
326	3.868
326.2	3.847
326.4	3.822
326.6	3.756
326.8	3.716
327	3.66
327.2	3.652
327.4	3.659
327.6	3.672
327.8	3.633
328	3.616
328.2	3.601
328.4	3.595
328.6	3.597
328.8	3.594
329	3.601
329.2	3.581
329.4	3.536
329.6	3.501
329.8	3.486
330	3.486
330.2	3.499
330.4	3.514
330.6	3.495
330.8	3.458
331	3.426
331.2	3.429
331.4	3.449
331.6	3.434
331.8	3.437
332	3.401
332.2	3.377
332.4	3.396
332.6	3.411
332.8	3.393
333	3.381
333.2	3.353
333.4	3.341
333.6	3.338
333.8	3.326
334	3.35
334.2	3.333
334.4	3.312
334.6	3.331
334.8	3.307
335	3.281
335.2	3.289
335.4	3.291
335.6	3.286
335.8	3.318
336	3.305
336.2	3.304
336.4	3.272
336.6	3.233
336.8	3.218
337	3.213
337.2	3.23
337.4	3.259
337.6	3.236
337.8	3.228
338	3.241
338.2	3.247
338.4	3.278
338.6	3.279
338.8	3.236
339	3.221
339.2	3.206
339.4	3.225
339.6	3.244
339.8	3.262
340	3.246
340.2	3.247
340.4	3.266
340.6	3.272
340.8	3.269
341	3.29
341.2	3.28
341.4	3.283
341.6	3.282
341.8	3.289
342	3.328
342.2	3.344
342.4	3.338
342.6	3.355
342.8	3.341
343	3.348
343.2	3.363
343.4	3.393
343.6	3.402
343.8	3.434
344	3.469
344.2	3.501
344.4	3.547
344.6	3.585
344.8	3.581
345	3.618
345.2	3.719
345.4	3.849
345.6	3.957
345.8	4.007
346	4.022
346.2	4.066
346.4	4.144
346.6	4.229
346.8	4.358
347	4.532
347.2	4.713
347.4	4.894
347.6	5.03
347.8	5.139
348	5.334
348.2	5.564
348.4	5.851
348.6	6.224
348.8	6.605
349	6.994
349.2	7.412
349.4	7.803
349.6	8.27
349.8	8.856
350	9.572
350.2	10.52
350.4	11.53
350.6	12.63
350.8	13.73
351	14.79
351.2	15.93
351.4	17.46
351.6	19.19
351.8	21.34
352	23.7
352.2	26.2
352.4	28.75
352.6	31.37
352.8	33.96
353	36.99
353.2	40.43
353.4	44.75
353.6	49.48
353.8	54.54
354	59.77
354.2	65
354.4	70.29
354.6	76.49
354.8	83.16
355	91.17
355.2	100.2
355.4	109.5
355.6	119.2
355.8	128.4
356	137.9
356.2	148.8
356.4	161.2
356.6	175.5
356.8	191.2
357	206.9
357.2	222.6
357.4	237.5
357.6	252.6
357.8	269.2
358	287.2
358.2	308.3
358.4	330.2
358.6	352.6
358.8	374.3
359	395.7
359.2	416.3
359.4	441.5
359.6	467.5
359.8	500.4
360	533.6
360.2	570
360.4	603.6
360.6	638.1
360.8	669.1
361	706.4
361.2	743.7
361.4	790
361.6	837
361.8	884.9
362	930.9
362.2	973.4
362.4	1014
362.6	1058
362.8	1108
363	1160
363.2	1219
363.4	1270
363.6	1324
363.8	1369
364	1419
364.2	1468
364.4	1527
364.6	1589
364.8	1660
365	1725
365.2	1790
365.4	1850
365.6	1905
365.8	1971
366	2035
366.2	2115
366.4	2190
366.6	2274
366.8	2342
367	2417
367.2	2474
367.4	2551
367.6	2619
367.8	2708
368	2790
368.2	2876
368.4	2952
368.6	3024
368.8	3093
369	3163
369.2	3244
369.4	3325
369.6	3420
369.8	3498
370	3589
370.2	3653
370.4	3728
370.6	3790
370.8	3870
371	3950
371.2	4042
371.4	4125
371.6	4205
371.8	4278
372	4340
372.2	4420
372.4	4488
372.6	4583
372.8	4661
373	4757
373.2	4823
373.4	4905
373.6	4958
373.8	5036
374	5100
374.2	5187
374.4	5267
374.6	5348
374.8	5424
375	5488
375.2	5553
375.4	5610
375.6	5689
375.8	5752
376	5839
376.2	5894
376.4	5963
376.6	5998
376.8	6052
377	6087
377.2	6140
377.4	6182
377.6	6231
377.8	6264
378	6290
378.2	6316
378.4	6329
378.6	6358
378.8	6370
379	6397
379.2	6402
379.4	6423
379.6	6420
379.8	6436
380	6433
380.2	6448
380.4	6458
380.6	6471
380.8	6480
381	6487
381.2	6495
381.4	6494
381.6	6499
381.8	6484
382	6478
382.2	6450
382.4	6435
382.6	6400
382.8	6376
383	6344
383.2	6321
383.4	6285
383.6	6249
383.8	6201
384	6151
384.2	6105
384.4	6052
384.6	6009
384.8	5959
385	5908
385.2	5847
385.4	5779
385.6	5701
385.8	5630
386	5561
386.2	5494
386.4	5434
386.6	5362
386.8	5295
387	5212
387.2	5139
387.4	5058
387.6	4992
387.8	4924
388	4870
388.2	4800
388.4	4734
388.6	4652
388.8	4568
389	4487
389.2	4409
389.4	4342
389.6	4276
389.8	4211
390	4136
390.2	4057
390.4	3968
390.6	3888
390.8	3804
391	3733
391.2	3659
391.4	3581
391.6	3501
391.8	3410
392	3318
392.2	3228
392.4	3145
392.6	3065
392.8	2999
393	2919
393.2	2845
393.4	2753
393.6	2668
393.8	2580
394	2503
394.2	2428
394.4	2364
394.6	2292
394.8	2221
395	2138
395.2	2053
395.4	1974
395.6	1897
395.8	1833
396	1771
396.2	1707
396.4	1642
396.6	1571
396.8	1498
397	1433
397.2	1371
397.4	1316
397.6	1269
397.8	1218
398	1170
398.2	1115
398.4	1062
398.6	1011
398.8	965.8
399	924.1
399.2	888.5
399.4	847.6
399.6	808.7
399.8	764.2
400	721.3
400.2	682
400.4	646.9
400.6	616.1
400.8	589
401	560.9
401.2	532.2
401.4	501.9
401.6	470.9
401.8	443.1
402	417.5
402.2	396.3
402.4	377.6
402.6	358.8
402.8	340.1
403	319.7
403.2	299.6
403.4	281.6
403.6	265.8
403.8	251.9
404	239.8
404.2	226.7
404.4	214.5
404.6	201
404.8	188.3
405	176.7
405.2	166.4
405.4	156.9
405.6	148.8
405.8	140.4
406	132.6
406.2	124.5
406.4	116.8
406.6	109.9
406.8	103.7
407	98.34
407.2	93.75
407.4	89.42
407.6	85.39
407.8	81.28
408	77.2
408.2	73.73
408.4	70.69
408.6	68.17
408.8	65.97
409	63.77
409.2	61.53
409.4	59.3
409.6	57.43
409.8	55.72
410	54.38
410.2	53.34
410.4	52.39
410.6	51.38
410.8	50.75
411	49.86
411.2	49.12
411.4	48.54
411.6	48.16
411.8	47.92
412	47.87
412.2	47.82
412.4	47.83
412.6	47.68
412.8	47.66
413	47.7
413.2	47.7
413.4	47.85
413.6	47.85
413.8	47.81
414	47.84
414.2	47.97
414.4	48.12
414.6	48.24
414.8	48.32
415	48.49
415.2	48.7
415.4	48.91
415.6	49.07
415.8	49.11
416	49.35
416.2	49.68
416.4	49.84
416.6	49.87
416.8	49.86
417	50.02
417.2	50.49
417.4	50.93
417.6	51.21
417.8	51.4
418	51.55
418.2	51.66
418.4	51.79
418.6	51.87
418.8	52.15
419	52.47
419.2	52.85
419.4	53.01
419.6	53.25
419.8	53.32
420	53.54
420.2	53.78
420.4	54.24
420.6	54.58
420.8	55.03
421	55.39
421.2	55.62
421.4	56.04
421.6	56.42
421.8	56.77
422	57.02
422.2	57.35
422.4	57.49
422.6	57.92
422.8	58.22
423	58.66
423.2	58.96
423.4	59.37
423.6	59.79
423.8	60.31
424	60.75
424.2	61.3
424.4	61.92
424.6	62.46
424.8	62.96
425	63.3
425.2	63.8
425.4	64.43
425.6	65.33
425.8	66.23
426	67.18
426.2	67.96
426.4	68.74
426.6	69.28
426.8	70.01
427	70.97
427.2	72.23
427.4	73.61
427.6	74.68
427.8	75.5
428	76.22
428.2	77.15
428.4	78.25
428.6	79.68
428.8	81.06
429	82.5
429.2	83.86
429.4	85.27
429.6	86.58
429.8	88
430	89.61
430.2	91.61
430.4	93.75
430.6	95.94
430.8	97.96
431	99.62
431.2	101.4
431.4	103.3
431.6	105.5
431.8	108.1
432	110.9
432.2	113.3
432.4	116
432.6	118.5
432.8	121.3
433	124.4
433.2	127.7
433.4	131.2
433.6	134.7
433.8	138.2
434	141.9
434.2	145.5
434.4	149.1
434.6	153.3
434.8	157.4
435	162.2
435.2	167.4
435.4	172.7
435.6	177.9
435.8	182.9
436	187.8
436.2	193.5
436.4	199.8
436.6	206.8
436.8	214
437	221.1
437.2	228.2
437.4	234.7
437.6	241.4
437.8	248.2
438	255.8
438.2	264.3
438.4	273.6
438.6	281.8
438.8	290.1
439	297.8
439.2	306.1
439.4	315.5
439.6	325.3
439.8	335.7
440	347.1
440.2	359
440.4	370.8
440.6	382.8
440.8	393.7
441	405.8
441.2	418.4
441.4	433
441.6	448
441.8	463.5
442	478.4
442.2	492.5
442.4	505.9
442.6	521.4
442.8	537.6
443	556.2
443.2	574.9
443.4	592.7
443.6	610
443.8	626.3
444	642.2
444.2	659.6
444.4	678.2
444.6	699.5
444.8	722.1
445	744.4
445.2	766.3
445.4	787.4
445.6	807.6
445.8	830
446	853.1
446.2	879.7
446.4	906.7
446.6	934.4
446.8	960
447	984.3
447.2	1007
447.4	1032
447.6	1059
447.8	1090
448	1123
448.2	1154
448.4	1185
448.6	1212
448.8	1237
449	1265
449.2	1296
449.4	1330
449.6	1368
449.8	1404
450	1440
450.2	1473
450.4	1504
450.6	1538
450.8	1574
451	1615
451.2	1657
451.4	1698
451.6	1735
451.8	1772
452	1805
452.2	1843
452.4	1882
452.6	1927
452.8	1972
453	2017
453.2	2057
453.4	2093
453.6	2129
453.8	2167
454	2211
454.2	2257
454.4	2308
454.6	2354
454.8	2400
455	2439
455.2	2477
455.4	2516
455.6	2561
455.8	2611
456	2664
456.2	2716
456.4	2764
456.6	2811
456.8	2851
457	2901
457.2	2944
457.4	3000
457.6	3051
457.8	3108
458	3153
458.2	3200
458.4	3237
458.6	3284
458.8	3330
459	3386
459.2	3442
459.4	3496
459.6	3551
459.8	3596
460	3645
460.2	3690
460.4	3745
460.6	3796
460.8	3857
461	3907
461.2	3965
461.4	4011
461.6	4060
461.8	4102
462	4147
462.2	4199
462.4	4251
462.6	4303
462.8	4348
463	4394
463.2	4424
463.4	4471
463.6	4505
463.8	4558
464	4600
464.2	4652
464.4	4691
464.6	4737
464.8	4773
465	4820
465.2	4863
465.4	4913
465.6	4968
465.8	5016
466	5066
466.2	5101
466.4	5144
466.6	5178
466.8	5230
467	5273
467.2	5330
467.4	5371
467.6	5421
467.8	5455
468	5494
468.2	5532
468.4	5571
468.6	5616
468.8	5655
469	5698
469.2	5727
469.4	5766
469.6	5789
469.8	5830
470	5856
470.2	5900
470.4	5930
470.6	5970
470.8	6000
471	6031
471.2	6059
471.4	6088
471.6	6118
471.8	6147
472	6184
472.2	6211
472.4	6252
472.6	6274
472.8	6308
473	6330
473.2	6368
473.4	6398
473.6	6437
473.8	6464
474	6490
474.2	6513
474.4	6537
474.6	6567
474.8	6589
475	6623
475.2	6645
475.4	6678
475.6	6697
475.8	6724
476	6733
476.2	6758
476.4	6773
476.6	6798
476.8	6821
477	6845
477.2	6863
477.4	6879
477.6	6897
477.8	6909
478	6931
478.2	6949
478.4	6979
478.6	6997
478.8	7025
479	7037
479.2	7055
479.4	7071
479.6	7094
479.8	7118
480	7145
480.2	7175
480.4	7198
480.6	7229
480.8	7245
481	7273
481.2	7292
481.4	7328
481.6	7348
481.8	7379
482	7396
482.2	7414
482.4	7428
482.6	7444
482.8	7462
483	7477
483.2	7496
483.4	7501
483.6	7515
483.8	7519
484	7538
484.2	7545
484.4	7569
484.6	7583
484.8	7606
485	7621
485.2	7637
485.4	7648
485.6	7656
485.8	7669
486	7675
486.2	7697
486.4	7707
486.6	7733
486.8	7743
487	7765
487.2	7774
487.4	7797
487.6	7807
487.8	7829
488	7842
488.2	7857
488.4	7878
488.6	7888
488.8	7907
489	7912
489.2	7929
489.4	7930
489.6	7955
489.8	7957
490	7977
490.2	7980
490.4	7993
490.6	7996
490.8	8007
491	8016
491.2	8024
491.4	8041
491.6	8044
491.8	8063
492	8061
492.2	8082
492.4	8082
492.6	8110
492.8	8112
493	8138
493.2	8140
493.4	8161
493.6	8171
493.8	8191
494	8209
494.2	8225
494.4	8246
494.6	8254
494.8	8271
495	8269
495.2	8286
495.4	8277
495.6	8298
495.8	8292
496	8312
496.2	8312
496.4	8326
496.6	8322
496.8	8324
497	8321
497.2	8318
497.4	8319
497.6	8308
497.8	8316
498	8304
498.2	8324
498.4	8316
498.6	8334
498.8	8323
499	8337
499.2	8331
499.4	8351
499.6	8355
499.8	8371
500	8380
500.2	8382
500.4	8389
500.6	8390
500.8	8402
501	8397
501.2	8407
501.4	8388
501.6	8394
501.8	8379
502	8387
502.2	8375
502.4	8379
502.6	8366
502.8	8369
503	8368
503.2	8366
503.4	8364
503.6	8353
503.8	8356
504	8343
504.2	8349
504.4	8333
504.6	8340
504.8	8330
505	8340
505.2	8327
505.4	8331
505.6	8321
505.8	8324
506	8323
506.2	8324
506.4	8328
506.6	8323
506.8	8329
507	8320
507.2	8324
507.4	8312
507.6	8321
507.8	8311
508	8318
508.2	8307
508.4	8309
508.6	8300
508.8	8296
509	8287
509.2	8276
509.4	8269
509.6	8253
509.8	8248
510	8233
510.2	8230
510.4	8215
510.6	8215
510.8	8200
511	8198
511.2	8189
511.4	8188
511.6	8180
511.8	8172
512	8163
512.2	8148
512.4	8143
512.6	8130
512.8	8132
513	8118
513.2	8118
513.4	8102
513.6	8101
513.8	8088
514	8091
514.2	8085
514.4	8084
514.6	8080
514.8	8075
515	8073
515.2	8063
515.4	8066
515.6	8057
515.8	8064
516	8057
516.2	8061
516.4	8047
516.6	8045
516.8	8032
517	8028
517.2	8018
517.4	8010
517.6	8001
517.8	7985
518	7981
518.2	7968
518.4	7970
518.6	7959
518.8	7965
519	7952
519.2	7951
519.4	7937
519.6	7936
519.8	7923
520	7920
520.2	7913
520.4	7901
520.6	7898
520.8	7884
521	7877
521.2	7860
521.4	7864
521.6	7851
521.8	7858
522	7845
522.2	7848
522.4	7832
522.6	7831
522.8	7822
523	7817
523.2	7812
523.4	7803
523.6	7795
523.8	7777
524	7775
524.2	7759
524.4	7761
524.6	7740
524.8	7743
525	7726
525.2	7727
525.4	7707
525.6	7699
525.8	7680
526	7668
526.2	7657
526.4	7645
526.6	7640
526.8	7625
527	7630
527.2	7613
527.4	7623
527.6	7611
527.8	7623
528	7608
528.2	7614
528.4	7599
528.6	7603
528.8	7589
529	7588
529.2	7577
529.4	7571
529.6	7567
529.8	7556
530	7550
530.2	7528
530.4	7523
530.6	7503
530.8	7504
531	7480
531.2	7476
531.4	7450
531.6	7441
531.8	7425
532	7418
532.2	7403
532.4	7393
532.6	7383
532.8	7363
533	7361
533.2	7344
533.4	7348
533.6	7338
533.8	7348
534	7337
534.2	7343
534.4	7328
534.6	7328
534.8	7320
535	7316
535.2	7311
535.4	7306
535.6	7302
535.8	7289
536	7285
536.2	7265
536.4	7260
536.6	7242
536.8	7236
537	7214
537.2	7204
537.4	7182
537.6	7168
537.8	7149
538	7128
538.2	7110
538.4	7086
538.6	7072
538.8	7045
539	7027
539.2	6997
539.4	6984
539.6	6957
539.8	6947
540	6925
540.2	6913
540.4	6896
540.6	6887
540.8	6876
541	6865
541.2	6860
541.4	6852
541.6	6853
541.8	6845
542	6845
542.2	6828
542.4	6818
542.6	6795
542.8	6782
543	6767
543.2	6759
543.4	6750
543.6	6735
543.8	6719
544	6694
544.2	6681
544.4	6654
544.6	6646
544.8	6622
545	6610
545.2	6585
545.4	6571
545.6	6542
545.8	6525
546	6501
546.2	6482
546.4	6468
546.6	6449
546.8	6437
547	6415
547.2	6402
547.4	6374
547.6	6363
547.8	6334
548	6325
548.2	6300
548.4	6289
548.6	6263
548.8	6249
549	6227
549.2	6213
549.4	6198
549.6	6182
549.8	6171
550	6150
550.2	6137
550.4	6108
550.6	6098
550.8	6069
551	6062
551.2	6036
551.4	6025
551.6	5996
551.8	5979
552	5952
552.2	5937
552.4	5918
552.6	5899
552.8	5883
553	5853
553.2	5834
553.4	5800
553.6	5783
553.8	5752
554	5740
554.2	5709
554.4	5697
554.6	5669
554.8	5660
555	5634
555.2	5615
555.4	5592
555.6	5571
555.8	5555
556	5535
556.2	5522
556.4	5494
556.6	5480
556.8	5452
557	5442
557.2	5414
557.4	5406
557.6	5383
557.8	5370
558	5346
558.2	5331
558.4	5307
558.6	5286
558.8	5268
559	5246
559.2	5234
559.4	5213
559.6	5201
559.8	5171
560	5156
560.2	5127
560.4	5116
560.6	5096
560.8	5091
561	5075
561.2	5063
561.4	5044
561.6	5024
561.8	5009
562	4992
562.2	4982
562.4	4963
562.6	4950
562.8	4924
563	4910
563.2	4883
563.4	4867
563.6	4841
563.8	4824
564	4802
564.2	4782
564.4	4757
564.6	4730
564.8	4702
565	4674
565.2	4654
565.4	4629
565.6	4615
565.8	4591
566	4577
566.2	4553
566.4	4538
566.6	4518
566.8	4504
567	4488
567.2	4477
567.4	4464
567.6	4450
567.8	4437
568	4418
568.2	4405
568.4	4387
568.6	4377
568.8	4359
569	4348
569.2	4328
569.4	4312
569.6	4292
569.8	4275
570	4258
570.2	4241
570.4	4224
570.6	4200
570.8	4182
571	4157
571.2	4141
571.4	4115
571.6	4099
571.8	4075
572	4061
572.2	4039
572.4	4024
572.6	4003
572.8	3985
573	3967
573.2	3951
573.4	3938
573.6	3924
573.8	3914
574	3898
574.2	3886
574.4	3867
574.6	3856
574.8	3838
575	3828
575.2	3815
575.4	3802
575.6	3786
575.8	3768
576	3750
576.2	3731
576.4	3719
576.6	3700
576.8	3690
577	3671
577.2	3660
577.4	3638
577.6	3625
577.8	3603
578	3590
578.2	3573
578.4	3562
578.6	3549
578.8	3535
579	3518
579.2	3499
579.4	3485
579.6	3464
579.8	3456
580	3438
580.2	3427
580.4	3407
580.6	3394
580.8	3371
581	3358
581.2	3341
581.4	3329
581.6	3314
581.8	3300
582	3286
582.2	3269
582.4	3257
582.6	3237
582.8	3226
583	3208
583.2	3201
583.4	3185
583.6	3179
583.8	3160
584	3149
584.2	3130
584.4	3117
584.6	3099
584.8	3086
585	3072
585.2	3057
585.4	3043
585.6	3024
585.8	3011
586	2991
586.2	2982
586.4	2966
586.6	2960
586.8	2943
587	2933
587.2	2914
587.4	2902
587.6	2884
587.8	2872
588	2858
588.2	2843
588.4	2830
588.6	2811
588.8	2797
589	2780
589.2	2771
589.4	2756
589.6	2749
589.8	2733
590	2722
590.2	2704
590.4	2691
590.6	2676
590.8	2663
591	2651
591.2	2638
591.4	2628
591.6	2614
591.8	2602
592	2586
592.2	2576
592.4	2562
592.6	2554
592.8	2541
593	2533
593.2	2520
593.4	2509
593.6	2494
593.8	2481
594	2467
594.2	2455
594.4	2446
594.6	2434
594.8	2425
595	2410
595.2	2396
595.4	2378
595.6	2365
595.8	2348
596	2336
596.2	2321
596.4	2308
596.6	2294
596.8	2281
597	2269
597.2	2255
597.4	2245
597.6	2233
597.8	2224
598	2211
598.2	2202
598.4	2188
598.6	2179
598.8	2167
599	2159
599.2	2149
599.4	2140
599.6	2129
599.8	2115
600	2104
600.2	2091
600.4	2083
600.6	2071
600.8	2064
601	2050
601.2	2039
601.4	2024
601.6	2013
601.8	2000
602	1989
602.2	1978
602.4	1966
602.6	1956
602.8	1942
603	1932
603.2	1917
603.4	1908
603.6	1894
603.8	1884
604	1871
604.2	1863
604.4	1850
604.6	1839
604.8	1826
605	1813
605.2	1804
605.4	1793
605.6	1786
605.8	1774
606	1766
606.2	1752
606.4	1744
606.6	1733
606.8	1726
607	1714
607.2	1708
607.4	1696
607.6	1687
607.8	1677
608	1667
608.2	1657
608.4	1646
608.6	1638
608.8	1629
609	1624
609.2	1614
609.4	1606
609.6	1591
609.8	1582
610	1569
610.2	1561
610.4	1550
610.6	1541
610.8	1529
611	1517
611.2	1505
611.4	1494
611.6	1484
611.8	1473
612	1465
612.2	1453
612.4	1447
612.6	1434
612.8	1425
613	1414
613.2	1407
613.4	1398
613.6	1391
613.8	1382
614	1373
614.2	1364
614.4	1353
614.6	1345
614.8	1336
615	1330
615.2	1322
615.4	1317
615.6	1308
615.8	1303
616	1294
616.2	1287
616.4	1277
616.6	1271
616.8	1263
617	1256
617.2	1248
617.4	1240
617.6	1232
617.8	1222
618	1215
618.2	1207
618.4	1201
618.6	1192
618.8	1185
619	1174
619.2	1165
619.4	1156
619.6	1148
619.8	1141
620	1133
620.2	1126
620.4	1117
620.6	1108
620.8	1097
621	1090
621.2	1080
621.4	1074
621.6	1066
621.8	1059
622	1051
622.2	1044
622.4	1035
622.6	1029
622.8	1022
623	1016
623.2	1011
623.4	1004
623.6	997.7
623.8	989.2
624	982.6
624.2	974.5
624.4	968.2
624.6	960.6
624.8	954.7
625	947
625.2	940.7
625.4	932.9
625.6	925.4
625.8	918.3
626	910.8
626.2	904.9
626.4	897.8
626.6	892.3
626.8	884.6
627	878.1
627.2	869.9
627.4	863.8
627.6	855.9
627.8	850.1
628	843.1
628.2	837
628.4	830.7
628.6	823.2
628.8	816.8
629	810.9
629.2	805.8
629.4	799.3
629.6	794.8
629.8	787.9
630	783.8
630.2	778.3
630.4	773.2
630.6	766.4
630.8	761.6
631	756.5
631.2	751.9
631.4	746.8
631.6	740.9
631.8	735.4
632	729.1
632.2	725
632.4	719.3
632.6	715.2
632.8	709.9
633	705.8
633.2	699.3
633.4	694.7
633.6	688.3
633.8	682.7
634	677
634.2	671.9
634.4	667.1
634.6	662.1
634.8	657.7
635	651.2
635.2	646.3
635.4	640.2
635.6	635.8
635.8	630.3
636	627.1
636.2	621.2
636.4	616.5
636.6	610.4
636.8	604.9
637	599
637.2	593.5
637.4	588.2
637.6	583.7
637.8	580.3
638	575.2
638.2	570.6
638.4	564.7
638.6	560.5
638.8	555.6
639	552.5
639.2	548.2
639.4	545.1
639.6	540.7
639.8	536.3
640	531.1
640.2	526
640.4	522.4
640.6	518.9
640.8	516.1
641	511.7
641.2	508.5
641.4	502.8
641.6	499.1
641.8	493.8
642	490.9
642.2	486.8
642.4	484.5
642.6	480.4
642.8	476.9
643	472.1
643.2	467.9
643.4	463.8
643.6	459.9
643.8	456.6
644	452.8
644.2	449.7
644.4	445.6
644.6	441.8
644.8	436.9
645	433.4
645.2	428.8
645.4	425.5
645.6	421.9
645.8	418.8
646	415.1
646.2	411.9
646.4	408
646.6	403.8
646.8	400.4
647	397
647.2	394.2
647.4	390.7
647.6	387.8
647.8	383.9
648	380.9
648.2	377.5
648.4	374.5
648.6	371.6
648.8	369
649	366
649.2	363.4
649.4	360.8
649.6	356.8
649.8	353.9
650	350.1
650.2	347.8
650.4	345
650.6	343
650.8	339.4
651	336.4
651.2	332.6
651.4	330.1
651.6	327.1
651.8	324.8
652	322.5
652.2	319.9
652.4	317.4
652.6	314
652.8	311.4
653	308.1
653.2	305.6
653.4	302.9
653.6	300.9
653.8	298.1
654	295.9
654.2	293.1
654.4	290.8
654.6	288.1
654.8	285.6
655	283
655.2	280.3
655.4	278
655.6	275.8
655.8	273.8
656	270.9
656.2	268.5
656.4	265.6
656.6	263.4
656.8	260.9
657	258.8
657.2	256.1
657.4	253.7
657.6	251
657.8	248.3
658	245.7
658.2	243
658.4	241
658.6	238.9
658.8	237.2
659	234.5
659.2	232.3
659.4	229.7
659.6	227.5
659.8	225.4
660	223.9
660.2	222.2
660.4	220.6
660.6	218.8
660.8	216.5
661	214.6
661.2	212.7
661.4	211.2
661.6	209.2
661.8	207.7
662	205.7
662.2	204
662.4	202
662.6	200.3
662.8	198.4
663	197.1
663.2	195.8
663.4	194.4
663.6	192.8
663.8	190.6
664	188.6
664.2	186.3
664.4	185
664.6	183.4
664.8	182.1
665	180.2
665.2	178.7
665.4	176.2
665.6	174.2
665.8	172.1
666	170.3
666.2	168.8
666.4	167.4
666.6	166
666.8	164.2
667	162.7
667.2	160.7
667.4	159.1
667.6	157.3
667.8	156.2
668	154.8
668.2	154.1
668.4	152.8
668.6	151.6
668.8	150.2
669	148.8
669.2	147.2
669.4	145.8
669.6	144.4
669.8	143
670	142.3
670.2	141
670.4	139.7
670.6	137.8
670.8	136.3
671	134.8
671.2	134.2
671.4	132.8
671.6	131.8
671.8	130.1
672	128.8
672.2	127.4
672.4	126.3
672.6	125.3
672.8	124.2
673	123.2
673.2	121.8
673.4	120.5
673.6	119
673.8	118
674	116.5
674.2	115.6
674.4	114.4
674.6	113.4
674.8	112.2
675	111.4
675.2	110.2
675.4	109.3
675.6	108.6
675.8	108
676	107.2
676.2	106.4
676.4	105.4
676.6	104.2
676.8	103.5
677	102.4
677.2	101.6
677.4	100.4
677.6	99.41
677.8	98.3
678	97.33
678.2	96.18
678.4	95.22
678.6	94.28
678.8	93.27
679	92.52
679.2	91.68
679.4	90.91
679.6	90.02
679.8	89.09
680	87.93
680.2	87.11
680.4	86.32
680.6	85.71
680.8	84.9
681	84.04
681.2	83.18
681.4	82.39
681.6	81.59
681.8	80.8
682	80
682.2	79.22
682.4	78.7
682.6	78.15
682.8	77.61
683	76.79
683.2	76.06
683.4	75.22
683.6	74.68
683.8	74.13
684	73.48
684.2	72.56
684.4	71.81
684.6	70.98
684.8	70.27
685	69.77
685.2	69.1
685.4	68.61
685.6	68.1
685.8	67.45
686	66.74
686.2	66.01
686.4	65.32
686.6	64.77
686.8	64.02
687	63.2
687.2	62.62
687.4	62.1
687.6	61.77
687.8	61.16
688	60.48
688.2	59.78
688.4	59.24
688.6	58.61
688.8	58.11
689	57.45
689.2	56.99
689.4	56.65
689.6	56.2
689.8	55.57
690	55.01
690.2	54.6
690.4	54.27
690.6	53.93
690.8	53.41
[truncated: 46 more rows]
