# Supplementary material for: Sulfonamide-directed site-selective functionalization of unactivated C(sp3)−H enabled by photocatalytic sequential electron/proton transfer
Source: Nat Commun. 2024 Jun 14;15:5087. doi: 10.1038/s41467-024-49337-3 (PMC11178871; doi:10.1038/s41467-024-49337-3)
Supplement: Supplementary file 3 — Source Data [file 41467_2024_49337_MOESM3_ESM.zip › Source Data/Dataset 4. Stern-Volmer fluorescence quenching between PC and 2a/PC + 2.0 equiv 2a.xls]

## Sheet: 6_20230602_151108
Report date:	'15:11:10, 06/02/2023
Wavelength data table
Sample name	250.0nm	300.0nm	350.0nm	400.0nm	450.0nm	500.0nm	550.0nm	600.0nm	650.0nm	700.0nm	750.0nm	800.0nm
'6(EM)		10.05	9.22	692.8	1417	8213	5998	2043	338.9	34.86
Sample:	'6(EM)
File name:	6_20230602_151108.FDS
Run date:	'15:10:44, 06/02/2023
Operator:	F7000
Comment:	'1
Instrument
Model:	F-7000 FL Spectrophotometer
Serial number:	2919-010
ROM Version:	5J14000 12
Instrument parameters
Measurement type:	Wavelength scan
Scan mode:	Emission
Data mode:	Fluorescence
EX WL:	380.0 nm
EM Start WL:	300.0 nm
EM End WL:	700.0 nm
Scan speed:	1200 nm/min
Delay:	0.0 s
EX Slit:	20.0 nm
EM Slit:	20.0 nm
PMT Voltage:	400 V
Response:	0.01 s
Corrected spectra:	Off
Shutter control:	Off
Processing performed
Savitsky-Golay smoothed
Smoothing order:	3
Number of points:	7
Number of times:	1
Peak integration
Integration method:	Rectangular
Sensitivity:	1
Threshold:	1
Peaks
No.	Start(nm)	Apex(nm)	End(nm)	Height(Data)	Valley(nm)	Valley(Data)
1	342.2	380.4	412.4	6291	412.4	48.49
2	412.4	500.4	502	8214	502	8204
3	502	503	520.4	8217	520.4	7725
4	520.4	521	526.8	7748	526.8	7458
5	526.8	527.8	700	7472	700	34.86
Data points
nm	Data
300	10.05
300.2	10.01
300.4	9.978
300.6	9.938
300.8	9.855
301	9.86
301.2	9.836
301.4	9.843
301.6	9.825
301.8	9.828
302	9.732
302.2	9.709
302.4	9.615
302.6	9.52
302.8	9.467
303	9.444
303.2	9.437
303.4	9.547
303.6	9.556
303.8	9.514
304	9.513
304.2	9.415
304.4	9.33
304.6	9.276
304.8	9.173
305	9.144
305.2	9.165
305.4	9.103
305.6	9.038
305.8	8.939
306	8.863
306.2	8.867
306.4	8.867
306.6	8.855
306.8	8.816
307	8.779
307.2	8.709
307.4	8.616
307.6	8.515
307.8	8.436
308	8.354
308.2	8.365
308.4	8.305
308.6	8.277
308.8	8.235
309	8.18
309.2	8.091
309.4	8.038
309.6	7.928
309.8	7.918
310	7.905
310.2	7.852
310.4	7.768
310.6	7.693
310.8	7.621
311	7.578
311.2	7.546
311.4	7.5
311.6	7.522
311.8	7.481
312	7.415
312.2	7.312
312.4	7.258
312.6	7.214
312.8	7.196
313	7.107
313.2	7.012
313.4	6.937
313.6	6.911
313.8	6.857
314	6.798
314.2	6.721
314.4	6.645
314.6	6.661
314.8	6.647
315	6.634
315.2	6.592
315.4	6.469
315.6	6.354
315.8	6.303
316	6.31
316.2	6.326
316.4	6.308
316.6	6.248
316.8	6.156
317	6.083
317.2	6.045
317.4	5.98
317.6	5.891
317.8	5.807
318	5.767
318.2	5.774
318.4	5.768
318.6	5.776
318.8	5.738
319	5.645
319.2	5.588
319.4	5.531
319.6	5.49
319.8	5.44
320	5.413
320.2	5.365
320.4	5.325
320.6	5.317
320.8	5.286
321	5.196
321.2	5.123
321.4	5.03
321.6	4.946
321.8	4.971
322	4.963
322.2	4.956
322.4	4.908
322.6	4.861
322.8	4.778
323	4.799
323.2	4.794
323.4	4.81
323.6	4.794
323.8	4.768
324	4.701
324.2	4.637
324.4	4.584
324.6	4.496
324.8	4.473
325	4.437
325.2	4.412
325.4	4.405
325.6	4.396
325.8	4.331
326	4.324
326.2	4.287
326.4	4.26
326.6	4.235
326.8	4.193
327	4.175
327.2	4.164
327.4	4.131
327.6	4.108
327.8	4.068
328	4.002
328.2	3.973
328.4	3.978
328.6	3.962
328.8	3.989
329	3.991
329.2	3.926
329.4	3.865
329.6	3.838
329.8	3.795
330	3.822
330.2	3.822
330.4	3.826
330.6	3.787
330.8	3.773
331	3.738
331.2	3.745
331.4	3.75
331.6	3.776
331.8	3.741
332	3.715
332.2	3.695
332.4	3.661
332.6	3.646
332.8	3.664
333	3.671
333.2	3.655
333.4	3.641
333.6	3.557
333.8	3.47
334	3.455
334.2	3.467
334.4	3.482
334.6	3.5
334.8	3.491
335	3.458
335.2	3.434
335.4	3.424
335.6	3.4
335.8	3.394
336	3.389
336.2	3.358
336.4	3.365
336.6	3.381
336.8	3.376
337	3.382
337.2	3.381
337.4	3.357
337.6	3.347
337.8	3.323
338	3.311
338.2	3.312
338.4	3.34
338.6	3.389
338.8	3.39
339	3.363
339.2	3.37
339.4	3.345
339.6	3.331
339.8	3.359
340	3.36
340.2	3.325
340.4	3.338
340.6	3.336
340.8	3.347
341	3.364
341.2	3.334
341.4	3.297
341.6	3.286
341.8	3.276
342	3.267
342.2	3.252
342.4	3.265
342.6	3.294
342.8	3.334
343	3.352
343.2	3.339
343.4	3.351
343.6	3.389
343.8	3.41
344	3.441
344.2	3.47
344.4	3.458
344.6	3.494
344.8	3.528
345	3.586
345.2	3.659
345.4	3.718
345.6	3.766
345.8	3.845
346	3.968
346.2	4.054
346.4	4.112
346.6	4.162
346.8	4.216
347	4.344
347.2	4.535
347.4	4.668
347.6	4.838
347.8	4.998
348	5.116
348.2	5.334
348.4	5.544
348.6	5.87
348.8	6.261
349	6.697
349.2	7.11
349.4	7.593
349.6	8
349.8	8.58
350	9.22
350.2	10.04
350.4	10.89
350.6	11.84
350.8	12.86
351	14.03
351.2	15.27
351.4	16.73
351.6	18.4
351.8	20.43
352	22.71
352.2	25.08
352.4	27.56
352.6	29.86
352.8	32.37
353	35.38
353.2	38.74
353.4	42.88
353.6	47.6
353.8	52.46
354	57.34
354.2	62.15
354.4	66.86
354.6	72.8
354.8	79.19
355	87.45
355.2	95.73
355.4	104.8
355.6	113.4
355.8	122.5
356	131
356.2	141.6
356.4	152.5
356.6	166.4
356.8	180.8
357	196.5
357.2	211.9
357.4	226.9
357.6	241.5
357.8	257.8
358	275
358.2	295.1
358.4	316.4
358.6	337.9
358.8	359.9
359	380.7
359.2	401.6
359.4	425
359.6	450.9
359.8	480.7
360	514.1
360.2	547.9
360.4	581.5
360.6	612.7
360.8	643.3
361	677.2
361.2	714.3
361.4	756.6
361.6	800.4
361.8	843.3
362	885.1
362.2	926
362.4	965.4
362.6	1009
362.8	1055
363	1107
363.2	1159
363.4	1212
363.6	1262
363.8	1311
364	1356
364.2	1409
364.4	1463
364.6	1529
364.8	1594
365	1664
365.2	1728
365.4	1791
365.6	1849
365.8	1914
366	1979
366.2	2055
366.4	2132
366.6	2207
366.8	2280
367	2343
367.2	2405
367.4	2468
367.6	2540
367.8	2611
368	2692
368.2	2758
368.4	2831
368.6	2889
368.8	2954
369	3016
369.2	3089
369.4	3166
369.6	3252
369.8	3332
370	3410
370.2	3484
370.4	3549
370.6	3630
370.8	3703
371	3798
371.2	3881
371.4	3977
371.6	4052
371.8	4140
372	4202
372.2	4291
372.4	4361
372.6	4455
372.8	4534
373	4621
373.2	4697
373.4	4769
373.6	4835
373.8	4897
374	4968
374.2	5033
374.4	5116
374.6	5174
374.8	5247
375	5289
375.2	5351
375.4	5396
375.6	5463
375.8	5521
376	5586
376.2	5642
376.4	5697
376.6	5752
376.8	5793
377	5848
377.2	5883
377.4	5944
377.6	5977
377.8	6034
378	6058
378.2	6101
378.4	6116
378.6	6151
378.8	6167
379	6197
379.2	6217
379.4	6238
379.6	6255
379.8	6265
380	6281
380.2	6279
380.4	6291
380.6	6279
380.8	6282
381	6258
381.2	6257
381.4	6233
381.6	6229
381.8	6204
382	6192
382.2	6162
382.4	6139
382.6	6111
382.8	6080
383	6057
383.2	6031
383.4	6013
383.6	5977
383.8	5952
384	5897
384.2	5862
384.4	5812
384.6	5778
384.8	5732
385	5689
385.2	5632
385.4	5570
385.6	5506
385.8	5439
386	5381
386.2	5320
386.4	5271
386.6	5202
386.8	5142
387	5059
387.2	4989
387.4	4909
387.6	4839
387.8	4767
388	4705
388.2	4634
388.4	4566
388.6	4489
388.8	4408
389	4332
389.2	4253
389.4	4189
389.6	4122
389.8	4057
390	3982
390.2	3903
390.4	3814
390.6	3732
390.8	3650
391	3576
391.2	3509
391.4	3435
391.6	3361
391.8	3271
392	3184
392.2	3095
392.4	3019
392.6	2943
392.8	2879
393	2803
393.2	2732
393.4	2648
393.6	2567
393.8	2488
394	2413
394.2	2347
394.4	2284
394.6	2218
394.8	2149
395	2073
395.2	1992
395.4	1918
395.6	1844
395.8	1781
396	1721
396.2	1658
396.4	1594
396.6	1523
396.8	1452
397	1386
397.2	1328
397.4	1275
397.6	1229
397.8	1178
398	1129
398.2	1074
398.4	1021
398.6	971.5
398.8	928.1
399	888.4
399.2	854.1
399.4	816.5
399.6	778.4
399.8	735.7
400	692.8
400.2	655.1
400.4	621.3
400.6	593.7
400.8	567.9
401	540.8
401.2	513.1
401.4	483.5
401.6	453.3
401.8	426.7
402	402.2
402.2	381.2
402.4	363.5
402.6	345.1
402.8	327.3
403	307.8
403.2	288.7
403.4	270.8
403.6	255.4
403.8	241.6
404	230.2
404.2	217.7
404.4	206
404.6	193
404.8	180.7
405	169.4
405.2	159.6
405.4	150.8
405.6	143.2
405.8	135.3
406	127.8
406.2	119.7
406.4	112.2
406.6	105.8
406.8	100.2
407	95.46
407.2	91.41
407.4	87.32
407.6	83.3
407.8	79.25
408	75.33
408.2	72.03
408.4	69.24
408.6	66.83
408.8	64.81
409	62.77
409.2	60.72
409.4	58.74
409.6	56.93
409.8	55.21
410	54.06
410.2	53.09
410.4	52.31
410.6	51.74
410.8	51.14
411	50.4
411.2	49.81
411.4	49.19
411.6	48.81
411.8	48.73
412	48.55
412.2	48.52
412.4	48.49
412.6	48.55
412.8	48.53
413	48.7
413.2	48.67
413.4	48.69
413.6	48.77
413.8	49.01
414	49.07
414.2	49.25
414.4	49.27
414.6	49.42
414.8	49.73
415	50.13
415.2	50.32
415.4	50.47
415.6	50.54
415.8	50.77
416	51.04
416.2	51.34
416.4	51.58
416.6	51.75
416.8	51.99
417	52.24
417.2	52.42
417.4	52.63
417.6	52.89
417.8	53.06
418	53.28
418.2	53.47
418.4	53.64
418.6	53.78
418.8	53.89
419	54.05
419.2	54.33
419.4	54.65
419.6	55.02
419.8	55.38
420	55.66
420.2	55.97
420.4	56.24
420.6	56.5
420.8	56.83
421	57.25
421.2	57.63
421.4	58
421.6	58.24
421.8	58.56
422	58.97
422.2	59.32
422.4	59.71
422.6	60.22
422.8	60.77
423	61.3
423.2	61.67
423.4	61.96
423.6	62.44
423.8	62.89
424	63.44
424.2	63.86
424.4	64.36
424.6	64.84
424.8	65.39
425	65.89
425.2	66.51
425.4	67.18
425.6	68.2
425.8	69.05
426	69.81
426.2	70.55
426.4	71.32
426.6	72.15
426.8	73.06
427	74.19
427.2	75.25
427.4	76.32
427.6	77.34
427.8	78.22
428	78.92
428.2	79.98
428.4	81.06
428.6	82.51
428.8	83.88
429	85.31
429.2	86.65
429.4	88.03
429.6	89.32
429.8	91.07
430	92.82
430.2	94.77
430.4	96.83
430.6	98.75
430.8	100.8
431	102.7
431.2	104.5
431.4	106.4
431.6	108.6
431.8	111
432	114
432.2	117
432.4	119.6
432.6	122.3
432.8	124.8
433	127.6
433.2	130.6
433.4	134.3
433.6	137.8
433.8	141.8
434	145.2
434.2	148.8
434.4	151.9
434.6	155.7
434.8	159.8
435	165
435.2	170.1
435.4	175.6
435.6	180.6
435.8	185.6
436	190.5
436.2	196
436.4	202.1
436.6	209.1
436.8	216.5
437	223.6
437.2	230.9
437.4	237.4
437.6	243.9
437.8	250.7
438	257.8
438.2	265.7
438.4	274.4
438.6	283
438.8	291.5
439	299.8
439.2	307.5
439.4	316
439.6	325
439.8	335.7
440	347.2
440.2	359.3
440.4	370.9
440.6	382.5
440.8	393.3
441	405.4
441.2	418.2
441.4	432.9
441.6	447.9
441.8	463.5
442	478
442.2	491.9
442.4	505.3
442.6	519.4
442.8	534.5
443	551.9
443.2	569.7
443.4	588.1
443.6	605.7
443.8	621.2
444	636.4
444.2	653.1
444.4	670.4
444.6	691.9
444.8	714
445	736.1
445.2	757.9
445.4	778.4
445.6	797.9
445.8	820.5
446	843.4
446.2	870.1
446.4	897.7
446.6	924.3
446.8	950.6
447	974.2
447.2	996.5
447.4	1021
447.6	1048
447.8	1077
448	1110
448.2	1140
448.4	1170
448.6	1195
448.8	1221
449	1248
449.2	1278
449.4	1313
449.6	1348
449.8	1384
450	1417
450.2	1449
450.4	1477
450.6	1510
450.8	1543
451	1586
451.2	1625
451.4	1666
451.6	1703
451.8	1738
452	1771
452.2	1809
452.4	1848
452.6	1889
452.8	1936
453	1976
453.2	2020
453.4	2056
453.6	2095
453.8	2131
454	2175
454.2	2219
454.4	2269
454.6	2316
454.8	2362
455	2402
455.2	2439
455.4	2481
455.6	2523
455.8	2577
456	2627
456.2	2681
456.4	2726
456.6	2775
456.8	2812
457	2862
457.2	2903
457.4	2958
457.6	3009
457.8	3062
458	3106
458.2	3149
458.4	3186
458.6	3227
458.8	3275
459	3325
459.2	3385
459.4	3434
459.6	3488
459.8	3529
460	3577
460.2	3618
460.4	3670
460.6	3720
460.8	3778
461	3828
461.2	3880
461.4	3927
461.6	3967
461.8	4018
462	4061
462.2	4116
462.4	4164
462.6	4218
462.8	4259
463	4304
463.2	4336
463.4	4381
463.6	4420
463.8	4469
464	4514
464.2	4556
464.4	4599
464.6	4638
464.8	4679
465	4721
465.2	4772
465.4	4817
465.6	4876
465.8	4920
466	4969
466.2	5007
466.4	5050
466.6	5089
466.8	5135
467	5182
467.2	5226
467.4	5267
467.6	5302
467.8	5341
468	5372
468.2	5416
468.4	5451
468.6	5496
468.8	5533
469	5574
469.2	5607
469.4	5644
469.6	5676
469.8	5709
470	5743
470.2	5776
470.4	5818
470.6	5851
470.8	5891
471	5916
471.2	5948
471.4	5974
471.6	6008
471.8	6038
472	6073
472.2	6101
472.4	6131
472.6	6161
472.8	6183
473	6213
473.2	6238
473.4	6274
473.6	6300
473.8	6336
474	6356
474.2	6383
474.4	6401
474.6	6426
474.8	6447
475	6477
475.2	6504
475.4	6531
475.6	6560
475.8	6577
476	6603
476.2	6620
476.4	6650
476.6	6671
476.8	6706
477	6724
477.2	6753
477.4	6767
477.6	6788
477.8	6800
478	6816
478.2	6837
478.4	6857
478.6	6884
478.8	6899
479	6923
479.2	6932
479.4	6960
479.6	6973
479.8	7008
480	7026
480.2	7061
480.4	7082
480.6	7109
480.8	7125
481	7144
481.2	7166
481.4	7185
481.6	7218
481.8	7232
482	7258
482.2	7262
482.4	7287
482.6	7290
482.8	7317
483	7326
483.2	7349
483.4	7360
483.6	7377
483.8	7386
484	7394
484.2	7406
484.4	7411
484.6	7436
484.8	7443
485	7472
485.2	7476
485.4	7501
485.6	7501
485.8	7528
486	7535
486.2	7568
486.4	7582
486.6	7605
486.8	7616
487	7627
487.2	7637
487.4	7645
487.6	7663
487.8	7670
488	7698
488.2	7703
488.4	7733
488.6	7738
488.8	7762
489	7764
489.2	7783
489.4	7786
489.6	7808
489.8	7816
490	7830
490.2	7840
490.4	7846
490.6	7859
490.8	7862
491	7877
491.2	7874
491.4	7893
491.6	7894
491.8	7920
492	7922
492.2	7946
492.4	7945
492.6	7963
492.8	7971
493	7984
493.2	7993
493.4	7997
493.6	8003
493.8	8002
494	8022
494.2	8024
494.4	8050
494.6	8051
494.8	8073
495	8071
495.2	8092
495.4	8099
495.6	8124
495.8	8135
496	8143
496.2	8145
496.4	8143
496.6	8149
496.8	8148
497	8159
497.2	8153
497.4	8164
497.6	8159
497.8	8168
498	8167
498.2	8174
498.4	8173
498.6	8176
498.8	8179
499	8181
499.2	8193
499.4	8198
499.6	8207
499.8	8203
500	8213
500.2	8206
500.4	8214
500.6	8209
500.8	8213
501	8209
501.2	8212
501.4	8209
501.6	8207
501.8	8208
502	8204
502.2	8211
502.4	8207
502.6	8216
502.8	8210
503	8217
503.2	8208
503.4	8216
503.6	8207
503.8	8211
504	8205
504.2	8203
504.4	8202
504.6	8200
504.8	8203
505	8196
505.2	8196
505.4	8184
505.6	8185
505.8	8173
506	8176
506.2	8165
506.4	8168
506.6	8159
506.8	8156
507	8151
507.2	8146
507.4	8147
507.6	8142
507.8	8144
508	8131
508.2	8135
508.4	8123
508.6	8130
508.8	8115
509	8122
509.2	8109
509.4	8109
509.6	8097
509.8	8092
510	8080
510.2	8068
510.4	8061
510.6	8043
510.8	8039
511	8024
511.2	8031
511.4	8017
511.6	8023
511.8	8004
512	7999
512.2	7976
512.4	7971
512.6	7958
512.8	7951
513	7949
513.2	7940
513.4	7943
513.6	7931
513.8	7935
514	7919
514.2	7930
514.4	7916
514.6	7928
514.8	7914
515	7922
515.2	7910
515.4	7916
515.6	7911
515.8	7916
516	7913
516.2	7904
516.4	7898
516.6	7877
516.8	7874
517	7850
517.2	7847
517.4	7824
517.6	7829
517.8	7810
518	7812
518.2	7789
518.4	7783
518.6	7769
518.8	7765
519	7761
519.2	7753
519.4	7752
519.6	7739
519.8	7745
520	7728
520.2	7737
520.4	7725
520.6	7740
520.8	7731
521	7748
521.2	7739
521.4	7747
521.6	7737
521.8	7737
522	7730
522.2	7725
522.4	7726
522.6	7716
522.8	7718
523	7701
523.2	7698
523.4	7672
523.6	7667
523.8	7641
524	7633
524.2	7608
524.4	7595
524.6	7569
524.8	7550
525	7531
525.2	7513
525.4	7505
525.6	7493
525.8	7495
526	7478
526.2	7482
526.4	7465
526.6	7470
526.8	7458
527	7467
527.2	7459
527.4	7470
527.6	7468
527.8	7472
528	7470
528.2	7467
528.4	7467
528.6	7462
528.8	7466
529	7452
529.2	7454
529.4	7434
529.6	7430
529.8	7410
530	7405
530.2	7389
530.4	7385
530.6	7375
530.8	7364
531	7349
531.2	7329
531.4	7313
531.6	7290
531.8	7284
532	7263
532.2	7256
532.4	7234
532.6	7228
532.8	7210
533	7207
533.2	7194
533.4	7191
533.6	7185
533.8	7183
534	7182
534.2	7175
534.4	7172
534.6	7158
534.8	7156
535	7143
535.2	7145
535.4	7133
535.6	7131
535.8	7114
536	7103
536.2	7087
536.4	7077
536.6	7066
536.8	7053
537	7045
537.2	7023
537.4	7006
537.6	6976
537.8	6962
538	6936
538.2	6932
538.4	6916
538.6	6913
538.8	6895
539	6883
539.2	6863
539.4	6850
539.6	6840
539.8	6829
540	6828
540.2	6815
540.4	6811
540.6	6790
540.8	6780
541	6757
541.2	6752
541.4	6732
541.6	6722
541.8	6703
542	6685
542.2	6668
542.4	6652
542.6	6636
542.8	6616
543	6608
543.2	6585
543.4	6576
543.6	6552
543.8	6542
544	6514
544.2	6502
544.4	6477
544.6	6465
544.8	6447
545	6435
545.2	6416
545.4	6394
545.6	6376
545.8	6353
546	6344
546.2	6323
546.4	6317
546.6	6293
546.8	6288
547	6265
547.2	6257
547.4	6234
547.6	6221
547.8	6205
548	6195
548.2	6182
548.4	6164
548.6	6149
548.8	6121
549	6109
549.2	6079
549.4	6069
549.6	6041
549.8	6027
550	5998
550.2	5985
550.4	5955
550.6	5937
550.8	5912
551	5889
551.2	5872
551.4	5851
551.6	5836
551.8	5808
552	5790
552.2	5759
552.4	5747
552.6	5721
552.8	5716
553	5692
553.2	5687
553.4	5665
553.6	5653
553.8	5636
554	5619
554.2	5602
554.4	5586
554.6	5573
554.8	5550
555	5540
555.2	5514
555.4	5503
555.6	5474
555.8	5463
556	5435
556.2	5421
556.4	5394
556.6	5375
556.8	5347
557	5326
557.2	5305
557.4	5283
557.6	5268
557.8	5246
558	5231
558.2	5201
558.4	5185
558.6	5153
558.8	5138
559	5111
559.2	5096
559.4	5071
559.6	5056
559.8	5035
560	5018
560.2	4999
560.4	4980
560.6	4969
560.8	4950
561	4940
561.2	4917
561.4	4905
561.6	4882
561.8	4870
562	4848
562.2	4837
562.4	4820
562.6	4808
562.8	4794
563	4776
563.2	4758
563.4	4735
563.6	4717
563.8	4693
564	4681
564.2	4661
564.4	4646
564.6	4621
564.8	4599
565	4572
565.2	4551
565.4	4530
565.6	4507
565.8	4485
566	4459
566.2	4438
566.4	4411
566.6	4394
566.8	4371
567	4358
567.2	4340
567.4	4330
567.6	4312
567.8	4298
568	4281
568.2	4267
568.4	4255
568.6	4240
568.8	4229
569	4212
569.2	4199
569.4	4177
569.6	4163
569.8	4142
570	4128
570.2	4110
570.4	4097
570.6	4079
570.8	4064
571	4045
571.2	4024
571.4	4007
571.6	3985
571.8	3973
572	3952
572.2	3941
572.4	3920
572.6	3905
572.8	3879
573	3864
573.2	3843
573.4	3832
573.6	3818
573.8	3806
574	3792
574.2	3775
574.4	3763
574.6	3744
574.8	3734
575	3715
575.2	3706
575.4	3687
575.6	3678
575.8	3656
576	3642
576.2	3622
576.4	3607
576.6	3592
576.8	3579
577	3565
577.2	3549
577.4	3538
577.6	3517
577.8	3506
578	3486
578.2	3477
578.4	3459
578.6	3450
578.8	3429
579	3416
579.2	3393
579.4	3377
579.6	3360
579.8	3346
580	3333
580.2	3317
580.4	3303
580.6	3283
580.8	3270
581	3250
581.2	3239
581.4	3219
581.6	3210
581.8	3191
582	3180
582.2	3162
582.4	3148
582.6	3131
582.8	3119
583	3107
583.2	3094
583.4	3084
583.6	3067
583.8	3056
584	3036
584.2	3025
584.4	3007
584.6	3000
584.8	2985
585	2979
585.2	2965
585.4	2953
585.6	2938
585.8	2926
586	2915
586.2	2905
586.4	2896
586.6	2881
586.8	2870
587	2851
587.2	2838
587.4	2818
587.6	2805
587.8	2787
588	2776
588.2	2759
588.4	2746
588.6	2728
588.8	2713
589	2697
589.2	2681
589.4	2669
589.6	2655
589.8	2648
590	2634
590.2	2625
590.4	2608
590.6	2597
590.8	2581
591	2574
591.2	2563
591.4	2555
591.6	2545
591.8	2535
592	2524
592.2	2513
592.4	2502
592.6	2491
592.8	2484
593	2471
593.2	2458
593.4	2440
593.6	2426
593.8	2411
594	2399
594.2	2387
594.4	2375
594.6	2364
594.8	2350
595	2336
595.2	2319
595.4	2306
595.6	2290
595.8	2280
596	2264
596.2	2251
596.4	2235
596.6	2223
596.8	2208
597	2196
597.2	2185
597.4	2176
597.6	2168
597.8	2157
598	2148
598.2	2135
598.4	2124
598.6	2111
598.8	2103
599	2093
599.2	2086
599.4	2076
599.6	2067
599.8	2056
600	2043
600.2	2032
600.4	2019
600.6	2009
600.8	1997
601	1989
601.2	1975
601.4	1966
601.6	1950
601.8	1939
602	1926
602.2	1917
602.4	1906
602.6	1895
602.8	1882
603	1868
603.2	1856
603.4	1842
603.6	1833
603.8	1821
604	1813
604.2	1801
604.4	1794
604.6	1781
604.8	1774
605	1763
605.2	1756
605.4	1748
605.6	1741
605.8	1734
606	1725
606.2	1716
606.4	1704
606.6	1695
606.8	1683
607	1677
607.2	1665
607.4	1658
607.6	1647
607.8	1638
608	1625
608.2	1615
608.4	1602
608.6	1592
608.8	1582
609	1571
609.2	1561
609.4	1549
609.6	1539
609.8	1526
610	1519
610.2	1507
610.4	1502
610.6	1493
610.8	1487
611	1475
611.2	1466
611.4	1455
611.6	1447
611.8	1438
612	1430
612.2	1421
612.4	1411
612.6	1402
612.8	1392
613	1385
613.2	1375
613.4	1369
613.6	1358
613.8	1351
614	1340
614.2	1330
614.4	1318
614.6	1309
614.8	1300
615	1292
615.2	1285
615.4	1275
615.6	1269
615.8	1259
616	1252
616.2	1241
616.4	1233
616.6	1224
616.8	1217
617	1209
617.2	1203
617.4	1194
617.6	1185
617.8	1177
618	1169
618.2	1163
618.4	1157
618.6	1151
618.8	1142
619	1135
619.2	1126
619.4	1120
619.6	1112
619.8	1107
620	1100
620.2	1094
620.4	1086
620.6	1078
620.8	1071
621	1063
621.2	1057
621.4	1050
621.6	1044
621.8	1035
622	1029
622.2	1020
622.4	1012
622.6	1004
622.8	996.7
623	988.9
623.2	982.9
623.4	975.8
623.6	968.3
623.8	961.3
624	952.7
624.2	945.8
624.4	938.2
624.6	932.2
624.8	925.6
625	920.3
625.2	912.8
625.4	905.4
625.6	896.6
625.8	888.9
626	882.6
626.2	876.2
626.4	870.7
626.6	863.4
626.8	857.6
627	850.1
627.2	844.9
627.4	838.1
627.6	833.4
627.8	827.2
628	822.7
628.2	816.5
628.4	810.9
628.6	803.7
628.8	796.5
629	790.1
629.2	783.2
629.4	778.2
629.6	772.2
629.8	767.5
630	760.9
630.2	755.8
630.4	748.1
630.6	743.2
630.8	736.8
631	732.5
631.2	727.4
631.4	722.9
631.6	717.5
631.8	712.1
632	707.1
632.2	700.8
632.4	696.6
632.6	691.2
632.8	688.6
633	683.1
633.2	679.4
633.4	672.6
633.6	667.6
633.8	661.2
634	657
634.2	651.7
634.4	648
634.6	643
634.8	637.9
635	632.3
635.2	626.4
635.4	622
635.6	616.3
635.8	612.6
636	607.6
636.2	603.4
636.4	598.1
636.6	593.3
636.8	586.8
637	582.2
637.2	576.8
637.4	572.5
637.6	568.5
637.8	564.6
638	561
638.2	556
638.4	551.9
638.6	546.8
638.8	543
639	538.4
639.2	535.3
639.4	530.4
639.6	527.5
639.8	522.7
640	518.5
640.2	513.8
640.4	509.7
640.6	505.3
640.8	501.7
641	497.8
641.2	493.1
641.4	488.9
641.6	483.7
641.8	479.6
642	475.3
642.2	472.2
642.4	468.6
642.6	465.5
642.8	461.8
643	457.8
643.2	453.3
643.4	448.8
643.6	445.4
643.8	441.9
644	439.4
644.2	435.4
644.4	432.4
644.6	428.1
644.8	424.8
645	420.7
645.2	416.9
645.4	412.2
645.6	409.2
645.8	405.8
646	403
646.2	400
646.4	396.1
646.6	392.1
646.8	388.4
647	385.8
647.2	383.3
647.4	381.1
647.6	377.6
647.8	374.4
648	370.4
648.2	367.5
648.4	364.2
648.6	361.3
648.8	358.7
649	355.9
649.2	352.8
649.4	349
649.6	345.4
649.8	341.7
650	338.9
650.2	335.8
650.4	333.8
650.6	330.9
650.8	328.6
651	325.8
651.2	323
651.4	320.3
651.6	317.7
651.8	315.1
652	312.3
652.2	309.9
652.4	307.6
652.6	305.7
652.8	302.7
653	300.4
653.2	297.2
653.4	295.1
653.6	292.5
653.8	290.1
654	287.2
654.2	284.2
654.4	280.9
654.6	278.2
654.8	275.8
655	273
655.2	270.9
655.4	268.1
655.6	266.1
655.8	263.5
656	261.5
656.2	258.7
656.4	256.5
656.6	254.3
656.8	252.7
657	250.5
657.2	248.3
657.4	246.2
657.6	244
657.8	242.2
658	239.9
658.2	238.2
658.4	236.2
658.6	235
658.8	232.7
659	230.7
659.2	228
659.4	226.2
659.6	224.1
659.8	222.6
660	220.6
660.2	218.5
660.4	216.3
660.6	213.9
660.8	211.3
661	208.9
661.2	206.8
661.4	204.9
661.6	203.8
661.8	202
662	200.3
662.2	197.9
662.4	195.7
662.6	193.5
662.8	191.8
663	190
663.2	188.7
663.4	187.1
663.6	185.4
663.8	183.5
664	181.6
664.2	180
664.4	178.2
664.6	177
664.8	175.5
665	174.2
665.2	172.6
665.4	171
665.6	168.9
665.8	167.1
666	165.4
666.2	164.5
666.4	163.7
666.6	162.6
666.8	161.1
667	159.1
667.2	157.7
667.4	156.1
667.6	154.6
667.8	152.8
668	151.4
668.2	149.9
668.4	148.9
668.6	147.4
668.8	146
669	144.4
669.2	143.1
669.4	141.8
669.6	140.3
669.8	139.1
670	137.7
670.2	136.3
670.4	134.8
670.6	133.5
670.8	132.1
671	131.1
671.2	130
671.4	129.1
671.6	128
671.8	126.8
672	125.2
672.2	123.9
672.4	122.7
672.6	121.6
672.8	120.9
673	119.9
673.2	119
673.4	117.8
673.6	116.5
673.8	115.2
674	114.2
674.2	113.1
674.4	112.4
674.6	111.5
674.8	110.7
675	109.8
675.2	108.5
675.4	107
675.6	105.6
675.8	104.5
676	103.4
676.2	102.7
676.4	101.7
676.6	100.7
676.8	99.47
677	98.41
677.2	97.31
677.4	96.62
677.6	96.01
677.8	95.27
678	94.38
678.2	93.17
678.4	92.27
678.6	91.42
678.8	90.99
679	90.15
679.2	89.38
679.4	88.41
679.6	87.86
679.8	87.14
680	86.49
680.2	85.64
680.4	84.75
680.6	83.78
680.8	82.97
681	82.47
681.2	81.71
681.4	81.24
681.6	80.37
681.8	79.6
682	78.49
682.2	77.74
682.4	76.8
682.6	76.36
682.8	75.71
683	75.14
683.2	74.16
683.4	73.2
683.6	72.41
683.8	71.56
684	71.03
684.2	70.42
684.4	69.95
684.6	69.14
684.8	68.51
685	67.45
685.2	66.9
685.4	66.36
685.6	66.07
685.8	65.49
686	64.93
686.2	64.04
686.4	63.27
686.6	62.76
686.8	62.07
687	61.59
687.2	61.19
687.4	60.89
687.6	60.39
687.8	59.99
688	59.21
688.2	58.69
688.4	58.05
688.6	57.45
688.8	56.76
689	56.19
689.2	55.66
689.4	55.45
689.6	54.98
689.8	54.39
690	53.98
690.2	53.49
690.4	53.08
690.6	52.74
[truncated: 47 more rows]
