# Supplementary material for: Sulfonamide-directed site-selective functionalization of unactivated C(sp3)−H enabled by photocatalytic sequential electron/proton transfer
Source: Nat Commun. 2024 Jun 14;15:5087. doi: 10.1038/s41467-024-49337-3 (PMC11178871; doi:10.1038/s41467-024-49337-3)
Supplement: Supplementary file 3 — Source Data [file 41467_2024_49337_MOESM3_ESM.zip › Source Data/Dataset 4. Stern-Volmer fluorescence quenching between PC and 2a/PC + 3.0 equiv 2a.xls]

## Sheet: 6_20230602_151333
Report date:	'15:13:37, 06/02/2023
Wavelength data table
Sample name	250.0nm	300.0nm	350.0nm	400.0nm	450.0nm	500.0nm	550.0nm	600.0nm	650.0nm	700.0nm	750.0nm	800.0nm
'6(EM)		11.83	9.253	693.9	1390	8043	5950	2046	339.3	35
Sample:	'6(EM)
File name:	6_20230602_151333.FDS
Run date:	'15:13:09, 06/02/2023
Operator:	F7000
Comment:	'1
Instrument
Model:	F-7000 FL Spectrophotometer
Serial number:	2919-010
ROM Version:	5J14000 12
Instrument parameters
Measurement type:	Wavelength scan
Scan mode:	Emission
Data mode:	Fluorescence
EX WL:	380.0 nm
EM Start WL:	300.0 nm
EM End WL:	700.0 nm
Scan speed:	1200 nm/min
Delay:	0.0 s
EX Slit:	20.0 nm
EM Slit:	20.0 nm
PMT Voltage:	400 V
Response:	0.01 s
Corrected spectra:	Off
Shutter control:	Off
Processing performed
Savitsky-Golay smoothed
Smoothing order:	3
Number of points:	7
Number of times:	1
Peak integration
Integration method:	Rectangular
Sensitivity:	1
Threshold:	1
Peaks
No.	Start(nm)	Apex(nm)	End(nm)	Height(Data)	Valley(nm)	Valley(Data)
1	340.6	380.6	412.6	6364	412.6	45.96
2	412.6	498.8	502.2	8056	502.2	8044
3	502.2	504.8	510.8	8094	510.8	7902
4	510.8	511.4	700	7916	700	35
Data points
nm	Data
300	11.83
300.2	11.7
300.4	11.62
300.6	11.58
300.8	11.51
301	11.46
301.2	11.46
301.4	11.43
301.6	11.38
301.8	11.33
302	11.26
302.2	11.25
302.4	11.28
302.6	11.26
302.8	11.23
303	11.16
303.2	11.14
303.4	11.14
303.6	11.12
303.8	11.07
304	10.95
304.2	10.81
304.4	10.7
304.6	10.71
304.8	10.71
305	10.71
305.2	10.68
305.4	10.65
305.6	10.59
305.8	10.54
306	10.44
306.2	10.34
306.4	10.26
306.6	10.18
306.8	10.13
307	10.08
307.2	10.05
307.4	10
307.6	9.925
307.8	9.818
308	9.789
308.2	9.757
308.4	9.705
308.6	9.629
308.8	9.508
309	9.393
309.2	9.381
309.4	9.297
309.6	9.229
309.8	9.184
310	9.104
310.2	9.01
310.4	8.943
310.6	8.811
310.8	8.793
311	8.799
311.2	8.797
311.4	8.734
311.6	8.675
311.8	8.554
312	8.482
312.2	8.411
312.4	8.331
312.6	8.229
312.8	8.245
313	8.234
313.2	8.232
313.4	8.123
313.6	7.947
313.8	7.77
314	7.732
314.2	7.703
314.4	7.707
314.6	7.665
314.8	7.59
315	7.501
315.2	7.458
315.4	7.379
315.6	7.284
315.8	7.262
316	7.236
316.2	7.223
316.4	7.19
316.6	7.084
316.8	6.934
317	6.836
317.2	6.746
317.4	6.744
317.6	6.726
317.8	6.67
318	6.615
318.2	6.509
318.4	6.441
318.6	6.429
318.8	6.389
319	6.361
319.2	6.32
319.4	6.189
319.6	6.123
319.8	6.067
320	6.036
320.2	5.998
320.4	6.005
320.6	5.952
320.8	5.88
321	5.787
321.2	5.708
321.4	5.672
321.6	5.656
321.8	5.633
322	5.585
322.2	5.53
322.4	5.464
322.6	5.407
322.8	5.345
323	5.306
323.2	5.277
323.4	5.257
323.6	5.223
323.8	5.188
324	5.158
324.2	5.115
324.4	5.069
324.6	5.017
324.8	4.966
325	4.94
325.2	4.896
325.4	4.851
325.6	4.802
325.8	4.751
326	4.732
326.2	4.745
326.4	4.716
326.6	4.674
326.8	4.652
327	4.573
327.2	4.541
327.4	4.521
327.6	4.455
327.8	4.403
328	4.376
328.2	4.302
328.4	4.294
328.6	4.282
328.8	4.264
329	4.239
329.2	4.218
329.4	4.148
329.6	4.152
329.8	4.146
330	4.105
330.2	4.062
330.4	4.039
330.6	3.973
330.8	3.966
331	3.937
331.2	3.939
331.4	3.939
331.6	3.975
331.8	3.981
332	3.951
332.2	3.866
332.4	3.829
332.6	3.799
332.8	3.808
333	3.785
333.2	3.788
333.4	3.767
333.6	3.783
333.8	3.787
334	3.752
334.2	3.662
334.4	3.637
334.6	3.626
334.8	3.628
335	3.612
335.2	3.571
335.4	3.574
335.6	3.596
335.8	3.628
336	3.617
336.2	3.584
336.4	3.502
336.6	3.486
336.8	3.473
337	3.501
337.2	3.522
337.4	3.525
337.6	3.494
337.8	3.476
338	3.442
338.2	3.43
338.4	3.41
338.6	3.45
338.8	3.488
339	3.489
339.2	3.462
339.4	3.431
339.6	3.403
339.8	3.437
340	3.431
340.2	3.392
340.4	3.348
340.6	3.337
340.8	3.347
341	3.375
341.2	3.391
341.4	3.408
341.6	3.402
341.8	3.402
342	3.398
342.2	3.383
342.4	3.365
342.6	3.383
342.8	3.417
343	3.417
343.2	3.424
343.4	3.454
343.6	3.466
343.8	3.501
344	3.558
344.2	3.573
344.4	3.632
344.6	3.694
344.8	3.72
345	3.769
345.2	3.804
345.4	3.881
345.6	3.942
345.8	4.027
346	4.1
346.2	4.188
346.4	4.223
346.6	4.287
346.8	4.315
347	4.443
347.2	4.606
347.4	4.817
347.6	5.018
347.8	5.151
348	5.259
348.2	5.401
348.4	5.619
348.6	5.941
348.8	6.4
349	6.798
349.2	7.226
349.4	7.66
349.6	8.101
349.8	8.639
350	9.253
350.2	10.09
350.4	11.08
350.6	12.19
350.8	13.32
351	14.52
351.2	15.54
351.4	17.08
351.6	18.77
351.8	20.86
352	23.17
352.2	25.65
352.4	28.09
352.6	30.56
352.8	33.07
353	36.03
353.2	39.58
353.4	43.81
353.6	48.6
353.8	53.19
354	58.12
354.2	62.76
354.4	67.99
354.6	73.86
354.8	80.56
355	88.25
355.2	96.76
355.4	105.8
355.6	114.9
355.8	124.2
356	133
356.2	143.7
356.4	154.6
356.6	169.1
356.8	183.1
357	199.1
357.2	213.4
357.4	228.4
357.6	241.8
357.8	258.6
358	275.1
358.2	296.6
358.4	318.1
358.6	341.1
358.8	362.8
359	383.4
359.2	404
359.4	426.9
359.6	453
359.8	483.7
360	518.1
360.2	551.5
360.4	587
360.6	617.2
360.8	650.3
361	684.5
361.2	723.6
361.4	765.8
361.6	812.3
361.8	856.6
362	901
362.2	941.8
362.4	980
362.6	1024
362.8	1067
363	1122
363.2	1173
363.4	1228
363.6	1274
363.8	1325
364	1365
364.2	1420
364.4	1470
364.6	1537
364.8	1599
365	1666
365.2	1728
365.4	1788
365.6	1845
365.8	1908
366	1975
366.2	2048
366.4	2129
366.6	2201
366.8	2278
367	2341
367.2	2408
367.4	2474
367.6	2549
367.8	2626
368	2710
368.2	2785
368.4	2860
368.6	2928
368.8	2991
369	3065
369.2	3138
369.4	3226
369.6	3310
369.8	3397
370	3471
370.2	3547
370.4	3607
370.6	3682
370.8	3754
371	3844
371.2	3932
371.4	4021
371.6	4100
371.8	4171
372	4236
372.2	4309
372.4	4386
372.6	4471
372.8	4558
373	4635
373.2	4712
373.4	4778
373.6	4843
373.8	4912
374	4982
374.2	5058
374.4	5136
374.6	5209
374.8	5277
375	5340
375.2	5396
375.4	5453
375.6	5511
375.8	5573
376	5634
376.2	5689
376.4	5745
376.6	5790
376.8	5836
377	5872
377.2	5915
377.4	5954
377.6	6008
377.8	6051
378	6098
378.2	6130
378.4	6163
378.6	6189
378.8	6217
379	6245
379.2	6268
379.4	6295
379.6	6308
379.8	6332
380	6340
380.2	6358
380.4	6356
380.6	6364
380.8	6355
381	6361
381.2	6358
381.4	6358
381.6	6349
381.8	6334
382	6314
382.2	6279
382.4	6250
382.6	6203
382.8	6174
383	6128
383.2	6106
383.4	6060
383.6	6032
383.8	5976
384	5935
384.2	5878
384.4	5838
384.6	5789
384.8	5747
385	5698
385.2	5644
385.4	5588
385.6	5521
385.8	5465
386	5400
386.2	5360
386.4	5307
386.6	5261
386.8	5195
387	5130
387.2	5052
387.4	4987
387.6	4920
387.8	4862
388	4805
388.2	4738
388.4	4673
388.6	4586
388.8	4507
389	4417
389.2	4345
389.4	4265
389.6	4204
389.8	4122
390	4050
390.2	3954
390.4	3861
390.6	3763
390.8	3674
391	3592
391.2	3519
391.4	3442
391.6	3360
391.8	3275
392	3181
392.2	3101
392.4	3020
392.6	2955
392.8	2889
393	2825
393.2	2751
393.4	2674
393.6	2592
393.8	2515
394	2441
394.2	2373
394.4	2314
394.6	2246
394.8	2183
395	2105
395.2	2028
395.4	1948
395.6	1879
395.8	1809
396	1750
396.2	1682
396.4	1618
396.6	1545
396.8	1473
397	1405
397.2	1343
397.4	1289
397.6	1239
397.8	1190
398	1139
398.2	1085
398.4	1029
398.6	979.2
398.8	931.9
399	892.5
399.2	855.6
399.4	817.2
399.6	777.8
399.8	735.2
400	693.9
400.2	657.6
400.4	626.1
400.6	598.1
400.8	573.6
401	545.9
401.2	518.9
401.4	488.6
401.6	458.9
401.8	431.3
402	407.3
402.2	386.2
402.4	368.9
402.6	350.2
402.8	332
403	311.8
403.2	291.9
403.4	274.1
403.6	258.2
403.8	244.4
404	232.2
404.2	219.9
404.4	207.9
404.6	194.9
404.8	181.8
405	170
405.2	159.6
405.4	151
405.6	143.7
405.8	136.1
406	128.5
406.2	120.4
406.4	112.8
406.6	106
406.8	100.3
407	95.35
407.2	91.26
407.4	86.98
407.6	82.97
407.8	78.69
408	74.69
408.2	71.28
408.4	68.31
408.6	65.77
408.8	63.72
409	61.62
409.2	59.78
409.4	57.77
409.6	55.74
409.8	53.92
410	52.34
410.2	51.06
410.4	50.24
410.6	49.58
410.8	48.98
411	48.28
411.2	47.69
411.4	47.17
411.6	46.93
411.8	46.71
412	46.52
412.2	46.21
412.4	46.08
412.6	45.96
412.8	46.05
413	46.13
413.2	46.29
413.4	46.52
413.6	46.64
413.8	46.76
414	46.85
414.2	46.91
414.4	47.04
414.6	47.32
414.8	47.52
415	47.66
415.2	47.58
415.4	47.51
415.6	47.63
415.8	47.97
416	48.33
416.2	48.65
416.4	48.82
416.6	48.95
416.8	49.16
417	49.32
417.2	49.51
417.4	49.71
417.6	49.81
417.8	49.99
418	50.16
418.2	50.27
418.4	50.62
418.6	50.76
418.8	50.9
419	51.12
419.2	51.45
419.4	51.77
419.6	52.07
419.8	52.34
420	52.57
420.2	52.9
420.4	53.27
420.6	53.6
420.8	53.84
421	54.11
421.2	54.43
421.4	54.78
421.6	55.01
421.8	55.32
422	55.69
422.2	56.14
422.4	56.73
422.6	57.11
422.8	57.32
423	57.64
423.2	57.99
423.4	58.54
423.6	59.05
423.8	59.62
424	60.03
424.2	60.55
424.4	60.95
424.6	61.41
424.8	61.85
425	62.62
425.2	63.35
425.4	64.05
425.6	64.74
425.8	65.49
426	66.13
426.2	66.7
426.4	67.37
426.6	67.98
426.8	68.81
427	69.79
427.2	70.71
427.4	71.49
427.6	72.47
427.8	73.48
428	74.7
428.2	75.88
428.4	77.02
428.6	78.24
428.8	79.41
429	80.7
429.2	81.97
429.4	83.59
429.6	84.96
429.8	86.67
430	88.29
430.2	90.12
430.4	91.8
430.6	93.82
430.8	95.71
431	97.65
431.2	99.53
431.4	101.8
431.6	104.1
431.8	106.6
432	109.3
432.2	111.9
432.4	114.5
432.6	116.9
432.8	119.5
433	122
433.2	125.1
433.4	128.2
433.6	132
433.8	135.3
434	139.2
434.2	142.4
434.4	145.8
434.6	149.3
434.8	153.2
435	157.7
435.2	162.9
435.4	167.9
435.6	172.9
435.8	177.9
436	182.6
436.2	188.1
436.4	194
436.6	201
436.8	207.7
437	214.9
437.2	221.7
437.4	228.3
437.6	234.8
437.8	242.2
438	249.4
438.2	257.6
438.4	266.1
438.6	274.4
438.8	282.7
439	290.3
439.2	298.2
439.4	306.7
439.6	316.1
439.8	326.6
440	338.2
440.2	349.6
440.4	361.2
440.6	372
440.8	382.4
441	393.7
441.2	405.7
441.4	420.2
441.6	435.1
441.8	450.2
442	464.6
442.2	478.2
442.4	490.8
442.6	505.5
442.8	520.5
443	538
443.2	555.5
443.4	573.3
443.6	590.3
443.8	605.7
444	620.7
444.2	637.1
444.4	655.1
444.6	676.4
444.8	699.3
445	721.5
445.2	743.4
445.4	763.6
445.6	783.3
445.8	805.2
446	828.3
446.2	854.7
446.4	881.8
446.6	908.6
446.8	933.7
447	957.4
447.2	979.3
447.4	1005
447.6	1030
447.8	1059
448	1089
448.2	1119
448.4	1146
448.6	1173
448.8	1195
449	1222
449.2	1252
449.4	1286
449.6	1322
449.8	1356
450	1390
450.2	1421
450.4	1452
450.6	1484
450.8	1520
451	1558
451.2	1601
451.4	1641
451.6	1679
451.8	1715
452	1747
452.2	1783
452.4	1819
452.6	1864
452.8	1907
453	1951
453.2	1990
453.4	2030
453.6	2062
453.8	2102
454	2141
454.2	2188
454.4	2235
454.6	2281
454.8	2324
455	2362
455.2	2399
455.4	2437
455.6	2483
455.8	2531
456	2588
456.2	2636
456.4	2688
456.6	2729
456.8	2773
457	2815
457.2	2863
457.4	2910
457.6	2964
457.8	3012
458	3057
458.2	3099
458.4	3136
458.6	3184
458.8	3226
459	3282
459.2	3330
459.4	3387
459.6	3434
459.8	3485
460	3522
460.2	3572
460.4	3616
460.6	3674
460.8	3728
461	3780
461.2	3829
461.4	3869
461.6	3911
461.8	3948
462	3995
462.2	4037
462.4	4093
462.6	4132
462.8	4180
463	4212
463.2	4252
463.4	4287
463.6	4331
463.8	4374
464	4423
464.2	4474
464.4	4520
464.6	4569
464.8	4603
465	4653
465.2	4693
465.4	4754
465.6	4804
465.8	4864
466	4903
466.2	4951
466.4	4980
466.6	5022
466.8	5058
467	5104
467.2	5148
467.4	5189
467.6	5228
467.8	5257
468	5292
468.2	5322
468.4	5362
468.6	5395
468.8	5439
469	5470
469.2	5509
469.4	5534
469.6	5563
469.8	5589
470	5620
470.2	5656
470.4	5692
470.6	5730
470.8	5760
471	5798
471.2	5820
471.4	5854
471.6	5876
471.8	5911
472	5941
472.2	5980
472.4	6006
472.6	6039
472.8	6066
473	6096
473.2	6128
473.4	6159
473.6	6193
473.8	6220
474	6254
474.2	6276
474.4	6306
474.6	6326
474.8	6357
475	6381
475.2	6416
475.4	6445
475.6	6476
475.8	6499
476	6521
476.2	6547
476.4	6567
476.6	6597
476.8	6613
477	6637
477.2	6650
477.4	6674
477.6	6687
477.8	6713
478	6727
478.2	6752
478.4	6772
478.6	6792
478.8	6814
479	6829
479.2	6846
479.4	6858
479.6	6878
479.8	6889
480	6916
480.2	6928
480.4	6953
480.6	6964
480.8	6984
481	6995
481.2	7014
481.4	7032
481.6	7053
481.8	7076
482	7095
482.2	7120
482.4	7134
482.6	7159
482.8	7173
483	7202
483.2	7219
483.4	7246
483.6	7258
483.8	7277
484	7289
484.2	7307
484.4	7326
484.6	7343
484.8	7361
485	7370
485.2	7387
485.4	7390
485.6	7407
485.8	7411
486	7429
486.2	7434
486.4	7457
486.6	7469
486.8	7489
487	7500
487.2	7514
487.4	7527
487.6	7537
487.8	7558
488	7569
488.2	7593
488.4	7601
488.6	7621
488.8	7616
489	7634
489.2	7631
489.4	7652
489.6	7659
489.8	7680
490	7691
490.2	7708
490.4	7720
490.6	7728
490.8	7745
491	7754
491.2	7777
491.4	7778
491.6	7799
491.8	7792
492	7809
492.2	7801
492.4	7816
492.6	7814
492.8	7828
493	7826
493.2	7835
493.4	7842
493.6	7846
493.8	7862
494	7867
494.2	7886
494.4	7888
494.6	7914
494.8	7915
495	7941
495.2	7939
495.4	7959
495.6	7958
495.8	7974
496	7983
496.2	7999
496.4	8008
496.6	8016
496.8	8028
497	8028
497.2	8045
497.4	8041
497.6	8053
497.8	8041
498	8050
498.2	8040
498.4	8053
498.6	8049
498.8	8056
499	8049
499.2	8049
499.4	8047
499.6	8044
499.8	8048
500	8043
500.2	8052
500.4	8045
500.6	8051
500.8	8038
501	8045
501.2	8038
501.4	8048
501.6	8044
501.8	8048
502	8044
502.2	8044
502.4	8047
502.6	8046
502.8	8056
503	8051
503.2	8062
503.4	8057
503.6	8074
503.8	8073
504	8086
504.2	8083
504.4	8090
504.6	8089
504.8	8094
505	8094
505.2	8088
505.4	8086
505.6	8077
505.8	8080
506	8069
506.2	8067
506.4	8048
506.6	8040
506.8	8027
507	8024
507.2	8017
507.4	8010
507.6	8001
507.8	7985
508	7979
508.2	7962
508.4	7961
508.6	7947
508.8	7951
509	7931
509.2	7933
509.4	7915
509.6	7916
509.8	7907
510	7909
510.2	7904
510.4	7904
510.6	7905
510.8	7902
511	7910
511.2	7906
511.4	7916
511.6	7905
511.8	7909
512	7896
512.2	7901
512.4	7890
512.6	7894
512.8	7881
513	7877
513.2	7868
513.4	7857
513.6	7848
513.8	7831
514	7827
514.2	7811
514.4	7814
514.6	7793
514.8	7793
515	7772
515.2	7772
515.4	7757
515.6	7758
515.8	7746
516	7746
516.2	7743
516.4	7740
516.6	7741
516.8	7728
517	7729
517.2	7714
517.4	7719
517.6	7703
517.8	7711
518	7695
518.2	7702
518.4	7685
518.6	7684
518.8	7671
519	7671
519.2	7667
519.4	7660
519.6	7656
519.8	7639
520	7638
520.2	7618
520.4	7620
520.6	7598
520.8	7604
521	7586
521.2	7593
521.4	7580
521.6	7586
521.8	7578
522	7581
522.2	7574
522.4	7569
522.6	7566
522.8	7553
523	7552
523.2	7533
523.4	7536
523.6	7516
523.8	7524
524	7509
524.2	7514
524.4	7495
524.6	7493
524.8	7477
525	7476
525.2	7466
525.4	7458
525.6	7447
525.8	7432
526	7434
526.2	7419
526.4	7420
526.6	7403
526.8	7403
527	7385
527.2	7389
527.4	7375
527.6	7379
527.8	7371
528	7372
528.2	7372
528.4	7371
528.6	7373
528.8	7366
529	7365
529.2	7349
529.4	7349
529.6	7332
529.8	7332
530	7315
530.2	7313
530.4	7298
530.6	7293
530.8	7277
531	7265
531.2	7248
531.4	7231
531.6	7222
531.8	7204
532	7198
532.2	7180
532.4	7171
532.6	7148
532.8	7141
533	7120
533.2	7118
533.4	7110
533.6	7111
533.8	7104
534	7101
534.2	7092
534.4	7081
534.6	7076
534.8	7060
535	7056
535.2	7042
535.4	7038
535.6	7022
535.8	7016
536	7002
536.2	6999
536.4	6994
536.6	6991
536.8	6990
537	6980
537.2	6976
537.4	6960
537.6	6954
537.8	6935
538	6929
538.2	6909
538.4	6901
538.6	6883
538.8	6873
539	6855
539.2	6837
539.4	6819
539.6	6796
539.8	6781
540	6756
540.2	6745
540.4	6716
540.6	6702
540.8	6673
541	6662
541.2	6637
541.4	6631
541.6	6612
541.8	6604
542	6590
542.2	6576
542.4	6563
542.6	6547
542.8	6541
543	6526
543.2	6525
543.4	6508
543.6	6508
543.8	6485
544	6480
544.2	6457
544.4	6453
544.6	6436
544.8	6430
545	6413
545.2	6397
545.4	6378
545.6	6354
545.8	6340
546	6311
546.2	6298
546.4	6270
546.6	6259
546.8	6229
547	6217
547.2	6184
547.4	6169
547.6	6142
547.8	6128
548	6109
548.2	6092
548.4	6075
548.6	6054
548.8	6040
549	6017
549.2	6009
549.4	5984
549.6	5978
549.8	5955
550	5950
550.2	5924
550.4	5913
550.6	5889
550.8	5878
551	5858
551.2	5843
551.4	5824
551.6	5804
551.8	5788
552	5760
552.2	5745
552.4	5714
552.6	5700
552.8	5673
553	5658
553.2	5628
553.4	5614
553.6	5591
553.8	5578
554	5559
554.2	5544
554.4	5530
554.6	5508
554.8	5495
555	5470
555.2	5455
555.4	5428
555.6	5415
555.8	5391
556	5380
556.2	5360
556.4	5347
556.6	5324
556.8	5308
557	5291
557.2	5272
557.4	5260
557.6	5242
557.8	5228
558	5207
558.2	5190
558.4	5161
558.6	5142
558.8	5114
559	5096
559.2	5071
559.4	5050
559.6	5027
559.8	5004
560	4983
560.2	4961
560.4	4944
560.6	4921
560.8	4907
561	4884
561.2	4871
561.4	4848
561.6	4834
561.8	4811
562	4797
562.2	4781
562.4	4770
562.6	4756
562.8	4742
563	4727
563.2	4708
563.4	4694
563.6	4674
563.8	4661
564	4641
564.2	4629
564.4	4611
564.6	4598
564.8	4578
565	4559
565.2	4539
565.4	4519
565.6	4505
565.8	4484
566	4467
566.2	4435
566.4	4411
566.6	4378
566.8	4359
567	4333
567.2	4321
567.4	4298
567.6	4282
567.8	4257
568	4235
568.2	4215
568.4	4197
568.6	4188
568.8	4176
569	4170
569.2	4155
569.4	4148
569.6	4130
569.8	4123
570	4107
570.2	4101
570.4	4088
570.6	4078
570.8	4063
571	4045
571.2	4027
571.4	4005
571.6	3992
571.8	3972
572	3961
572.2	3938
572.4	3926
572.6	3898
572.8	3882
573	3854
573.2	3837
573.4	3812
573.6	3799
573.8	3779
574	3764
574.2	3745
574.4	3723
574.6	3705
574.8	3685
575	3676
575.2	3660
575.4	3653
575.6	3637
575.8	3629
576	3609
576.2	3601
576.4	3583
576.6	3573
576.8	3561
577	3552
577.2	3538
577.4	3522
577.6	3508
577.8	3489
578	3480
578.2	3462
578.4	3452
578.6	3429
578.8	3417
579	3393
579.2	3381
579.4	3359
579.6	3343
579.8	3324
580	3311
580.2	3295
580.4	3282
580.6	3267
580.8	3248
581	3238
581.2	3222
581.4	3216
581.6	3203
581.8	3199
582	3185
582.2	3179
582.4	3166
582.6	3158
582.8	3146
583	3136
583.2	3124
583.4	3112
583.6	3101
583.8	3087
584	3076
584.2	3059
584.4	3044
584.6	3023
584.8	3009
585	2987
585.2	2972
585.4	2951
585.6	2933
585.8	2914
586	2898
586.2	2882
586.4	2868
586.6	2852
586.8	2834
587	2817
587.2	2796
587.4	2782
587.6	2766
587.8	2756
588	2743
588.2	2736
588.4	2723
588.6	2714
588.8	2702
589	2691
589.2	2679
589.4	2670
589.6	2663
589.8	2654
590	2649
590.2	2637
590.4	2628
590.6	2613
590.8	2602
591	2587
591.2	2579
591.4	2566
591.6	2555
591.8	2541
592	2525
592.2	2512
592.4	2497
592.6	2485
592.8	2468
593	2456
593.2	2438
593.4	2424
593.6	2407
593.8	2395
594	2381
594.2	2370
594.4	2357
594.6	2344
594.8	2332
595	2318
595.2	2307
595.4	2292
595.6	2284
595.8	2272
596	2265
596.2	2251
596.4	2242
596.6	2226
596.8	2216
597	2204
597.2	2195
597.4	2186
597.6	2178
597.8	2170
598	2158
598.2	2148
598.4	2135
598.6	2126
598.8	2112
599	2105
599.2	2093
599.4	2086
599.6	2073
599.8	2062
600	2046
600.2	2033
600.4	2020
600.6	2009
600.8	1999
601	1988
601.2	1978
601.4	1962
601.6	1952
601.8	1936
602	1928
602.2	1915
602.4	1907
602.6	1894
602.8	1883
603	1868
603.2	1855
603.4	1841
603.6	1829
603.8	1819
604	1807
604.2	1798
604.4	1786
604.6	1778
604.8	1765
605	1758
605.2	1747
605.4	1742
605.6	1733
605.8	1726
606	1716
606.2	1706
606.4	1697
606.6	1688
606.8	1680
607	1672
607.2	1665
607.4	1655
607.6	1648
607.8	1636
608	1628
608.2	1616
608.4	1607
608.6	1595
608.8	1586
609	1574
609.2	1565
609.4	1553
609.6	1541
609.8	1530
610	1518
610.2	1510
610.4	1501
610.6	1495
610.8	1485
611	1478
611.2	1465
611.4	1456
611.6	1445
611.8	1437
612	1429
612.2	1421
612.4	1411
612.6	1400
612.8	1391
613	1380
613.2	1371
613.4	1361
613.6	1355
613.8	1345
614	1338
614.2	1327
614.4	1318
614.6	1308
614.8	1301
615	1293
615.2	1286
615.4	1279
615.6	1271
615.8	1263
616	1254
616.2	1246
616.4	1237
616.6	1231
616.8	1224
617	1217
617.2	1207
617.4	1198
617.6	1188
617.8	1180
618	1173
618.2	1167
618.4	1160
618.6	1152
618.8	1146
619	1137
619.2	1131
619.4	1122
619.6	1116
619.8	1107
620	1101
620.2	1093
620.4	1086
620.6	1076
620.8	1067
621	1059
621.2	1050
621.4	1045
621.6	1038
621.8	1032
622	1025
622.2	1018
622.4	1010
622.6	1005
622.8	996.8
623	990.9
623.2	983.7
623.4	977.4
623.6	971.4
623.8	964.1
624	956.4
624.2	947.5
624.4	939.7
624.6	931
624.8	926
625	918.3
625.2	912.7
625.4	904.3
625.6	896.7
625.8	888.6
626	882.7
626.2	876.1
626.4	870.2
626.6	864.9
626.8	857.9
627	851.9
627.2	844.3
627.4	838.3
627.6	831
627.8	827
628	820.9
628.2	816.8
628.4	811
628.6	806.3
628.8	799.5
629	793.7
629.2	787.4
629.4	781.3
629.6	776.3
629.8	770.2
630	765.2
630.2	758.5
630.4	754
630.6	747.1
630.8	742.8
631	736.1
631.2	732.6
631.4	726.8
631.6	722.6
631.8	715.7
632	710.2
632.2	703.5
632.4	698.5
632.6	694.2
632.8	689.3
633	685
633.2	679.6
633.4	674.7
633.6	668.2
633.8	664.1
634	657.4
634.2	653.5
634.4	648.4
634.6	644.6
634.8	639.4
635	635.2
635.2	629.3
635.4	624.3
635.6	619.4
635.8	614.4
636	610.5
636.2	605.4
636.4	601.3
636.6	594.6
636.8	589.4
637	583
637.2	579
637.4	573.9
637.6	570.5
637.8	565.5
638	561.3
638.2	556.2
638.4	551.7
638.6	547
638.8	542.3
639	539.1
639.2	535.2
639.4	532.2
639.6	527.6
639.8	523.7
640	518.1
640.2	514.5
640.4	510
640.6	507.6
640.8	503.4
641	499.8
641.2	495.3
641.4	490.7
641.6	486.4
641.8	482.3
642	478.7
642.2	474.4
642.4	471.2
642.6	466.6
642.8	463.2
643	458.2
643.2	454.6
643.4	449.9
643.6	446.4
643.8	443.3
644	441.3
644.2	438.4
644.4	435.5
644.6	431.4
644.8	426.9
645	423.3
645.2	419.3
645.4	416.4
645.6	413
645.8	410.3
646	406.8
646.2	403.2
646.4	398.8
646.6	395.2
646.8	391.4
647	388.5
647.2	386
647.4	382.3
647.6	379.6
647.8	375.9
648	372.4
648.2	368.3
648.4	365.3
648.6	361.3
648.8	359
649	355.4
649.2	352.4
649.4	348.5
649.6	345.3
649.8	342
650	339.3
650.2	336.5
650.4	333.9
650.6	331.4
650.8	328.9
651	326.8
651.2	323.9
651.4	321.5
651.6	318.3
651.8	315.9
652	313.7
652.2	312.2
652.4	310
652.6	307.6
652.8	304.9
653	302
653.2	299.8
653.4	297.2
653.6	294.7
653.8	291.5
654	288.9
654.2	285.9
654.4	283.5
654.6	280.4
654.8	277.7
655	275.1
655.2	272.9
655.4	270.5
655.6	267.8
655.8	264.6
656	261.6
656.2	259.3
656.4	256.8
656.6	254.9
656.8	252.2
657	249.8
657.2	247.4
657.4	245.4
657.6	243.1
657.8	241.4
658	239.4
658.2	237.9
658.4	236.5
658.6	234.7
658.8	233.1
659	230.6
659.2	228.7
659.4	226.7
659.6	225.2
659.8	223.1
660	221.9
660.2	219.7
660.4	218.3
660.6	216
660.8	214.1
661	211.7
661.2	209.7
661.4	207.4
661.6	205.2
661.8	202.9
662	200.3
662.2	197.9
662.4	195.5
662.6	193.8
662.8	191.5
663	190.3
663.2	188.3
663.4	186.8
663.6	185
663.8	183.6
664	181.6
664.2	180.1
664.4	178.6
664.6	177.3
664.8	176.4
665	175.2
665.2	173.8
665.4	171.8
665.6	170.4
665.8	168.5
666	167.5
666.2	166
666.4	164.9
666.6	163.2
666.8	162
667	160.2
667.2	158.8
667.4	157.1
667.6	155.5
667.8	153.9
668	152.2
668.2	150.8
668.4	149.3
668.6	147.7
668.8	145.9
669	144.8
669.2	143.1
669.4	142.3
669.6	141
669.8	139.8
670	138.3
670.2	136.6
670.4	135.2
670.6	133.9
670.8	132.8
671	131.8
671.2	130.7
671.4	129.1
671.6	128.4
671.8	127.1
672	126
672.2	124.6
672.4	123.5
672.6	122.2
672.8	121.2
673	120.3
673.2	119.1
673.4	117.7
673.6	116.8
673.8	115.5
674	114.3
674.2	113.5
674.4	112.6
674.6	111.4
674.8	110.3
675	109
675.2	107.5
675.4	106.4
675.6	105.3
675.8	104.5
676	103.8
676.2	103
676.4	102
676.6	100.8
676.8	99.47
677	98.4
677.2	97.58
677.4	96.66
677.6	95.98
677.8	94.98
678	94.23
678.2	93.4
678.4	92.53
678.6	91.57
678.8	90.93
679	90.07
679.2	89.57
679.4	89.05
679.6	88.17
679.8	87.26
680	86.38
680.2	85.54
680.4	84.86
680.6	84.32
680.8	83.68
681	82.89
681.2	81.92
681.4	80.99
681.6	80
681.8	79.3
682	78.52
682.2	77.69
682.4	77.13
682.6	76.39
682.8	75.83
683	75.04
683.2	74.14
683.4	73.19
683.6	72.47
683.8	71.73
684	71.14
684.2	70.38
684.4	69.88
684.6	69.27
684.8	68.63
685	68.08
685.2	67.41
685.4	66.94
685.6	66.46
685.8	65.92
686	65.22
686.2	64.51
686.4	63.77
686.6	63.19
686.8	62.7
687	62.31
687.2	61.85
687.4	61.25
687.6	60.62
687.8	59.83
688	59.19
688.2	58.54
688.4	58.17
688.6	57.62
688.8	57.18
689	56.58
689.2	56
689.4	55.25
689.6	54.68
689.8	54.07
690	53.65
690.2	53.22
690.4	53.06
690.6	52.83
690.8	52.44
[truncated: 46 more rows]
