# Supplementary material for: Sulfonamide-directed site-selective functionalization of unactivated C(sp3)−H enabled by photocatalytic sequential electron/proton transfer
Source: Nat Commun. 2024 Jun 14;15:5087. doi: 10.1038/s41467-024-49337-3 (PMC11178871; doi:10.1038/s41467-024-49337-3)
Supplement: Supplementary file 3 — Source Data [file 41467_2024_49337_MOESM3_ESM.zip › Source Data/Dataset 4. Stern-Volmer fluorescence quenching between PC and 2a/PC + 4.0 equiv 2a.xls]

## Sheet: 6_20230602_153017
Report date:	'15:30:19, 06/02/2023
Wavelength data table
Sample name	250.0nm	300.0nm	350.0nm	400.0nm	450.0nm	500.0nm	550.0nm	600.0nm	650.0nm	700.0nm	750.0nm	800.0nm
'6(EM)		14.09	10.55	721.9	1365	7903	5950	2064	345.9	35.4
Sample:	'6(EM)
File name:	6_20230602_153017.FDS
Run date:	'15:29:54, 06/02/2023
Operator:	F7000
Comment:	'1
Instrument
Model:	F-7000 FL Spectrophotometer
Serial number:	2919-010
ROM Version:	5J14000 12
Instrument parameters
Measurement type:	Wavelength scan
Scan mode:	Emission
Data mode:	Fluorescence
EX WL:	380.0 nm
EM Start WL:	300.0 nm
EM End WL:	700.0 nm
Scan speed:	1200 nm/min
Delay:	0.0 s
EX Slit:	20.0 nm
EM Slit:	20.0 nm
PMT Voltage:	400 V
Response:	0.01 s
Corrected spectra:	Off
Shutter control:	Off
Processing performed
Savitsky-Golay smoothed
Smoothing order:	3
Number of points:	7
Number of times:	1
Peak integration
Integration method:	Rectangular
Sensitivity:	1
Threshold:	1
Peaks
No.	Start(nm)	Apex(nm)	End(nm)	Height(Data)	Valley(nm)	Valley(Data)
1	339.4	380.6	412.6	6606	412.6	46.74
2	412.6	503.6	700	7952	700	35.4
Data points
nm	Data
300	14.09
300.2	13.99
300.4	13.93
300.6	13.91
300.8	13.92
301	13.88
301.2	13.91
301.4	13.87
301.6	13.78
301.8	13.81
302	13.82
302.2	13.7
302.4	13.63
302.6	13.55
302.8	13.47
303	13.42
303.2	13.4
303.4	13.27
303.6	13.18
303.8	13.16
304	13.13
304.2	13.1
304.4	13.08
304.6	12.99
304.8	12.9
305	12.86
305.2	12.76
305.4	12.74
305.6	12.65
305.8	12.55
306	12.42
306.2	12.37
306.4	12.28
306.6	12.31
306.8	12.29
307	12.19
307.2	12.07
307.4	12
307.6	11.9
307.8	11.78
308	11.72
308.2	11.65
308.4	11.62
308.6	11.52
308.8	11.44
309	11.24
309.2	11.14
309.4	11.15
309.6	11.14
309.8	11.05
310	10.99
310.2	10.89
310.4	10.77
310.6	10.69
310.8	10.56
311	10.51
311.2	10.47
311.4	10.42
311.6	10.29
311.8	10.15
312	9.931
312.2	9.839
312.4	9.779
312.6	9.726
312.8	9.706
313	9.665
313.2	9.526
313.4	9.425
313.6	9.352
313.8	9.286
314	9.225
314.2	9.176
314.4	9.042
314.6	8.941
314.8	8.865
315	8.77
315.2	8.719
315.4	8.69
315.6	8.612
315.8	8.554
316	8.466
316.2	8.38
316.4	8.297
316.6	8.161
316.8	8.066
317	7.997
317.2	7.92
317.4	7.898
317.6	7.876
317.8	7.808
318	7.738
318.2	7.672
318.4	7.558
318.6	7.446
318.8	7.337
319	7.23
319.2	7.143
319.4	7.141
319.6	7.111
319.8	7.05
320	6.977
320.2	6.913
320.4	6.864
320.6	6.849
320.8	6.788
321	6.668
321.2	6.608
321.4	6.545
321.6	6.492
321.8	6.437
322	6.422
322.2	6.357
322.4	6.328
322.6	6.273
322.8	6.207
323	6.128
323.2	6.116
323.4	6.024
323.6	5.929
323.8	5.86
324	5.805
324.2	5.778
324.4	5.769
324.6	5.691
324.8	5.621
325	5.546
325.2	5.504
325.4	5.51
325.6	5.491
325.8	5.43
326	5.374
326.2	5.275
326.4	5.227
326.6	5.207
326.8	5.188
327	5.168
327.2	5.128
327.4	5.06
327.6	4.996
327.8	4.925
328	4.889
328.2	4.902
328.4	4.907
328.6	4.871
328.8	4.83
329	4.771
329.2	4.74
329.4	4.703
329.6	4.668
329.8	4.593
330	4.585
330.2	4.553
330.4	4.541
330.6	4.475
330.8	4.436
331	4.379
331.2	4.376
331.4	4.361
331.6	4.338
331.8	4.271
332	4.252
332.2	4.227
332.4	4.232
332.6	4.219
332.8	4.173
333	4.084
333.2	4.066
333.4	4.056
333.6	4.081
333.8	4.052
334	4.009
334.2	3.955
334.4	3.926
334.6	3.928
334.8	3.947
335	3.938
335.2	3.916
335.4	3.904
335.6	3.864
335.8	3.816
336	3.786
336.2	3.744
336.4	3.731
336.6	3.765
336.8	3.751
337	3.725
337.2	3.737
337.4	3.711
337.6	3.692
337.8	3.674
338	3.65
338.2	3.627
338.4	3.652
338.6	3.652
338.8	3.593
339	3.569
339.2	3.575
339.4	3.563
339.6	3.601
339.8	3.632
340	3.615
340.2	3.608
340.4	3.609
340.6	3.578
340.8	3.58
341	3.607
341.2	3.604
341.4	3.582
341.6	3.601
341.8	3.593
342	3.593
342.2	3.61
342.4	3.606
342.6	3.557
342.8	3.568
343	3.611
343.2	3.639
343.4	3.69
343.6	3.735
343.8	3.705
344	3.743
344.2	3.791
344.4	3.843
344.6	3.902
344.8	3.95
345	3.944
345.2	3.985
345.4	4.035
345.6	4.116
345.8	4.212
346	4.325
346.2	4.396
346.4	4.5
346.6	4.619
346.8	4.723
347	4.888
347.2	5.065
347.4	5.265
347.6	5.473
347.8	5.631
348	5.816
348.2	6.055
348.4	6.374
348.6	6.759
348.8	7.234
349	7.69
349.2	8.257
349.4	8.711
349.6	9.277
349.8	9.83
350	10.55
350.2	11.41
350.4	12.51
350.6	13.72
350.8	15.04
351	16.31
351.2	17.58
351.4	19.22
351.6	21.01
351.8	23.41
352	25.81
352.2	28.48
352.4	31.07
352.6	33.85
352.8	36.56
353	39.96
353.2	43.58
353.4	47.92
353.6	52.7
353.8	57.76
354	63.19
354.2	68.49
354.4	74.18
354.6	80.25
354.8	87.36
355	95.45
355.2	105.3
355.4	114.7
355.6	125
355.8	134.1
356	143.9
356.2	154.9
356.4	167.8
356.6	182.5
356.8	198.5
357	214.6
357.2	230.9
357.4	247
357.6	262.1
357.8	280
358	298.2
358.2	320.5
358.4	343.3
358.6	367.9
358.8	390.4
359	413
359.2	433.7
359.4	459.2
359.6	486.2
359.8	519.4
360	554.4
360.2	589.8
360.4	624.7
360.6	657.4
360.8	690.6
361	725.7
361.2	765.9
361.4	809.9
361.6	858.9
361.8	903.7
362	951.2
362.2	992
362.4	1036
362.6	1080
362.8	1130
363	1182
363.2	1239
363.4	1293
363.6	1347
363.8	1397
364	1444
364.2	1499
364.4	1555
364.6	1622
364.8	1691
365	1760
365.2	1827
365.4	1892
365.6	1951
365.8	2019
366	2088
366.2	2167
366.4	2248
366.6	2326
366.8	2401
367	2472
367.2	2537
367.4	2609
367.6	2683
367.8	2766
368	2847
368.2	2929
368.4	3002
368.6	3073
368.8	3137
369	3211
369.2	3284
369.4	3374
369.6	3463
369.8	3550
370	3633
370.2	3707
370.4	3780
370.6	3856
370.8	3941
371	4032
371.2	4134
371.4	4220
371.6	4312
371.8	4381
372	4457
372.2	4530
372.4	4617
372.6	4701
372.8	4796
373	4872
373.2	4949
373.4	5014
373.6	5074
373.8	5143
374	5207
374.2	5287
374.4	5358
374.6	5437
374.8	5493
375	5562
375.2	5607
375.4	5680
375.6	5738
375.8	5815
376	5877
376.2	5943
376.4	6001
376.6	6055
376.8	6106
377	6151
377.2	6206
377.4	6246
377.6	6307
377.8	6338
378	6389
378.2	6410
378.4	6452
378.6	6468
378.8	6505
379	6519
379.2	6548
379.4	6559
379.6	6572
379.8	6581
380	6585
380.2	6599
380.4	6595
380.6	6606
380.8	6592
381	6602
381.2	6584
381.4	6593
381.6	6573
381.8	6571
382	6543
382.2	6527
382.4	6494
382.6	6467
382.8	6441
383	6415
383.2	6394
383.4	6353
383.6	6324
383.8	6266
384	6230
384.2	6173
384.4	6137
384.6	6081
384.8	6042
385	5979
385.2	5928
385.4	5854
385.6	5781
385.8	5706
386	5630
386.2	5567
386.4	5495
386.6	5431
386.8	5347
387	5272
387.2	5179
387.4	5110
387.6	5027
387.8	4968
388	4899
388.2	4836
388.4	4762
388.6	4683
388.8	4601
389	4520
389.2	4449
389.4	4378
389.6	4322
389.8	4247
390	4181
390.2	4090
390.4	4012
390.6	3923
390.8	3849
391	3769
391.2	3701
391.4	3619
391.6	3540
391.8	3449
392	3357
392.2	3270
392.4	3183
392.6	3112
392.8	3038
393	2963
393.2	2879
393.4	2791
393.6	2694
393.8	2609
394	2523
394.2	2451
394.4	2383
394.6	2311
394.8	2240
395	2156
395.2	2073
395.4	1989
395.6	1914
395.8	1841
396	1780
396.2	1710
396.4	1646
396.6	1571
396.8	1501
397	1434
397.2	1375
397.4	1321
397.6	1275
397.8	1225
398	1175
398.2	1121
398.4	1066
398.6	1017
398.8	970.4
399	929.9
399.2	890.9
399.4	851.3
399.6	809.7
399.8	766.3
400	721.9
400.2	683
400.4	648.1
400.6	618.6
400.8	592.3
401	563.7
401.2	534.9
401.4	503.3
401.6	472.7
401.8	443.8
402	418.9
402.2	396
402.4	377.3
402.6	357.4
402.8	338.7
403	318.1
403.2	298.5
403.4	279.8
403.6	263.4
403.8	249
404	236.5
404.2	223.8
404.4	211.7
404.6	198.3
404.8	185.5
405	173.8
405.2	163.5
405.4	154.5
405.6	146.6
405.8	138.4
406	130.8
406.2	122.6
406.4	114.8
406.6	108
406.8	102
407	96.85
407.2	92.47
407.4	88.02
407.6	83.94
407.8	79.9
408	75.86
408.2	72.37
408.4	69.22
408.6	66.46
408.8	64.37
409	62.38
409.2	60.38
409.4	58.35
409.6	56.34
409.8	54.5
410	53.02
410.2	51.87
410.4	50.98
410.6	50.21
410.8	49.5
411	48.75
411.2	48.21
411.4	47.78
411.6	47.45
411.8	47.22
412	47.07
412.2	46.88
412.4	46.77
412.6	46.74
412.8	46.78
413	46.92
413.2	47.04
413.4	47.2
413.6	47.27
413.8	47.39
414	47.44
414.2	47.63
414.4	47.67
414.6	47.9
414.8	48
415	48.14
415.2	48.18
415.4	48.25
415.6	48.48
415.8	48.92
416	49.18
416.2	49.52
416.4	49.7
416.6	49.71
416.8	49.89
417	50.14
417.2	50.37
417.4	50.59
417.6	50.86
417.8	51.05
418	51.35
418.2	51.47
418.4	51.77
418.6	51.99
418.8	52.34
419	52.67
419.2	52.94
419.4	53.09
419.6	53.35
419.8	53.62
420	53.88
420.2	54.31
420.4	54.63
420.6	54.95
420.8	55.32
421	55.71
421.2	55.93
421.4	56.33
421.6	56.58
421.8	56.91
422	57.19
422.2	57.62
422.4	57.96
422.6	58.31
422.8	58.6
423	59.12
423.2	59.49
423.4	60.1
423.6	60.68
423.8	61.25
424	61.76
424.2	62.03
424.4	62.34
424.6	62.77
424.8	63.29
425	63.86
425.2	64.52
425.4	65.18
425.6	66.09
425.8	67.01
426	67.87
426.2	68.43
426.4	69.03
426.6	69.78
426.8	70.74
427	71.74
427.2	72.95
427.4	73.76
427.6	74.78
427.8	75.68
428	76.8
428.2	77.75
428.4	78.85
428.6	79.92
428.8	81.28
429	82.57
429.2	83.93
429.4	85.02
429.6	86.28
429.8	87.72
430	89.12
430.2	90.87
430.4	92.77
430.6	94.8
430.8	96.91
431	98.67
431.2	100
431.4	101.9
431.6	104.1
431.8	106.7
432	109.7
432.2	112.6
432.4	115.2
432.6	117.6
432.8	120
433	122.4
433.2	125.5
433.4	128.8
433.6	132.7
433.8	136.3
434	140
434.2	143.1
434.4	146.2
434.6	149.8
434.8	153.9
435	158.7
435.2	163.6
435.4	168.7
435.6	173.3
435.8	178.7
436	183.3
436.2	188.8
436.4	193.9
436.6	200.7
436.8	207
437	214.4
437.2	220.9
437.4	227.7
437.6	233.4
437.8	240.3
438	246.9
438.2	254.8
438.4	263.3
438.6	271.8
438.8	280.3
439	287.9
439.2	295.4
439.4	303
439.6	312
439.8	321.9
440	333.2
440.2	343.9
440.4	354.9
440.6	365
440.8	375.8
441	387.3
441.2	399.9
441.4	413.9
441.6	428.4
441.8	443.2
442	457.4
442.2	471.3
442.4	483.5
442.6	498.3
442.8	512.7
443	530.4
443.2	547.8
443.4	566.3
443.6	582.6
443.8	598.4
444	612.8
444.2	629
444.4	646.5
444.6	667.5
444.8	689.9
445	711.6
445.2	733.5
445.4	752.2
445.6	771.7
445.8	791.5
446	814.5
446.2	839.7
446.4	867.1
446.6	892.1
446.8	916.7
447	938.4
447.2	960.1
447.4	984.2
447.6	1009
447.8	1037
448	1066
448.2	1095
448.4	1122
448.6	1148
448.8	1171
449	1199
449.2	1227
449.4	1262
449.6	1297
449.8	1331
450	1365
450.2	1396
450.4	1425
450.6	1457
450.8	1492
451	1531
451.2	1574
451.4	1614
451.6	1652
451.8	1684
452	1715
452.2	1748
452.4	1784
452.6	1826
452.8	1869
453	1911
453.2	1948
453.4	1984
453.6	2015
453.8	2053
454	2090
454.2	2137
454.4	2181
454.6	2227
454.8	2269
455	2309
455.2	2346
455.4	2386
455.6	2430
455.8	2479
456	2531
456.2	2580
456.4	2630
456.6	2671
456.8	2712
457	2751
457.2	2795
457.4	2842
457.6	2895
457.8	2941
458	2987
458.2	3031
458.4	3070
458.6	3115
458.8	3156
459	3207
459.2	3253
459.4	3308
459.6	3352
459.8	3402
460	3442
460.2	3493
460.4	3538
460.6	3593
460.8	3644
461	3694
461.2	3742
461.4	3784
461.6	3826
461.8	3862
462	3907
462.2	3945
462.4	3996
462.6	4035
462.8	4086
463	4120
463.2	4163
463.4	4198
463.6	4240
463.8	4285
464	4334
464.2	4383
464.4	4429
464.6	4475
464.8	4509
465	4561
465.2	4596
465.4	4655
465.6	4700
465.8	4756
466	4796
466.2	4846
466.4	4878
466.6	4922
466.8	4958
467	4999
467.2	5043
467.4	5079
467.6	5121
467.8	5149
468	5184
468.2	5203
468.4	5244
468.6	5271
468.8	5319
469	5349
469.2	5388
469.4	5413
469.6	5448
469.8	5481
470	5515
470.2	5552
470.4	5581
470.6	5619
470.8	5645
471	5680
471.2	5697
471.4	5735
471.6	5759
471.8	5805
472	5832
472.2	5870
472.4	5898
472.6	5930
472.8	5959
473	5988
473.2	6018
473.4	6042
473.6	6074
473.8	6090
474	6120
474.2	6134
474.4	6163
474.6	6177
474.8	6206
475	6224
475.2	6257
475.4	6278
475.6	6305
475.8	6327
476	6346
476.2	6366
476.4	6388
476.6	6414
476.8	6430
477	6458
477.2	6469
477.4	6492
477.6	6505
477.8	6530
478	6542
478.2	6566
478.4	6587
478.6	6610
478.8	6635
479	6655
479.2	6683
479.4	6701
479.6	6731
479.8	6751
480	6786
480.2	6805
480.4	6835
480.6	6848
480.8	6868
481	6883
481.2	6902
481.4	6918
481.6	6928
481.8	6945
482	6954
482.2	6973
482.4	6978
482.6	6996
482.8	6998
483	7019
483.2	7025
483.4	7041
483.6	7050
483.8	7065
484	7075
484.2	7086
484.4	7098
484.6	7103
484.8	7125
485	7135
485.2	7165
485.4	7178
485.6	7209
485.8	7224
486	7255
486.2	7267
486.4	7294
486.6	7312
486.8	7336
487	7359
487.2	7374
487.4	7395
487.6	7402
487.8	7421
488	7422
488.2	7446
488.4	7445
488.6	7464
488.8	7458
489	7469
489.2	7464
489.4	7477
489.6	7479
489.8	7484
490	7490
490.2	7492
490.4	7510
490.6	7515
490.8	7539
491	7542
491.2	7567
491.4	7570
491.6	7602
491.8	7608
492	7635
492.2	7641
492.4	7659
492.6	7674
492.8	7691
493	7707
493.2	7716
493.4	7731
493.6	7729
493.8	7753
494	7747
494.2	7771
494.4	7762
494.6	7781
494.8	7774
495	7794
495.2	7791
495.4	7806
495.6	7805
495.8	7813
496	7821
496.2	7826
496.4	7841
496.6	7836
496.8	7848
497	7834
497.2	7844
497.4	7830
497.6	7848
497.8	7843
498	7861
498.2	7861
498.4	7878
498.6	7881
498.8	7889
499	7896
499.2	7896
499.4	7908
499.6	7905
499.8	7915
500	7903
500.2	7915
500.4	7903
500.6	7920
500.8	7910
501	7924
501.2	7921
501.4	7931
501.6	7930
501.8	7935
502	7938
502.2	7940
502.4	7950
502.6	7940
502.8	7949
503	7938
503.2	7952
503.4	7940
503.6	7952
503.8	7938
504	7943
504.2	7933
504.4	7937
504.6	7927
504.8	7926
505	7923
505.2	7913
505.4	7914
505.6	7901
505.8	7905
506	7893
506.2	7907
506.4	7898
506.6	7907
506.8	7893
507	7899
507.2	7888
507.4	7895
507.6	7894
507.8	7895
508	7894
508.2	7887
508.4	7886
508.6	7868
508.8	7869
509	7852
509.2	7850
509.4	7831
509.6	7829
509.8	7811
510	7810
510.2	7798
510.4	7789
510.6	7779
510.8	7768
511	7771
511.2	7764
511.4	7769
511.6	7760
511.8	7764
512	7751
512.2	7756
512.4	7742
512.6	7746
512.8	7738
513	7742
513.2	7740
513.4	7738
513.6	7740
513.8	7738
514	7738
514.2	7731
514.4	7732
514.6	7718
514.8	7721
515	7708
515.2	7707
515.4	7693
515.6	7691
515.8	7678
516	7673
516.2	7665
516.4	7655
516.6	7651
516.8	7641
517	7643
517.2	7630
517.4	7632
517.6	7614
517.8	7616
518	7599
518.2	7604
518.4	7593
518.6	7595
518.8	7587
519	7583
519.2	7578
519.4	7572
519.6	7568
519.8	7555
520	7555
520.2	7541
520.4	7544
520.6	7531
520.8	7535
521	7521
521.2	7520
521.4	7507
521.6	7503
521.8	7492
522	7487
522.2	7480
522.4	7468
522.6	7464
522.8	7450
523	7449
523.2	7437
523.4	7440
523.6	7428
523.8	7432
524	7422
524.2	7423
524.4	7413
524.6	7410
524.8	7403
525	7400
525.2	7399
525.4	7388
525.6	7386
525.8	7367
526	7369
526.2	7356
526.4	7361
526.6	7343
526.8	7341
527	7321
527.2	7321
527.4	7308
527.6	7301
527.8	7293
528	7281
528.2	7279
528.4	7267
528.6	7267
528.8	7250
529	7258
529.2	7237
529.4	7239
529.6	7219
529.8	7220
530	7205
530.2	7209
530.4	7202
530.6	7200
530.8	7196
531	7182
531.2	7179
531.4	7165
531.6	7168
531.8	7149
532	7157
532.2	7136
532.4	7141
532.6	7121
532.8	7122
533	7102
533.2	7101
533.4	7088
533.6	7081
533.8	7076
534	7065
534.2	7063
534.4	7050
534.6	7055
534.8	7039
535	7049
535.2	7027
535.4	7032
535.6	7011
535.8	7008
536	6985
536.2	6982
536.4	6969
536.6	6964
536.8	6954
537	6934
537.2	6922
537.4	6899
537.6	6895
537.8	6871
538	6868
538.2	6840
538.4	6839
538.6	6813
538.8	6810
539	6786
539.2	6775
539.4	6752
539.6	6739
539.8	6726
540	6715
540.2	6707
540.4	6688
540.6	6682
540.8	6659
541	6656
541.2	6635
541.4	6634
541.6	6614
541.8	6612
542	6592
542.2	6585
542.4	6568
542.6	6559
542.8	6548
543	6538
543.2	6529
543.4	6509
543.6	6501
543.8	6477
544	6468
544.2	6443
544.4	6433
544.6	6406
544.8	6397
545	6372
545.2	6359
545.4	6336
545.6	6316
545.8	6297
546	6275
546.2	6259
546.4	6238
546.6	6229
546.8	6204
547	6192
547.2	6160
547.4	6144
547.6	6119
547.8	6108
548	6088
548.2	6075
548.4	6057
548.6	6041
548.8	6028
549	6009
549.2	5998
549.4	5978
549.6	5970
549.8	5952
550	5950
550.2	5929
550.4	5920
550.6	5895
550.8	5879
551	5858
551.2	5842
551.4	5822
551.6	5799
551.8	5777
552	5750
552.2	5736
552.4	5711
552.6	5699
552.8	5674
553	5659
553.2	5633
553.4	5618
553.6	5599
553.8	5586
554	5568
554.2	5551
554.4	5538
554.6	5518
554.8	5508
555	5484
555.2	5467
555.4	5439
555.6	5424
555.8	5400
556	5387
556.2	5365
556.4	5348
556.6	5325
556.8	5302
557	5280
557.2	5258
557.4	5248
557.6	5229
557.8	5220
558	5198
558.2	5186
558.4	5165
558.6	5154
558.8	5134
559	5123
559.2	5105
559.4	5089
559.6	5072
559.8	5053
560	5038
560.2	5017
560.4	5007
560.6	4982
560.8	4970
561	4942
561.2	4926
561.4	4897
561.6	4882
561.8	4856
562	4840
562.2	4816
562.4	4799
562.6	4779
562.8	4757
563	4740
563.2	4713
563.4	4698
563.6	4670
563.8	4658
564	4630
564.2	4619
564.4	4592
564.6	4578
564.8	4555
565	4544
565.2	4525
565.4	4513
565.6	4499
565.8	4481
566	4471
566.2	4449
566.4	4439
566.6	4416
566.8	4409
567	4384
567.2	4380
567.4	4359
567.6	4351
567.8	4330
568	4318
568.2	4297
568.4	4285
568.6	4268
568.8	4250
569	4237
569.2	4215
569.4	4203
569.6	4176
569.8	4158
570	4128
570.2	4118
570.4	4094
570.6	4085
570.8	4061
571	4046
571.2	4025
571.4	4009
571.6	3992
571.8	3974
572	3962
572.2	3945
572.4	3939
572.6	3917
572.8	3909
573	3885
573.2	3874
573.4	3852
573.6	3844
573.8	3824
574	3813
574.2	3795
574.4	3779
574.6	3764
574.8	3748
575	3736
575.2	3718
575.4	3709
575.6	3689
575.8	3677
576	3654
576.2	3641
576.4	3620
576.6	3611
576.8	3595
577	3585
577.2	3571
577.4	3555
577.6	3541
577.8	3525
578	3513
578.2	3498
578.4	3490
578.6	3473
578.8	3463
579	3442
579.2	3428
579.4	3407
579.6	3392
579.8	3374
580	3360
580.2	3343
580.4	3324
580.6	3306
580.8	3284
581	3268
581.2	3249
581.4	3240
581.6	3224
581.8	3216
582	3202
582.2	3191
582.4	3174
582.6	3162
582.8	3147
583	3136
583.2	3125
583.4	3112
583.6	3102
583.8	3085
584	3073
584.2	3055
584.4	3045
584.6	3030
584.8	3023
585	3009
585.2	3000
585.4	2985
585.6	2971
585.8	2958
586	2945
586.2	2935
586.4	2922
586.6	2912
586.8	2896
587	2884
587.2	2863
587.4	2850
587.6	2831
587.8	2817
588	2802
588.2	2789
588.4	2775
588.6	2761
588.8	2746
589	2728
589.2	2715
589.4	2698
589.6	2690
589.8	2672
590	2660
590.2	2641
590.4	2629
590.6	2611
590.8	2601
591	2587
591.2	2577
591.4	2564
591.6	2551
591.8	2540
592	2526
592.2	2517
592.4	2505
592.6	2498
592.8	2485
593	2479
593.2	2465
593.4	2455
593.6	2441
593.8	2429
594	2417
594.2	2407
594.4	2398
594.6	2387
594.8	2379
595	2364
595.2	2355
595.4	2339
595.6	2332
595.8	2316
596	2309
596.2	2292
596.4	2281
596.6	2264
596.8	2253
597	2235
597.2	2222
597.4	2210
597.6	2199
597.8	2189
598	2177
598.2	2166
598.4	2150
598.6	2142
598.8	2127
599	2120
599.2	2108
599.4	2101
599.6	2087
599.8	2078
600	2064
600.2	2052
600.4	2041
600.6	2031
600.8	2024
601	2013
601.2	2004
601.4	1988
601.6	1978
601.8	1962
602	1955
602.2	1940
602.4	1933
602.6	1919
602.8	1911
603	1898
603.2	1889
603.4	1877
603.6	1866
603.8	1856
604	1845
604.2	1837
604.4	1824
604.6	1816
604.8	1803
605	1796
605.2	1783
605.4	1775
605.6	1765
605.8	1758
606	1749
606.2	1739
606.4	1729
606.6	1717
606.8	1707
607	1694
607.2	1685
607.4	1672
607.6	1665
607.8	1651
608	1642
608.2	1628
608.4	1619
608.6	1607
608.8	1601
609	1592
609.2	1583
609.4	1573
609.6	1561
609.8	1552
610	1542
610.2	1535
610.4	1525
610.6	1517
610.8	1506
611	1498
611.2	1488
611.4	1480
611.6	1472
611.8	1464
612	1454
612.2	1444
612.4	1435
612.6	1424
612.8	1416
613	1404
613.2	1396
613.4	1384
613.6	1378
613.8	1369
614	1363
614.2	1353
614.4	1345
614.6	1334
614.8	1324
615	1316
615.2	1309
615.4	1302
615.6	1293
615.8	1285
616	1274
616.2	1266
616.4	1255
616.6	1248
616.8	1240
617	1232
617.2	1224
617.4	1216
617.6	1207
617.8	1199
618	1192
618.2	1184
618.4	1179
618.6	1170
618.8	1163
619	1152
619.2	1145
619.4	1136
619.6	1130
619.8	1122
620	1117
620.2	1109
620.4	1103
620.6	1096
620.8	1086
621	1078
621.2	1069
621.4	1063
621.6	1055
621.8	1049
622	1040
622.2	1032
622.4	1023
622.6	1016
622.8	1008
623	1002
623.2	995
623.4	987.8
623.6	980.7
623.8	972.3
624	965.2
624.2	957.2
624.4	951.4
624.6	944.6
624.8	941
625	933.8
625.2	928.7
625.4	920
625.6	913.8
625.8	906.1
626	900.9
626.2	894.5
626.4	889.1
626.6	882.6
626.8	875.7
627	869.3
627.2	861.5
627.4	856.1
627.6	847.9
627.8	842.9
628	834.7
628.2	829.5
628.4	822.9
628.6	818.8
628.8	812
629	806.7
629.2	799.8
629.4	793.7
629.6	788.8
629.8	783.7
630	779.2
630.2	772.4
630.4	768.5
630.6	761.6
630.8	757.8
631	751.6
631.2	747.9
631.4	741.4
631.6	737.1
631.8	730.4
632	725.1
632.2	718.7
632.4	713.3
632.6	707.8
632.8	701.5
633	696.2
633.2	689.7
633.4	684.4
633.6	677.8
633.8	672.5
634	665.1
634.2	660.7
634.4	655
634.6	651
634.8	645.8
635	641.6
635.2	636.8
635.4	632.2
635.6	627.6
635.8	622.6
636	618.4
636.2	613.5
636.4	610.4
636.6	604.7
636.8	600.3
637	594.5
637.2	590.9
637.4	586.4
637.6	583.9
637.8	579.4
638	574.8
638.2	569.4
638.4	564.1
638.6	559.2
638.8	554.2
639	550.6
639.2	546.5
639.4	543.2
639.6	538.1
639.8	533.5
640	527.6
640.2	523.3
640.4	517.9
640.6	514
640.8	510.1
641	506.2
641.2	502.6
641.4	497.6
641.6	492.5
641.8	487.6
642	483.6
642.2	479.4
642.4	476.8
642.6	472.3
642.8	469.1
643	464.7
643.2	460.3
643.4	456
643.6	452.7
643.8	449.4
644	447.2
644.2	444.9
644.4	441.6
644.6	438.4
644.8	434
645	430.6
645.2	426.8
645.4	423.9
645.6	420.3
645.8	417.3
646	413.4
646.2	409.9
646.4	405.7
646.6	401.7
646.8	398.1
647	394.5
647.2	391.9
647.4	388.3
647.6	385.3
647.8	380.9
648	377.7
648.2	373.9
648.4	371.4
648.6	368
648.8	365.5
649	361.6
649.2	358.5
649.4	355.2
649.6	352
649.8	348.8
650	345.9
650.2	343.7
650.4	341.4
650.6	339.8
650.8	337.1
651	334.5
651.2	331.3
651.4	328.6
651.6	325.3
651.8	323.2
652	320.9
652.2	318.7
652.4	316.5
652.6	313.3
652.8	310.1
653	306.7
653.2	304.3
653.4	301.3
653.6	299.3
653.8	295.8
654	293.2
654.2	289.5
654.4	287.1
654.6	284.2
654.8	281.8
655	278.9
655.2	276.4
655.4	273.7
655.6	271.7
655.8	269.7
656	266.8
656.2	264.4
656.4	261.4
656.6	259.2
656.8	256.8
657	255.6
657.2	253.5
657.4	251.6
657.6	249
657.8	246.8
658	244.5
658.2	242.6
658.4	240.9
658.6	238.5
658.8	236.3
659	233.7
659.2	231.9
659.4	229.4
659.6	228
659.8	225.7
660	224.3
660.2	221.8
660.4	219.9
660.6	217.4
660.8	215.7
661	213.4
661.2	212
661.4	210.1
661.6	208.1
661.8	206.2
662	204.2
662.2	202.3
662.4	200.1
662.6	198.4
662.8	196.2
663	194.7
663.2	192.7
663.4	191.5
663.6	189.4
663.8	187.6
664	185.5
664.2	183.8
664.4	182.2
664.6	181.1
664.8	179.7
665	178
665.2	176.7
665.4	174.6
665.6	173
665.8	170.9
666	169.3
666.2	167.6
666.4	166.7
666.6	165
666.8	164.1
667	162.3
667.2	160.6
667.4	159
667.6	157.6
667.8	156.5
668	155.4
668.2	154.2
668.4	152.5
668.6	151.2
668.8	149.5
669	148.2
669.2	146.7
669.4	145.4
669.6	144.2
669.8	143.1
670	141.9
670.2	140.4
670.4	138.7
670.6	137.1
670.8	135.6
671	134.2
671.2	133.3
671.4	131.8
671.6	130.5
671.8	128.9
672	127.5
672.2	126.2
672.4	125.1
672.6	123.8
672.8	123.1
673	122.3
673.2	121.5
673.4	120.4
673.6	118.9
673.8	117.4
674	116.1
674.2	115.2
674.4	114.4
674.6	113.6
674.8	112.4
675	111.2
675.2	109.9
675.4	108.9
675.6	107.9
675.8	107
676	106.2
676.2	105.3
676.4	104.4
676.6	103.2
676.8	102.1
677	101.2
677.2	100.5
677.4	99.5
677.6	98.61
677.8	97.34
678	96.44
678.2	95.56
678.4	94.66
678.6	93.47
678.8	92.31
679	91.26
679.2	90.6
679.4	89.95
679.6	89.05
679.8	88.04
680	86.89
680.2	86.13
680.4	85.53
680.6	85.01
680.8	84.24
681	83.47
681.2	82.77
681.4	82.04
681.6	81.34
681.8	80.77
682	80.14
682.2	79.42
682.4	79.04
682.6	78.36
682.8	77.69
683	76.9
683.2	76.03
683.4	74.91
683.6	74.03
683.8	73.39
684	73.08
684.2	72.68
684.4	72.13
684.6	71.16
684.8	70.11
685	69.09
685.2	68.27
685.4	67.73
685.6	67.13
685.8	66.58
686	66
686.2	65.23
686.4	64.46
686.6	63.98
686.8	63.28
687	62.72
687.2	62.09
687.4	61.45
687.6	60.85
687.8	60.33
688	59.86
688.2	59.26
688.4	59
688.6	58.61
688.8	58.39
689	57.89
689.2	57.63
689.4	56.92
689.6	56.47
689.8	55.65
690	55.18
690.2	54.55
690.4	54.36
690.6	53.96
690.8	53.58
691	52.97
691.2	52.38
[truncated: 44 more rows]
