# Supplementary material for: Sulfonamide-directed site-selective functionalization of unactivated C(sp3)−H enabled by photocatalytic sequential electron/proton transfer
Source: Nat Commun. 2024 Jun 14;15:5087. doi: 10.1038/s41467-024-49337-3 (PMC11178871; doi:10.1038/s41467-024-49337-3)
Supplement: Supplementary file 3 — Source Data [file 41467_2024_49337_MOESM3_ESM.zip › Source Data/Dataset 4. Stern-Volmer fluorescence quenching between PC and 2a/PC + 5.0 equiv 2a.xls]

## Sheet: 6_20230602_151616
Report date:	'15:16:17, 06/02/2023
Wavelength data table
Sample name	250.0nm	300.0nm	350.0nm	400.0nm	450.0nm	500.0nm	550.0nm	600.0nm	650.0nm	700.0nm	750.0nm	800.0nm
'6(EM)		13.25	9.367	699	1345	7825	5847	2033	340.8	35.18
Sample:	'6(EM)
File name:	6_20230602_151616.FDS
Run date:	'15:15:52, 06/02/2023
Operator:	F7000
Comment:	'1
Instrument
Model:	F-7000 FL Spectrophotometer
Serial number:	2919-010
ROM Version:	5J14000 12
Instrument parameters
Measurement type:	Wavelength scan
Scan mode:	Emission
Data mode:	Fluorescence
EX WL:	380.0 nm
EM Start WL:	300.0 nm
EM End WL:	700.0 nm
Scan speed:	1200 nm/min
Delay:	0.0 s
EX Slit:	20.0 nm
EM Slit:	20.0 nm
PMT Voltage:	400 V
Response:	0.01 s
Corrected spectra:	Off
Shutter control:	Off
Processing performed
Savitsky-Golay smoothed
Smoothing order:	3
Number of points:	7
Number of times:	1
Peak integration
Integration method:	Rectangular
Sensitivity:	1
Threshold:	1
Peaks
No.	Start(nm)	Apex(nm)	End(nm)	Height(Data)	Valley(nm)	Valley(Data)
1	341.6	380.6	412.6	6380	412.6	45.68
2	412.6	501.4	506	7841	506	7767
3	506	507.4	512.8	7813	512.8	7625
4	512.8	514	700	7644	700	35.18
Data points
nm	Data
300	13.25
300.2	13.18
300.4	13.16
300.6	13.16
300.8	13.1
301	13.04
301.2	12.94
301.4	12.93
301.6	12.87
301.8	12.84
302	12.72
302.2	12.72
302.4	12.67
302.6	12.63
302.8	12.63
303	12.61
303.2	12.51
303.4	12.45
303.6	12.41
303.8	12.32
304	12.28
304.2	12.17
304.4	12.03
304.6	11.95
304.8	11.98
305	11.96
305.2	11.93
305.4	11.88
305.6	11.8
305.8	11.75
306	11.67
306.2	11.57
306.4	11.45
306.6	11.36
306.8	11.31
307	11.28
307.2	11.23
307.4	11.17
307.6	11.08
307.8	11
308	10.88
308.2	10.82
308.4	10.71
308.6	10.64
308.8	10.59
309	10.6
309.2	10.57
309.4	10.53
309.6	10.42
309.8	10.3
310	10.2
310.2	10.13
310.4	10.04
310.6	9.918
310.8	9.823
311	9.725
311.2	9.655
311.4	9.56
311.6	9.457
311.8	9.425
312	9.377
312.2	9.323
312.4	9.258
312.6	9.169
312.8	9.039
313	8.989
313.2	8.948
313.4	8.899
313.6	8.865
313.8	8.785
314	8.633
314.2	8.504
314.4	8.489
314.6	8.421
314.8	8.42
315	8.339
315.2	8.24
315.4	8.094
315.6	8.058
315.8	7.982
316	7.967
316.2	7.92
316.4	7.832
316.6	7.708
316.8	7.63
317	7.537
317.2	7.444
317.4	7.372
317.6	7.337
317.8	7.297
318	7.289
318.2	7.232
318.4	7.174
318.6	7.109
318.8	7.027
319	6.9
319.2	6.802
319.4	6.719
319.6	6.688
319.8	6.69
320	6.659
320.2	6.56
320.4	6.484
320.6	6.423
320.8	6.349
321	6.278
321.2	6.267
321.4	6.197
321.6	6.125
321.8	6.077
322	6.029
322.2	5.935
322.4	5.926
322.6	5.891
322.8	5.794
323	5.72
323.2	5.647
323.4	5.522
323.6	5.484
323.8	5.513
324	5.508
324.2	5.502
324.4	5.439
324.6	5.332
324.8	5.261
325	5.229
325.2	5.186
325.4	5.134
325.6	5.088
325.8	5.09
326	5.069
326.2	5.017
326.4	4.941
326.6	4.854
326.8	4.807
327	4.791
327.2	4.784
327.4	4.789
327.6	4.769
327.8	4.721
328	4.658
328.2	4.597
328.4	4.532
328.6	4.497
328.8	4.46
329	4.412
329.2	4.394
329.4	4.434
329.6	4.434
329.8	4.44
330	4.368
330.2	4.299
330.4	4.24
330.6	4.253
330.8	4.259
331	4.238
331.2	4.146
331.4	4.084
331.6	4.033
331.8	4.028
332	4.053
332.2	4.061
332.4	4.059
332.6	4.042
332.8	3.992
333	3.956
333.2	3.973
333.4	3.957
333.6	3.93
333.8	3.902
334	3.834
334.2	3.818
334.4	3.802
334.6	3.765
334.8	3.735
335	3.732
335.2	3.725
335.4	3.71
335.6	3.698
335.8	3.661
336	3.649
336.2	3.647
336.4	3.65
336.6	3.61
336.8	3.631
337	3.608
337.2	3.613
337.4	3.583
337.6	3.525
337.8	3.462
338	3.455
338.2	3.446
338.4	3.469
338.6	3.465
338.8	3.445
339	3.443
339.2	3.46
339.4	3.464
339.6	3.484
339.8	3.479
340	3.459
340.2	3.456
340.4	3.464
340.6	3.479
340.8	3.469
341	3.475
341.2	3.464
341.4	3.436
341.6	3.415
341.8	3.424
342	3.423
342.2	3.456
342.4	3.493
342.6	3.496
342.8	3.486
343	3.488
343.2	3.496
343.4	3.485
343.6	3.492
343.8	3.521
344	3.543
344.2	3.596
344.4	3.647
344.6	3.658
344.8	3.669
345	3.715
345.2	3.729
345.4	3.773
345.6	3.848
345.8	3.922
346	4.013
346.2	4.124
346.4	4.163
346.6	4.246
346.8	4.322
347	4.458
347.2	4.597
347.4	4.817
347.6	4.942
347.8	5.094
348	5.234
348.2	5.466
348.4	5.717
348.6	6.05
348.8	6.366
349	6.74
349.2	7.159
349.4	7.574
349.6	8.058
349.8	8.629
350	9.367
350.2	10.21
350.4	11.22
350.6	12.24
350.8	13.38
351	14.47
351.2	15.64
351.4	17
351.6	18.6
351.8	20.77
352	23.11
352.2	25.62
352.4	28.09
352.6	30.58
352.8	33.07
353	36.3
353.2	39.57
353.4	43.86
353.6	48.33
353.8	53.18
354	58.12
354.2	62.97
354.4	67.71
354.6	73.52
354.8	80.12
355	88.17
355.2	97.09
355.4	106.2
355.6	115.5
355.8	124.3
356	133.7
356.2	143.9
356.4	155.7
356.6	169.3
356.8	184.6
357	199.9
357.2	215.7
357.4	229.8
357.6	244.3
357.8	260.4
358	277.7
358.2	298.6
358.4	320.5
358.6	342.8
358.8	364.9
359	386.8
359.2	407
359.4	431.3
359.6	456.3
359.8	487.8
360	520.4
360.2	555.3
360.4	587.9
360.6	620
360.8	649.8
361	685.6
361.2	721.8
361.4	765.4
361.6	810.1
361.8	854.3
362	897
362.2	938.3
362.4	976.9
362.6	1021
362.8	1068
363	1120
363.2	1174
363.4	1226
363.6	1277
363.8	1324
364	1372
364.2	1424
364.4	1480
364.6	1543
364.8	1612
365	1677
365.2	1744
365.4	1803
365.6	1862
365.8	1924
366	1991
366.2	2064
366.4	2143
366.6	2220
366.8	2296
367	2363
367.2	2426
367.4	2494
367.6	2562
367.8	2644
368	2723
368.2	2802
368.4	2869
368.6	2939
368.8	2993
369	3067
369.2	3133
369.4	3220
369.6	3300
369.8	3385
370	3456
370.2	3528
370.4	3593
370.6	3667
370.8	3745
371	3833
371.2	3930
371.4	4014
371.6	4106
371.8	4176
372	4256
372.2	4329
372.4	4418
372.6	4499
372.8	4592
373	4666
373.2	4747
373.4	4815
373.6	4882
373.8	4948
374	5008
374.2	5083
374.4	5150
374.6	5226
374.8	5279
375	5343
375.2	5379
375.4	5447
375.6	5487
375.8	5560
376	5608
376.2	5677
376.4	5719
376.6	5773
376.8	5810
377	5858
377.2	5905
377.4	5955
377.6	6010
377.8	6048
378	6100
378.2	6124
378.4	6172
378.6	6193
378.8	6237
379	6259
379.2	6298
379.4	6314
379.6	6339
379.8	6347
380	6360
380.2	6372
380.4	6374
380.6	6380
380.8	6365
381	6364
381.2	6340
381.4	6338
381.6	6308
381.8	6297
382	6258
382.2	6240
382.4	6196
382.6	6171
382.8	6132
383	6105
383.2	6071
383.4	6034
383.6	5998
383.8	5951
384	5913
384.2	5865
384.4	5834
384.6	5788
384.8	5763
385	5712
385.2	5675
385.4	5615
385.6	5562
385.8	5499
386	5442
386.2	5386
386.4	5333
386.6	5278
386.8	5209
387	5143
387.2	5062
387.4	4996
387.6	4917
387.8	4856
388	4781
388.2	4716
388.4	4638
388.6	4560
388.8	4471
389	4389
389.2	4305
389.4	4229
389.6	4163
389.8	4087
390	4015
390.2	3921
390.4	3833
390.6	3740
390.8	3662
391	3585
391.2	3524
391.4	3448
391.6	3378
391.8	3294
392	3210
392.2	3128
392.4	3049
392.6	2982
392.8	2917
393	2850
393.2	2774
393.4	2693
393.6	2604
393.8	2526
394	2448
394.2	2384
394.4	2322
394.6	2257
394.8	2188
395	2108
395.2	2026
395.4	1946
395.6	1873
395.8	1805
396	1747
396.2	1681
396.4	1619
396.6	1544
396.8	1473
397	1403
397.2	1342
397.4	1287
397.6	1241
397.8	1190
398	1141
398.2	1087
398.4	1032
398.6	982.5
398.8	936.2
399	895.9
399.2	859.9
399.4	822.3
399.6	783.9
399.8	741.7
400	699
400.2	660.6
400.4	627.1
400.6	598.3
400.8	572.9
401	544.6
401.2	516.9
401.4	485.8
401.6	456
401.8	428.8
402	404.7
402.2	383.4
402.4	365.9
402.6	347.4
402.8	329.4
403	309.4
403.2	289.7
403.4	271.9
403.6	255.9
403.8	242.6
404	230.9
404.2	218.3
404.4	206.2
404.6	193.2
404.8	180.8
405	169.9
405.2	160
405.4	150.6
405.6	142.7
405.8	134.7
406	127.3
406.2	119.2
406.4	111.5
406.6	104.6
406.8	98.8
407	93.81
407.2	89.68
407.4	85.41
407.6	81.53
407.8	77.44
408	73.68
408.2	70.09
408.4	67.04
408.6	64.51
408.8	62.49
409	60.44
409.2	58.53
409.4	56.45
409.6	54.49
409.8	53.05
410	51.94
410.2	50.99
410.4	50.05
410.6	49.09
410.8	48.26
411	47.57
411.2	47.04
411.4	46.62
411.6	46.39
411.8	46.17
412	46.07
412.2	45.95
412.4	45.8
412.6	45.68
412.8	45.75
413	45.75
413.2	45.91
413.4	46.06
413.6	46.18
413.8	46.35
414	46.52
414.2	46.73
414.4	47.05
414.6	47.23
414.8	47.31
415	47.37
415.2	47.43
415.4	47.68
415.6	47.88
415.8	48.06
416	48.31
416.2	48.68
416.4	48.96
416.6	49.17
416.8	49.09
417	49.21
417.2	49.41
417.4	49.78
417.6	50.07
417.8	50.36
418	50.35
418.2	50.58
418.4	50.85
418.6	51.18
418.8	51.54
419	51.8
419.2	51.89
419.4	51.99
419.6	52.22
419.8	52.46
420	52.75
420.2	53.09
420.4	53.44
420.6	53.71
420.8	54.08
421	54.48
421.2	54.82
421.4	55.16
421.6	55.4
421.8	55.74
422	56.06
422.2	56.6
422.4	57.04
422.6	57.39
422.8	57.77
423	58.18
423.2	58.47
423.4	58.83
423.6	59.15
423.8	59.61
424	60.07
424.2	60.67
424.4	61.28
424.6	61.82
424.8	62.35
425	62.99
425.2	63.44
425.4	64.05
425.6	64.71
425.8	65.45
426	66.27
426.2	67.07
426.4	67.8
426.6	68.55
426.8	69.45
427	70.35
427.2	71.45
427.4	72.44
427.6	73.37
427.8	74.31
428	75.19
428.2	75.88
428.4	76.74
428.6	77.82
428.8	79.15
429	80.76
429.2	82.26
429.4	83.35
429.6	84.4
429.8	85.67
430	87.24
430.2	89.27
430.4	91.3
430.6	93.2
430.8	95.06
431	96.82
431.2	98.61
431.4	100.7
431.6	103
431.8	105.4
432	107.8
432.2	110.2
432.4	112.8
432.6	115.3
432.8	118.1
433	120.7
433.2	123.7
433.4	126.8
433.6	130.3
433.8	133.6
434	137.1
434.2	140.3
434.4	143.7
434.6	147.3
434.8	151.4
435	155.8
435.2	160.4
435.4	165.2
435.6	169.8
435.8	174.6
436	179.3
436.2	184.9
436.4	190.3
436.6	196.9
436.8	203.6
437	210.3
437.2	216.8
437.4	223.6
437.6	229.6
437.8	236.4
438	243.1
438.2	250.7
438.4	258.9
438.6	267.2
438.8	275.5
439	282.9
439.2	290.4
439.4	298.8
439.6	308.1
439.8	318.4
440	330
440.2	340.5
440.4	351.8
440.6	361.8
440.8	372.4
441	383.5
441.2	395.6
441.4	408.8
441.6	423.1
441.8	437.4
442	451.2
442.2	464.6
442.4	476.9
442.6	491.3
442.8	505.2
443	522.6
443.2	538.7
443.4	556.4
443.6	572.5
443.8	588.9
444	602.9
444.2	619.6
444.4	636.2
444.6	656.5
444.8	677.7
445	699
445.2	720.3
445.4	739.3
445.6	758.7
445.8	779
446	802.1
446.2	826.5
446.4	853.6
446.6	878
446.8	902.6
447	923.3
447.2	944.9
447.4	968.2
447.6	993.9
447.8	1023
448	1053
448.2	1082
448.4	1109
448.6	1135
448.8	1158
449	1185
449.2	1212
449.4	1246
449.6	1279
449.8	1313
450	1345
450.2	1375
450.4	1403
450.6	1434
450.8	1466
451	1504
451.2	1544
451.4	1582
451.6	1620
451.8	1653
452	1687
452.2	1721
452.4	1760
452.6	1800
452.8	1844
453	1884
453.2	1924
453.4	1960
453.6	1994
453.8	2032
454	2069
454.2	2114
454.4	2158
454.6	2203
454.8	2243
455	2284
455.2	2318
455.4	2361
455.6	2403
455.8	2451
456	2501
456.2	2549
456.4	2594
456.6	2635
456.8	2675
457	2715
457.2	2759
457.4	2806
457.6	2857
457.8	2904
458	2950
458.2	2989
458.4	3026
458.6	3067
458.8	3110
459	3161
459.2	3211
459.4	3263
459.6	3309
459.8	3356
460	3395
460.2	3443
460.4	3487
460.6	3544
460.8	3596
461	3650
461.2	3698
461.4	3744
461.6	3784
461.8	3827
462	3871
462.2	3918
462.4	3971
462.6	4017
462.8	4064
463	4099
463.2	4137
463.4	4169
463.6	4208
463.8	4248
464	4294
464.2	4337
464.4	4381
464.6	4419
464.8	4453
465	4494
465.2	4533
465.4	4586
465.6	4632
465.8	4685
466	4727
466.2	4774
466.4	4811
466.6	4854
466.8	4892
467	4935
467.2	4979
467.4	5021
467.6	5062
467.8	5093
468	5130
468.2	5158
468.4	5200
468.6	5232
468.8	5278
469	5307
469.2	5346
469.4	5370
469.6	5400
469.8	5423
470	5452
470.2	5482
470.4	5513
470.6	5545
470.8	5569
471	5601
471.2	5619
471.4	5657
471.6	5678
471.8	5716
472	5740
472.2	5779
472.4	5801
472.6	5832
472.8	5852
473	5881
473.2	5910
473.4	5943
473.6	5981
473.8	6008
474	6045
474.2	6064
474.4	6100
474.6	6121
474.8	6162
475	6185
475.2	6223
475.4	6241
475.6	6273
475.8	6290
476	6313
476.2	6333
476.4	6350
476.6	6373
476.8	6386
477	6411
477.2	6419
477.4	6445
477.6	6450
477.8	6477
478	6484
478.2	6513
478.4	6526
478.6	6551
478.8	6563
479	6581
479.2	6596
479.4	6611
479.6	6634
479.8	6652
480	6686
480.2	6702
480.4	6734
480.6	6744
480.8	6772
481	6782
481.2	6810
481.4	6823
481.6	6847
481.8	6862
482	6884
482.2	6899
482.4	6912
482.6	6935
482.8	6944
483	6967
483.2	6976
483.4	6998
483.6	7003
483.8	7026
484	7029
484.2	7049
484.4	7055
484.6	7073
484.8	7083
485	7094
485.2	7102
485.4	7107
485.6	7116
485.8	7119
486	7138
486.2	7149
486.4	7175
486.6	7185
486.8	7206
487	7213
487.2	7233
487.4	7249
487.6	7273
487.8	7295
488	7317
488.2	7342
488.4	7359
488.6	7380
488.8	7387
489	7408
489.2	7415
489.4	7438
489.6	7450
489.8	7470
490	7479
490.2	7495
490.4	7502
490.6	7510
490.8	7520
491	7527
491.2	7543
491.4	7549
491.6	7565
491.8	7566
492	7579
492.2	7582
492.4	7599
492.6	7608
492.8	7625
493	7632
493.2	7636
493.4	7643
493.6	7646
493.8	7655
494	7655
494.2	7668
494.4	7666
494.6	7679
494.8	7677
495	7691
495.2	7693
495.4	7704
495.6	7705
495.8	7713
496	7719
496.2	7727
496.4	7737
496.6	7740
496.8	7756
497	7759
497.2	7773
497.4	7765
497.6	7773
497.8	7770
498	7785
498.2	7787
498.4	7794
498.6	7791
498.8	7796
499	7805
499.2	7808
499.4	7822
499.6	7820
499.8	7832
500	7825
500.2	7840
500.4	7830
500.6	7842
500.8	7832
501	7840
501.2	7834
501.4	7841
501.6	7836
501.8	7836
502	7838
502.2	7832
502.4	7836
502.6	7821
502.8	7823
503	7802
503.2	7805
503.4	7787
503.6	7799
503.8	7791
504	7804
504.2	7799
504.4	7802
504.6	7797
504.8	7794
505	7794
505.2	7784
505.4	7787
505.6	7773
505.8	7781
506	7767
506.2	7784
506.4	7777
506.6	7798
506.8	7796
507	7811
507.2	7806
507.4	7813
507.6	7811
507.8	7810
508	7811
508.2	7804
508.4	7803
508.6	7788
508.8	7789
509	7765
509.2	7769
509.4	7747
509.6	7748
509.8	7728
510	7727
510.2	7709
510.4	7708
510.6	7701
510.8	7695
511	7693
511.2	7684
511.4	7684
511.6	7666
511.8	7668
512	7650
512.2	7652
512.4	7632
512.6	7637
512.8	7625
513	7633
513.2	7632
513.4	7638
513.6	7636
513.8	7638
514	7644
514.2	7637
514.4	7642
514.6	7629
514.8	7634
515	7619
515.2	7620
515.4	7604
515.6	7604
515.8	7589
516	7590
516.2	7575
516.4	7564
516.6	7553
516.8	7540
517	7534
517.2	7522
517.4	7523
517.6	7508
517.8	7504
518	7488
518.2	7489
518.4	7478
518.6	7484
518.8	7477
519	7476
519.2	7474
519.4	7474
519.6	7475
519.8	7473
520	7477
520.2	7467
520.4	7470
520.6	7457
520.8	7458
521	7443
521.2	7444
521.4	7431
521.6	7434
521.8	7425
522	7421
522.2	7412
522.4	7403
522.6	7396
522.8	7384
523	7378
523.2	7361
523.4	7358
523.6	7346
523.8	7348
524	7340
524.2	7341
524.4	7332
524.6	7328
524.8	7320
525	7309
525.2	7304
525.4	7294
525.6	7297
525.8	7291
526	7297
526.2	7285
526.4	7283
526.6	7270
526.8	7269
527	7260
527.2	7259
527.4	7249
527.6	7239
527.8	7228
528	7211
528.2	7201
528.4	7186
528.6	7186
528.8	7178
529	7181
529.2	7171
529.4	7169
529.6	7156
529.8	7154
530	7146
530.2	7141
530.4	7137
530.6	7127
530.8	7124
531	7111
531.2	7110
531.4	7094
531.6	7097
531.8	7081
532	7081
532.2	7062
532.4	7060
532.6	7039
532.8	7033
533	7018
533.2	7011
533.4	7002
533.6	6993
533.8	6989
534	6976
534.2	6971
534.4	6950
534.6	6945
534.8	6918
535	6915
535.2	6892
535.4	6889
535.6	6876
535.8	6878
536	6865
536.2	6858
536.4	6848
536.6	6836
536.8	6835
537	6819
537.2	6815
537.4	6792
537.6	6788
537.8	6766
538	6766
538.2	6747
538.4	6749
538.6	6731
538.8	6729
539	6711
539.2	6700
539.4	6689
539.6	6674
539.8	6664
540	6643
540.2	6634
540.4	6608
540.6	6600
540.8	6569
541	6562
541.2	6537
541.4	6539
541.6	6524
541.8	6523
542	6507
542.2	6494
542.4	6475
542.6	6455
542.8	6443
543	6426
543.2	6424
543.4	6404
543.6	6401
543.8	6376
544	6372
544.2	6347
544.4	6342
544.6	6321
544.8	6318
545	6304
545.2	6296
545.4	6280
545.6	6262
545.8	6245
546	6223
546.2	6210
546.4	6183
546.6	6170
546.8	6138
547	6123
547.2	6091
547.4	6078
547.6	6050
547.8	6037
548	6015
548.2	6001
548.4	5985
548.6	5968
548.8	5952
549	5929
549.2	5916
549.4	5890
549.6	5882
549.8	5855
550	5847
550.2	5822
550.4	5814
550.6	5791
550.8	5781
551	5762
551.2	5753
551.4	5736
551.6	5723
551.8	5708
552	5685
552.2	5672
552.4	5653
552.6	5646
552.8	5628
553	5621
553.2	5596
553.4	5582
553.6	5556
553.8	5543
554	5523
554.2	5507
554.4	5487
554.6	5463
554.8	5441
555	5413
555.2	5392
555.4	5362
555.6	5344
555.8	5316
556	5303
556.2	5280
556.4	5268
556.6	5243
556.8	5226
557	5204
557.2	5188
557.4	5173
557.6	5159
557.8	5146
558	5128
558.2	5113
558.4	5089
558.6	5075
558.8	5054
559	5045
559.2	5027
559.4	5017
559.6	4999
559.8	4984
560	4964
560.2	4945
560.4	4928
560.6	4910
560.8	4900
561	4880
561.2	4866
561.4	4837
561.6	4815
561.8	4785
562	4769
562.2	4747
562.4	4732
562.6	4710
562.8	4689
563	4669
563.2	4649
563.4	4630
563.6	4607
563.8	4588
564	4563
564.2	4549
564.4	4527
564.6	4513
564.8	4491
565	4474
565.2	4452
565.4	4435
565.6	4418
565.8	4404
566	4394
566.2	4378
566.4	4367
566.6	4349
566.8	4338
567	4322
567.2	4316
567.4	4299
567.6	4290
567.8	4272
568	4258
568.2	4238
568.4	4223
568.6	4210
568.8	4196
569	4187
569.2	4167
569.4	4153
569.6	4129
569.8	4118
570	4094
570.2	4082
570.4	4058
570.6	4044
570.8	4018
571	3998
571.2	3969
571.4	3943
571.6	3921
571.8	3898
572	3881
572.2	3859
572.4	3845
572.6	3821
572.8	3808
573	3786
573.2	3776
573.4	3759
573.6	3752
573.8	3739
574	3735
574.2	3728
574.4	3721
574.6	3714
574.8	3704
575	3698
575.2	3687
575.4	3684
575.6	3669
575.8	3663
576	3642
576.2	3631
576.4	3607
576.6	3597
576.8	3574
577	3560
577.2	3537
577.4	3516
577.6	3493
577.8	3472
578	3450
578.2	3427
578.4	3409
578.6	3385
578.8	3369
579	3343
579.2	3327
579.4	3306
579.6	3297
579.8	3281
580	3274
580.2	3260
580.4	3252
580.6	3243
580.8	3233
581	3225
581.2	3213
581.4	3206
581.6	3194
581.8	3190
582	3175
582.2	3168
582.4	3152
582.6	3146
582.8	3134
583	3127
583.2	3114
583.4	3104
583.6	3089
583.8	3073
584	3056
584.2	3036
584.4	3022
584.6	3003
584.8	2990
585	2970
585.2	2953
585.4	2931
585.6	2913
585.8	2891
586	2875
586.2	2859
586.4	2846
586.6	2834
586.8	2819
587	2807
587.2	2789
587.4	2779
587.6	2763
587.8	2755
588	2743
588.2	2739
588.4	2728
588.6	2721
588.8	2709
589	2699
589.2	2688
589.4	2680
589.6	2672
589.8	2662
590	2652
590.2	2638
590.4	2627
590.6	2610
590.8	2598
591	2583
591.2	2572
591.4	2558
591.6	2545
591.8	2529
592	2512
592.2	2496
592.4	2478
592.6	2465
592.8	2449
593	2438
593.2	2421
593.4	2407
593.6	2388
593.8	2376
594	2361
594.2	2352
594.4	2343
594.6	2335
594.8	2325
595	2314
595.2	2304
595.4	2290
595.6	2282
595.8	2270
596	2263
596.2	2250
596.4	2242
596.6	2225
596.8	2215
597	2201
597.2	2192
597.4	2181
597.6	2172
597.8	2160
598	2148
598.2	2137
598.4	2123
598.6	2113
598.8	2099
599	2091
599.2	2076
599.4	2069
599.6	2056
599.8	2048
600	2033
600.2	2024
600.4	2012
600.6	2003
600.8	1994
601	1982
601.2	1972
601.4	1959
601.6	1949
601.8	1935
602	1928
602.2	1914
602.4	1906
602.6	1893
602.8	1884
603	1870
603.2	1859
603.4	1845
603.6	1835
603.8	1826
604	1818
604.2	1809
604.4	1798
604.6	1788
604.8	1775
605	1767
605.2	1754
605.4	1747
605.6	1735
605.8	1725
606	1713
606.2	1703
606.4	1692
606.6	1682
606.8	1672
607	1661
607.2	1652
607.4	1640
607.6	1632
607.8	1620
608	1612
608.2	1599
608.4	1591
608.6	1581
608.8	1574
609	1564
609.2	1557
609.4	1547
609.6	1537
609.8	1529
610	1519
610.2	1512
610.4	1504
610.6	1497
610.8	1487
611	1478
611.2	1466
611.4	1457
611.6	1447
611.8	1438
612	1430
612.2	1421
612.4	1412
612.6	1402
612.8	1392
613	1381
613.2	1374
613.4	1365
613.6	1360
613.8	1350
614	1344
614.2	1333
614.4	1326
614.6	1316
614.8	1308
615	1299
615.2	1291
615.4	1282
615.6	1273
615.8	1265
616	1254
616.2	1247
616.4	1237
616.6	1231
616.8	1222
617	1216
617.2	1208
617.4	1201
617.6	1192
617.8	1183
618	1175
618.2	1168
618.4	1162
618.6	1154
618.8	1147
619	1136
619.2	1129
619.4	1120
619.6	1113
619.8	1105
620	1099
620.2	1090
620.4	1082
620.6	1073
620.8	1066
621	1059
621.2	1052
621.4	1047
621.6	1040
621.8	1034
622	1026
622.2	1022
622.4	1014
622.6	1008
622.8	999.5
623	992.9
623.2	985.1
623.4	979.1
623.6	971.8
623.8	963.1
624	954.4
624.2	944.8
624.4	938
624.6	929.6
624.8	923.6
625	913.9
625.2	907.9
625.4	898.1
625.6	892.1
625.8	884
626	878.8
626.2	872.6
626.4	868.6
626.6	862.5
626.8	856.9
627	851.2
627.2	844.7
627.4	840.2
627.6	833.4
627.8	828.7
628	822.6
628.2	818.4
628.4	812.5
628.6	808.6
628.8	801.9
629	797.1
629.2	791.1
629.4	786.2
629.6	782
629.8	777
630	772.4
630.2	765.7
630.4	760.3
630.6	753.6
630.8	748.9
631	741.9
631.2	737.7
631.4	730.7
631.6	726.4
631.8	719.1
632	713.3
632.2	705.7
632.4	699.4
632.6	693.2
632.8	687.8
633	682.5
633.2	676.9
633.4	671.1
633.6	664.2
633.8	659.2
634	653.2
634.2	649.6
634.4	644.3
634.6	639.8
634.8	633.9
635	628.4
635.2	623
635.4	618.3
635.6	614.2
635.8	610.2
636	606.2
636.2	600.6
636.4	596
636.6	589.7
636.8	585.7
637	581
637.2	577.9
637.4	573.8
637.6	571
637.8	566.9
638	564.1
638.2	560.1
638.4	555.8
638.6	551.6
638.8	547.4
639	543.8
639.2	540.1
639.4	536.8
639.6	531.9
639.8	527.7
640	521.3
640.2	516.6
640.4	511.3
640.6	507.4
640.8	503.1
641	498.9
641.2	493.9
641.4	488.8
641.6	483.9
641.8	479
642	474.8
642.2	470.4
642.4	467.2
642.6	463.3
642.8	460.6
643	456.2
643.2	452.8
643.4	448.6
643.6	445.4
643.8	442.5
644	440.1
644.2	436.9
644.4	433.8
644.6	430.9
644.8	427.7
645	424.9
645.2	421.4
645.4	418.4
645.6	414.9
645.8	411.7
646	407.9
646.2	404.2
646.4	400.3
646.6	396.8
646.8	393.3
647	389.7
647.2	386.4
647.4	383
647.6	380
647.8	375.9
648	372.4
648.2	368.3
648.4	365.3
648.6	362.3
648.8	360
649	356.7
649.2	353.9
649.4	350.1
649.6	346.9
649.8	343.7
650	340.8
650.2	337.9
650.4	334.9
650.6	332.1
650.8	329.2
651	326.5
651.2	323.6
651.4	321.3
651.6	318.7
651.8	316.5
652	314.2
652.2	311.9
652.4	309.5
652.6	306.7
652.8	303.9
653	300.8
653.2	298.6
653.4	296.1
653.6	294.2
653.8	291.2
654	289.1
654.2	285.9
654.4	283
654.6	279.4
654.8	276.7
655	273.7
655.2	271.9
655.4	269.4
655.6	266.9
655.8	264
656	261
656.2	258.8
656.4	256.5
656.6	255
656.8	252.9
657	251.2
657.2	248.6
657.4	246.6
657.6	243.8
657.8	241.8
658	239.6
658.2	238.1
658.4	236.4
658.6	234.6
658.8	232.6
659	230.5
659.2	228.7
659.4	226.7
659.6	225.2
659.8	223.1
660	221.7
660.2	219.3
660.4	217.5
660.6	214.9
660.8	213.1
661	211
661.2	209.3
661.4	207.2
661.6	205.5
661.8	203.5
662	201.8
662.2	200
662.4	197.5
662.6	195.5
662.8	193.2
663	191.4
663.2	189.8
663.4	188.4
663.6	186.4
663.8	184.4
664	182
664.2	180
664.4	178.4
664.6	177
664.8	175.6
665	174
665.2	172.5
665.4	170.6
665.6	169.1
665.8	167.2
666	165.8
666.2	164.4
666.4	163.3
666.6	161.6
666.8	160.4
667	158.7
667.2	157.4
667.4	155.8
667.6	154.2
667.8	152.7
668	151.7
668.2	150.6
668.4	149.4
668.6	148
668.8	146.1
669	144.6
669.2	143.1
669.4	142
669.6	140.9
669.8	140
670	138.5
670.2	137.3
670.4	135.9
670.6	134.9
670.8	134
671	132.8
671.2	131.6
671.4	130
671.6	128.9
671.8	127.4
672	126.4
672.2	124.9
672.4	123.9
672.6	122.5
672.8	121.7
673	120.6
673.2	119.7
673.4	118.5
673.6	117.2
673.8	116
674	114.8
674.2	113.9
674.4	112.9
674.6	111.9
674.8	111
675	109.8
675.2	108.4
675.4	107.2
675.6	105.9
675.8	105
676	104.3
676.2	103.4
676.4	102.3
676.6	100.9
676.8	99.84
677	98.59
677.2	97.81
677.4	96.74
677.6	96.06
677.8	95.09
678	94.52
678.2	93.46
678.4	92.61
678.6	91.54
678.8	90.87
679	90.06
679.2	89.49
679.4	88.83
679.6	88
679.8	87.26
680	86.32
680.2	85.39
680.4	84.64
680.6	84.05
680.8	83.2
681	82.63
681.2	81.89
681.4	81.05
681.6	80.24
681.8	79.49
682	78.72
682.2	78.13
682.4	77.61
682.6	76.81
682.8	76.29
683	75.52
683.2	74.8
683.4	73.83
683.6	73.01
683.8	72.28
684	71.88
684.2	71.22
684.4	70.51
684.6	69.68
684.8	68.77
685	68
685.2	67.28
685.4	66.85
685.6	66.31
685.8	65.9
686	65.19
686.2	64.42
686.4	63.68
686.6	63.22
686.8	62.62
687	62.08
687.2	61.39
687.4	60.72
687.6	60.24
687.8	59.62
688	59.08
688.2	58.5
688.4	57.96
688.6	57.41
688.8	56.93
689	56.29
689.2	55.9
689.4	55.48
689.6	55.12
689.8	54.65
690	54.11
690.2	53.55
690.4	53.19
690.6	52.97
690.8	52.6
[truncated: 46 more rows]
