# Supplementary material for: Sulfonamide-directed site-selective functionalization of unactivated C(sp3)−H enabled by photocatalytic sequential electron/proton transfer
Source: Nat Commun. 2024 Jun 14;15:5087. doi: 10.1038/s41467-024-49337-3 (PMC11178871; doi:10.1038/s41467-024-49337-3)
Supplement: Supplementary file 3 — Source Data [file 41467_2024_49337_MOESM3_ESM.zip › Source Data/Dataset 4. Stern-Volmer fluorescence quenching between PC and 2a/PC blank.xls]

## Sheet: 6_20230602_150317
Report date:	'15:03:18, 06/02/2023
Wavelength data table
Sample name	250.0nm	300.0nm	350.0nm	400.0nm	450.0nm	500.0nm	550.0nm	600.0nm	650.0nm	700.0nm	750.0nm	800.0nm
'6(EM)		2.399	9.818	701.2	1471	8586	6301	2159	359.5	36.39
Sample:	'6(EM)
File name:	6_20230602_150317.FDS
Run date:	'15:02:54, 06/02/2023
Operator:	F7000
Comment:	'1
Instrument
Model:	F-7000 FL Spectrophotometer
Serial number:	2919-010
ROM Version:	5J14000 12
Instrument parameters
Measurement type:	Wavelength scan
Scan mode:	Emission
Data mode:	Fluorescence
EX WL:	380.0 nm
EM Start WL:	300.0 nm
EM End WL:	700.0 nm
Scan speed:	1200 nm/min
Delay:	0.0 s
EX Slit:	20.0 nm
EM Slit:	20.0 nm
PMT Voltage:	400 V
Response:	0.01 s
Corrected spectra:	Off
Shutter control:	Off
Processing performed
Savitsky-Golay smoothed
Smoothing order:	3
Number of points:	7
Number of times:	1
Peak integration
Integration method:	Rectangular
Sensitivity:	1
Threshold:	1
Peaks
No.	Start(nm)	Apex(nm)	End(nm)	Height(Data)	Valley(nm)	Valley(Data)
1	300	380.4	412.8	6500	412.8	45.31
2	412.8	499.8	500.4	8589	500.4	8575
3	500.4	501.4	503.4	8590	503.4	8563
4	503.4	504.8	517.2	8601	517.2	8169
5	517.2	519	524	8203	524	7947
6	524	525	700	7970	700	36.39
Data points
nm	Data
300	2.399
300.2	2.416
300.4	2.434
300.6	2.449
300.8	2.454
301	2.455
301.2	2.453
301.4	2.403
301.6	2.4
301.8	2.395
302	2.392
302.2	2.399
302.4	2.408
302.6	2.4
302.8	2.393
303	2.388
303.2	2.389
303.4	2.394
303.6	2.413
303.8	2.445
304	2.446
304.2	2.447
304.4	2.452
304.6	2.455
304.8	2.441
305	2.439
305.2	2.419
305.4	2.425
305.6	2.438
305.8	2.458
306	2.442
306.2	2.427
306.4	2.404
306.6	2.39
306.8	2.392
307	2.429
307.2	2.449
307.4	2.472
307.6	2.478
307.8	2.476
308	2.463
308.2	2.449
308.4	2.414
308.6	2.424
308.8	2.43
309	2.477
309.2	2.479
309.4	2.485
309.6	2.465
309.8	2.474
310	2.487
310.2	2.514
310.4	2.489
310.6	2.487
310.8	2.452
311	2.45
311.2	2.448
311.4	2.467
311.6	2.472
311.8	2.481
312	2.464
312.2	2.47
312.4	2.453
312.6	2.476
312.8	2.505
313	2.551
313.2	2.552
313.4	2.543
313.6	2.505
313.8	2.498
314	2.506
314.2	2.523
314.4	2.499
314.6	2.471
314.8	2.468
315	2.511
315.2	2.564
315.4	2.578
315.6	2.549
315.8	2.492
316	2.489
316.2	2.516
316.4	2.536
316.6	2.55
316.8	2.559
317	2.525
317.2	2.535
317.4	2.532
317.6	2.513
317.8	2.515
318	2.538
318.2	2.536
318.4	2.559
318.6	2.583
318.8	2.588
319	2.576
319.2	2.567
319.4	2.557
319.6	2.532
319.8	2.537
320	2.518
320.2	2.517
320.4	2.543
320.6	2.549
320.8	2.557
321	2.571
321.2	2.564
321.4	2.554
321.6	2.533
321.8	2.529
322	2.541
322.2	2.552
322.4	2.55
322.6	2.556
322.8	2.55
323	2.572
323.2	2.557
323.4	2.532
323.6	2.538
323.8	2.554
324	2.583
324.2	2.58
324.4	2.578
324.6	2.564
324.8	2.581
325	2.563
325.2	2.574
325.4	2.575
325.6	2.608
325.8	2.632
326	2.651
326.2	2.669
326.4	2.682
326.6	2.668
326.8	2.653
327	2.639
327.2	2.617
327.4	2.635
327.6	2.658
327.8	2.688
328	2.69
328.2	2.666
328.4	2.616
328.6	2.604
328.8	2.608
329	2.658
329.2	2.667
329.4	2.662
329.6	2.667
329.8	2.702
330	2.744
330.2	2.779
330.4	2.767
330.6	2.734
330.8	2.734
331	2.725
331.2	2.735
331.4	2.717
331.6	2.699
331.8	2.668
332	2.679
332.2	2.719
332.4	2.76
332.6	2.776
332.8	2.775
333	2.776
333.2	2.781
333.4	2.793
333.6	2.783
333.8	2.766
334	2.746
334.2	2.785
334.4	2.814
334.6	2.838
334.8	2.852
335	2.832
335.2	2.812
335.4	2.826
335.6	2.822
335.8	2.86
336	2.9
336.2	2.893
336.4	2.88
336.6	2.858
336.8	2.859
337	2.89
337.2	2.896
337.4	2.903
337.6	2.909
337.8	2.891
338	2.91
338.2	2.921
338.4	2.93
338.6	2.944
338.8	2.973
339	2.984
339.2	2.982
339.4	2.948
339.6	2.947
339.8	2.938
340	2.951
340.2	2.994
340.4	3.027
340.6	3.034
340.8	3.059
341	3.073
341.2	3.062
341.4	3.079
341.6	3.088
341.8	3.128
342	3.157
342.2	3.161
342.4	3.151
342.6	3.156
342.8	3.155
343	3.169
343.2	3.164
343.4	3.187
343.6	3.203
343.8	3.266
344	3.347
344.2	3.395
344.4	3.421
344.6	3.46
344.8	3.524
345	3.581
345.2	3.689
345.4	3.748
345.6	3.805
345.8	3.863
346	3.976
346.2	4.028
346.4	4.121
346.6	4.203
346.8	4.343
347	4.507
347.2	4.667
347.4	4.816
347.6	4.998
347.8	5.216
348	5.435
348.2	5.704
348.4	5.957
348.6	6.219
348.8	6.564
349	6.982
349.2	7.43
349.4	7.997
349.6	8.556
349.8	9.14
350	9.818
350.2	10.7
350.4	11.77
350.6	12.91
350.8	14.2
351	15.45
351.2	16.79
351.4	18.33
351.6	20.13
351.8	22.26
352	24.77
352.2	27.36
352.4	30.01
352.6	32.52
352.8	35.08
353	38.25
353.2	41.91
353.4	46.47
353.6	51.34
353.8	56.65
354	61.82
354.2	67.36
354.4	72.49
354.6	78.94
354.8	85.68
355	94.37
355.2	103.4
355.4	113.3
355.6	122.7
355.8	132.4
356	142.4
356.2	154.1
356.4	166.8
356.6	181.7
356.8	197.7
357	214
357.2	230.9
357.4	246
357.6	261.6
357.8	278.2
358	297.3
358.2	318.4
358.4	342.2
358.6	364.9
358.8	388.4
359	409.8
359.2	431.5
359.4	455.4
359.6	482.3
359.8	515
360	549.6
360.2	585.5
360.4	620.3
360.6	654.2
360.8	686.3
361	724.7
361.2	763.2
361.4	809.6
361.6	856.5
361.8	904.8
362	950.4
362.2	994.6
362.4	1035
362.6	1081
362.8	1130
363	1186
363.2	1244
363.4	1299
363.6	1352
363.8	1400
364	1449
364.2	1504
364.4	1563
364.6	1629
364.8	1699
365	1764
365.2	1830
365.4	1889
365.6	1945
365.8	2006
366	2072
366.2	2145
366.4	2225
366.6	2299
366.8	2371
367	2436
367.2	2500
367.4	2569
367.6	2645
367.8	2725
368	2810
368.2	2890
368.4	2968
368.6	3038
368.8	3108
369	3184
369.2	3262
369.4	3351
369.6	3440
369.8	3530
370	3611
370.2	3693
370.4	3763
370.6	3849
370.8	3927
371	4024
371.2	4114
371.4	4206
371.6	4286
371.8	4361
372	4424
372.2	4493
372.4	4569
372.6	4647
372.8	4733
373	4807
373.2	4885
373.4	4945
373.6	5016
373.8	5074
374	5149
374.2	5216
374.4	5301
374.6	5368
374.8	5442
375	5503
375.2	5566
375.4	5628
375.6	5693
375.8	5768
376	5835
376.2	5906
376.4	5958
376.6	6015
376.8	6048
377	6105
377.2	6135
377.4	6191
377.6	6228
377.8	6274
378	6301
378.2	6328
378.4	6341
378.6	6358
378.8	6377
379	6392
379.2	6422
379.4	6431
379.6	6462
379.8	6465
380	6486
380.2	6482
380.4	6500
380.6	6490
380.8	6499
381	6486
381.2	6483
381.4	6469
381.6	6456
381.8	6441
382	6416
382.2	6398
382.4	6361
382.6	6342
382.8	6303
383	6288
383.2	6252
383.4	6230
383.6	6185
383.8	6149
384	6098
384.2	6056
384.4	6011
384.6	5970
384.8	5929
385	5875
385.2	5826
385.4	5751
385.6	5692
385.8	5614
386	5553
386.2	5478
386.4	5428
386.6	5353
386.8	5291
387	5204
387.2	5128
387.4	5048
387.6	4978
387.8	4919
388	4856
388.2	4790
388.4	4714
388.6	4635
388.8	4540
389	4466
389.2	4383
389.4	4319
389.6	4249
389.8	4180
390	4102
390.2	4014
390.4	3923
390.6	3833
390.8	3751
391	3672
391.2	3607
391.4	3526
391.6	3453
391.8	3360
392	3273
392.2	3180
392.4	3104
392.6	3030
392.8	2968
393	2895
393.2	2823
393.4	2736
393.6	2646
393.8	2562
394	2480
394.2	2410
394.4	2342
394.6	2274
394.8	2198
395	2119
395.2	2032
395.4	1953
395.6	1877
395.8	1811
396	1751
396.2	1686
396.4	1621
396.6	1548
396.8	1477
397	1409
397.2	1351
397.4	1295
397.6	1250
397.8	1198
398	1150
398.2	1095
398.4	1042
398.6	991.4
398.8	946.6
399	905.6
399.2	868.7
399.4	828.7
399.6	788.3
399.8	744.3
400	701.2
400.2	662.9
400.4	628.6
400.6	600.1
400.8	574
401	546.5
401.2	518.4
401.4	487.9
401.6	458
401.8	430.5
402	406.1
402.2	385.3
402.4	367.3
402.6	348.1
402.8	329.7
403	309.5
403.2	290.4
403.4	272.7
403.6	256.8
403.8	242.8
404	230.8
404.2	218.3
404.4	206.3
404.6	193.2
404.8	180.4
405	169.1
405.2	158.8
405.4	149.7
405.6	141.9
405.8	133.9
406	126.3
406.2	118.4
406.4	110.7
406.6	103.9
406.8	98.26
407	93.54
407.2	89.39
407.4	85.19
407.6	81.17
407.8	76.86
408	72.87
408.2	69.47
408.4	66.79
408.6	64.47
408.8	62.49
409	60.3
409.2	58.22
409.4	56.24
409.6	54.43
409.8	52.91
410	51.79
410.2	50.8
410.4	49.95
410.6	49.15
410.8	48.14
411	47.46
411.2	47.01
411.4	46.61
411.6	46.22
411.8	46.05
412	45.76
412.2	45.67
412.4	45.57
412.6	45.34
412.8	45.31
413	45.39
413.2	45.49
413.4	45.53
413.6	45.67
413.8	45.61
414	45.66
414.2	45.61
414.4	45.73
414.6	45.83
414.8	46.12
415	46.19
415.2	46.37
415.4	46.44
415.6	46.38
415.8	46.54
416	46.79
416.2	47.05
416.4	47.43
416.6	47.71
416.8	47.74
417	47.82
417.2	47.95
417.4	48.1
417.6	48.35
417.8	48.57
418	48.76
418.2	48.88
418.4	49.02
418.6	49.05
418.8	49.2
419	49.48
419.2	49.78
419.4	50.11
419.6	50.46
419.8	50.66
420	50.98
420.2	51.34
420.4	51.54
420.6	51.81
420.8	52.27
421	52.59
421.2	52.87
421.4	53.04
421.6	53.24
421.8	53.58
422	54.18
422.2	54.53
422.4	54.96
422.6	55.34
422.8	55.74
423	56.12
423.2	56.46
423.4	56.73
423.6	57.15
423.8	57.68
424	58.21
424.2	58.77
424.4	59.33
424.6	59.9
424.8	60.29
425	60.82
425.2	61.39
425.4	62.26
425.6	63.07
425.8	63.94
426	64.73
426.2	65.38
426.4	65.92
426.6	66.84
426.8	67.49
427	68.45
427.2	69.61
427.4	70.6
427.6	71.56
427.8	72.58
428	73.62
428.2	74.81
428.4	76.14
428.6	77.33
428.8	78.67
429	79.86
429.2	81.39
429.4	82.82
429.6	84.44
429.8	85.91
430	87.5
430.2	89.13
430.4	90.98
430.6	93
430.8	95.15
431	97.26
431.2	99.26
431.4	101.5
431.6	103.8
431.8	106.4
432	108.9
432.2	111.9
432.4	114.5
432.6	117.1
432.8	119.7
433	122.7
433.2	126.1
433.4	129.8
433.6	133.5
433.8	137.3
434	141
434.2	144.7
434.4	148.1
434.6	151.8
434.8	156
435	161
435.2	166.5
435.4	172.1
435.6	177.4
435.8	182.6
436	187.6
436.2	193.2
436.4	199.6
436.6	206.8
436.8	214.3
437	221.7
437.2	228.6
437.4	235.4
437.6	242.2
437.8	249.7
438	256.8
438.2	265.5
438.4	274.3
438.6	283.3
438.8	292
439	300.3
439.2	307.8
439.4	316.7
439.6	326.2
439.8	337.4
440	349.4
440.2	361.7
440.4	374.3
440.6	385.8
440.8	396.9
441	409.2
441.2	422.5
441.4	437.7
441.6	453.9
441.8	470
442	485.4
442.2	499.7
442.4	513.3
442.6	528.5
442.8	544.8
443	564.1
443.2	583.3
443.4	602.2
443.6	620
443.8	635.9
444	651.5
444.2	669.2
444.4	687.8
444.6	709.7
444.8	733.9
445	756.7
445.2	779.6
445.4	800.5
445.6	821.1
445.8	843.1
446	867.2
446.2	893.5
446.4	921.5
446.6	949.3
446.8	976.6
447	1002
447.2	1025
447.4	1053
447.6	1080
447.8	1113
448	1144
448.2	1176
448.4	1206
448.6	1236
448.8	1262
449	1292
449.2	1323
449.4	1359
449.6	1396
449.8	1434
450	1471
450.2	1504
450.4	1537
450.6	1571
450.8	1608
451	1648
451.2	1693
451.4	1732
451.6	1774
451.8	1810
452	1845
452.2	1881
452.4	1921
452.6	1965
452.8	2013
453	2059
453.2	2101
453.4	2143
453.6	2177
453.8	2221
454	2262
454.2	2313
454.4	2362
454.6	2414
454.8	2457
455	2502
455.2	2540
455.4	2586
455.6	2632
455.8	2684
456	2740
456.2	2793
456.4	2845
456.6	2889
456.8	2936
457	2980
457.2	3033
457.4	3085
457.6	3143
457.8	3192
458	3243
458.2	3284
458.4	3326
458.6	3370
458.8	3417
459	3470
459.2	3523
459.4	3580
459.6	3631
459.8	3683
460	3726
460.2	3780
460.4	3826
460.6	3889
460.8	3945
461	4006
461.2	4059
461.4	4111
461.6	4153
461.8	4202
462	4250
462.2	4304
462.4	4362
462.6	4414
462.8	4469
463	4512
463.2	4558
463.4	4598
463.6	4645
463.8	4688
464	4742
464.2	4789
464.4	4837
464.6	4875
464.8	4913
465	4954
465.2	4997
465.4	5051
465.6	5102
465.8	5155
466	5198
466.2	5244
466.4	5281
466.6	5331
466.8	5375
467	5429
467.2	5478
467.4	5528
467.6	5574
467.8	5615
468	5655
468.2	5692
468.4	5737
468.6	5779
468.8	5827
469	5866
469.2	5908
469.4	5940
469.6	5979
469.8	6010
470	6042
470.2	6075
470.4	6107
470.6	6140
470.8	6170
471	6198
471.2	6215
471.4	6241
471.6	6264
471.8	6299
472	6328
472.2	6364
472.4	6392
472.6	6424
472.8	6451
473	6485
473.2	6517
473.4	6553
473.6	6593
473.8	6625
474	6661
474.2	6689
474.4	6720
474.6	6748
474.8	6785
475	6817
475.2	6852
475.4	6880
475.6	6907
475.8	6933
476	6953
476.2	6980
476.4	6998
476.6	7027
476.8	7046
477	7071
477.2	7079
477.4	7098
477.6	7107
477.8	7133
478	7148
478.2	7176
478.4	7194
478.6	7215
478.8	7237
479	7254
479.2	7270
479.4	7284
479.6	7306
479.8	7321
480	7356
480.2	7377
480.4	7409
480.6	7428
480.8	7456
481	7475
481.2	7499
481.4	7518
481.6	7537
481.8	7556
482	7571
482.2	7594
482.4	7599
482.6	7621
482.8	7623
483	7645
483.2	7651
483.4	7679
483.6	7685
483.8	7711
484	7716
484.2	7734
484.4	7742
484.6	7759
484.8	7775
485	7792
485.2	7814
485.4	7828
485.6	7855
485.8	7862
486	7889
486.2	7895
486.4	7923
486.6	7936
486.8	7963
487	7974
487.2	7998
487.4	8007
487.6	8027
487.8	8051
488	8066
488.2	8092
488.4	8099
488.6	8122
488.8	8127
489	8156
489.2	8161
489.4	8187
489.6	8188
489.8	8215
490	8222
490.2	8247
490.4	8256
490.6	8271
490.8	8278
491	8291
491.2	8310
491.4	8319
491.6	8336
491.8	8339
492	8354
492.2	8350
492.4	8368
492.6	8364
492.8	8379
493	8377
493.2	8388
493.4	8383
493.6	8390
493.8	8393
494	8398
494.2	8408
494.4	8411
494.6	8426
494.8	8425
495	8443
495.2	8442
495.4	8462
495.6	8464
495.8	8487
496	8491
496.2	8512
496.4	8518
496.6	8532
496.8	8538
497	8545
497.2	8553
497.4	8555
497.6	8566
497.8	8562
498	8572
498.2	8567
498.4	8577
498.6	8572
498.8	8580
499	8573
499.2	8580
499.4	8581
499.6	8587
499.8	8589
500	8586
500.2	8584
500.4	8575
500.6	8581
500.8	8576
501	8587
501.2	8584
501.4	8590
501.6	8582
501.8	8587
502	8578
502.2	8579
502.4	8574
502.6	8572
502.8	8571
503	8567
503.2	8566
503.4	8563
503.6	8571
503.8	8573
504	8589
504.2	8592
504.4	8600
504.6	8600
504.8	8601
505	8596
505.2	8593
505.4	8589
505.6	8582
505.8	8580
506	8568
506.2	8567
506.4	8552
506.6	8550
506.8	8540
507	8538
507.2	8525
507.4	8522
507.6	8510
507.8	8507
508	8499
508.2	8490
508.4	8485
508.6	8476
508.8	8474
509	8469
509.2	8474
509.4	8470
509.6	8477
509.8	8468
510	8466
510.2	8455
510.4	8455
510.6	8449
510.8	8445
511	8444
511.2	8435
511.4	8437
511.6	8429
511.8	8434
512	8418
512.2	8422
512.4	8407
512.6	8414
512.8	8403
513	8407
513.2	8392
513.4	8383
513.6	8364
513.8	8347
514	8328
514.2	8306
514.4	8297
514.6	8276
514.8	8270
515	8243
515.2	8236
515.4	8212
515.6	8210
515.8	8189
516	8188
516.2	8178
516.4	8180
516.6	8177
516.8	8175
517	8176
517.2	8169
517.4	8181
517.6	8178
517.8	8190
518	8181
518.2	8196
518.4	8187
518.6	8201
518.8	8197
519	8203
519.2	8196
519.4	8197
519.6	8191
519.8	8184
520	8179
520.2	8161
520.4	8151
520.6	8127
520.8	8123
521	8098
521.2	8093
521.4	8065
521.6	8059
521.8	8033
522	8028
522.2	8010
522.4	8002
522.6	7989
522.8	7980
523	7973
523.2	7963
523.4	7966
523.6	7953
523.8	7960
524	7947
524.2	7957
524.4	7948
524.6	7964
524.8	7957
525	7970
525.2	7957
525.4	7956
525.6	7945
525.8	7940
526	7934
526.2	7926
526.4	7919
526.6	7904
526.8	7903
527	7884
527.2	7879
527.4	7853
527.6	7840
527.8	7815
528	7806
528.2	7785
528.4	7779
528.6	7769
528.8	7764
529	7761
529.2	7752
529.4	7746
529.6	7735
529.8	7737
530	7725
530.2	7735
530.4	7728
530.6	7738
530.8	7728
531	7727
531.2	7712
531.4	7711
531.6	7705
531.8	7704
532	7702
532.2	7693
532.4	7688
532.6	7671
532.8	7663
533	7643
533.2	7638
533.4	7616
533.6	7606
533.8	7584
534	7572
534.2	7550
534.4	7539
534.6	7523
534.8	7508
535	7495
535.2	7477
535.4	7462
535.6	7444
535.8	7433
536	7408
536.2	7397
536.4	7376
536.6	7365
536.8	7346
537	7336
537.2	7316
537.4	7302
537.6	7287
537.8	7272
538	7261
538.2	7247
538.4	7239
538.6	7224
538.8	7221
539	7208
539.2	7204
539.4	7191
539.6	7186
539.8	7176
540	7172
540.2	7160
540.4	7148
540.6	7139
540.8	7121
541	7114
541.2	7095
541.4	7091
541.6	7075
541.8	7070
542	7044
542.2	7028
542.4	6999
542.6	6984
542.8	6962
543	6945
543.2	6924
543.4	6898
543.6	6878
543.8	6851
544	6834
544.2	6806
544.4	6793
544.6	6767
544.8	6758
545	6736
545.2	6726
545.4	6705
545.6	6691
545.8	6673
546	6655
546.2	6644
546.4	6630
546.6	6622
546.8	6603
547	6590
547.2	6559
547.4	6546
547.6	6521
547.8	6515
548	6496
548.2	6488
548.4	6466
548.6	6448
548.8	6424
549	6405
549.2	6384
549.4	6360
549.6	6344
549.8	6316
550	6301
550.2	6272
550.4	6255
550.6	6220
550.8	6205
551	6175
551.2	6162
551.4	6140
551.6	6126
551.8	6102
552	6081
552.2	6058
552.4	6034
552.6	6020
552.8	5996
553	5985
553.2	5956
553.4	5947
553.6	5921
553.8	5912
554	5891
554.2	5886
554.4	5867
554.6	5861
554.8	5843
555	5827
555.2	5808
555.4	5783
555.6	5766
555.8	5743
556	5731
556.2	5707
556.4	5692
556.6	5657
556.8	5636
557	5607
557.2	5590
557.4	5567
557.6	5551
557.8	5526
558	5502
558.2	5477
558.4	5451
558.6	5430
558.8	5408
559	5395
559.2	5373
559.4	5364
559.6	5343
559.8	5327
560	5299
560.2	5281
560.4	5254
560.6	5239
560.8	5220
561	5199
561.2	5177
561.4	5153
561.6	5134
561.8	5111
562	5098
562.2	5081
562.4	5072
562.6	5054
562.8	5040
563	5017
563.2	4997
563.4	4978
563.6	4961
563.8	4945
564	4925
564.2	4908
564.4	4881
564.6	4863
564.8	4835
565	4813
565.2	4785
565.4	4766
565.6	4741
565.8	4727
566	4708
566.2	4690
566.4	4669
566.6	4647
566.8	4629
567	4611
567.2	4598
567.4	4578
567.6	4562
567.8	4541
568	4524
568.2	4504
568.4	4490
568.6	4474
568.8	4462
569	4449
569.2	4437
569.4	4422
569.6	4403
569.8	4388
570	4366
570.2	4354
570.4	4333
570.6	4317
570.8	4293
571	4278
571.2	4254
571.4	4238
571.6	4213
571.8	4194
572	4172
572.2	4152
572.4	4131
572.6	4106
572.8	4087
573	4064
573.2	4051
573.4	4031
573.6	4022
573.8	4002
574	3993
574.2	3973
574.4	3960
574.6	3942
574.8	3930
575	3917
575.2	3905
575.4	3893
575.6	3873
575.8	3858
576	3838
576.2	3829
576.4	3809
576.6	3801
576.8	3780
577	3770
577.2	3750
577.4	3737
577.6	3716
577.8	3698
578	3678
578.2	3661
578.4	3646
578.6	3630
578.8	3617
579	3596
579.2	3582
579.4	3562
579.6	3550
579.8	3531
580	3522
580.2	3504
580.4	3492
580.6	3472
580.8	3455
581	3434
581.2	3417
581.4	3401
581.6	3387
581.8	3374
582	3358
582.2	3345
582.4	3324
582.6	3311
582.8	3292
583	3282
583.2	3267
583.4	3257
583.6	3244
583.8	3234
584	3221
584.2	3210
584.4	3198
584.6	3184
584.8	3176
585	3162
585.2	3154
585.4	3137
585.6	3123
585.8	3104
586	3088
586.2	3070
586.4	3058
586.6	3042
586.8	3026
587	3010
587.2	2989
587.4	2972
587.6	2953
587.8	2940
588	2923
588.2	2910
588.4	2892
588.6	2878
588.8	2860
589	2848
589.2	2832
589.4	2822
589.6	2814
589.8	2806
590	2798
590.2	2784
590.4	2772
590.6	2757
590.8	2747
591	2734
591.2	2724
591.4	2711
591.6	2699
591.8	2682
592	2667
592.2	2651
592.4	2635
592.6	2623
592.8	2609
593	2597
593.2	2582
593.4	2571
593.6	2555
593.8	2543
594	2526
594.2	2514
594.4	2499
594.6	2486
594.8	2472
595	2459
595.2	2445
595.4	2430
595.6	2419
595.8	2404
596	2394
596.2	2380
596.4	2370
596.6	2353
596.8	2340
597	2325
597.2	2314
597.4	2299
597.6	2290
597.8	2277
598	2265
598.2	2254
598.4	2241
598.6	2231
598.8	2219
599	2213
599.2	2201
599.4	2195
599.6	2183
599.8	2173
600	2159
600.2	2150
600.4	2137
600.6	2127
600.8	2116
601	2106
601.2	2094
601.4	2081
601.6	2068
601.8	2052
602	2041
602.2	2028
602.4	2019
602.6	2005
602.8	1995
603	1978
603.2	1966
603.4	1951
603.6	1941
603.8	1929
604	1920
604.2	1909
604.4	1898
604.6	1887
604.8	1872
605	1861
605.2	1849
605.4	1842
605.6	1831
605.8	1824
606	1811
606.2	1803
606.4	1792
606.6	1785
606.8	1775
607	1766
607.2	1757
607.4	1747
607.6	1738
607.8	1726
608	1716
608.2	1702
608.4	1693
608.6	1680
608.8	1673
609	1660
609.2	1650
609.4	1637
609.6	1626
609.8	1614
610	1605
610.2	1595
610.4	1586
610.6	1578
610.8	1568
611	1560
611.2	1549
611.4	1541
611.6	1530
611.8	1523
612	1514
612.2	1507
612.4	1498
612.6	1489
612.8	1478
613	1469
613.2	1459
613.4	1450
613.6	1443
613.8	1432
614	1425
614.2	1413
614.4	1404
614.6	1392
614.8	1384
615	1374
615.2	1366
615.4	1357
615.6	1349
615.8	1338
616	1328
616.2	1318
616.4	1308
616.6	1299
616.8	1290
617	1282
617.2	1271
617.4	1262
617.6	1251
617.8	1243
618	1234
618.2	1228
618.4	1221
618.6	1214
618.8	1208
619	1199
619.2	1191
619.4	1181
619.6	1175
619.8	1168
620	1163
620.2	1156
620.4	1149
620.6	1141
620.8	1133
621	1125
621.2	1116
621.4	1108
621.6	1101
621.8	1094
622	1085
622.2	1077
622.4	1066
622.6	1058
622.8	1049
623	1042
623.2	1034
623.4	1027
623.6	1019
623.8	1010
624	1001
624.2	992.4
624.4	985.2
624.6	978.8
624.8	973.8
625	966.3
625.2	960.5
625.4	952.1
625.6	945.5
625.8	938.5
626	932.8
626.2	927.1
626.4	923.1
626.6	917.4
626.8	912.1
627	905.3
627.2	898.3
627.4	891.7
627.6	884.6
627.8	879.4
628	872.5
628.2	867.3
628.4	859.8
628.6	853.1
628.8	844.4
629	838.6
629.2	830.9
629.4	825.6
629.6	818.9
629.8	812.9
630	806.4
630.2	799.6
630.4	793
630.6	786
630.8	780.9
631	774.4
631.2	769.9
631.4	763.2
631.6	759
631.8	752.2
632	747.2
632.2	740.1
632.4	735.7
632.6	730.7
632.8	726.7
633	722
633.2	717.2
633.4	711.5
633.6	705.2
633.8	700.6
634	694.1
634.2	690.5
634.4	685.4
634.6	680.8
634.8	674.4
635	669.4
635.2	662.2
635.4	657.6
635.6	651.9
635.8	646.8
636	641.5
636.2	636.1
636.4	631
636.6	625.1
636.8	620.3
637	614.2
637.2	609.8
637.4	604
637.6	600.5
637.8	595.3
638	591.4
638.2	585.7
638.4	581.2
638.6	575.5
638.8	571.3
639	567.4
639.2	563.9
639.4	560
639.6	555.5
639.8	551.3
640	546
640.2	541.8
640.4	537.4
640.6	534.3
640.8	530.4
641	527.4
641.2	522.7
641.4	517.6
641.6	512
641.8	506.8
642	501.3
642.2	497.1
642.4	493.6
642.6	489.6
642.8	486.1
643	481.1
643.2	476.3
643.4	471.2
643.6	467.5
643.8	463.6
644	460.5
644.2	456.6
644.4	453.2
644.6	448.8
644.8	445.3
645	441.8
645.2	438.8
645.4	436.7
645.6	434.1
645.8	431.6
646	428.3
646.2	425
646.4	421.1
646.6	417.8
646.8	414.5
647	412
647.2	408.8
647.4	405.8
647.6	402.3
647.8	398.2
648	394.9
648.2	391.1
648.4	387.6
648.6	384.1
648.8	381.1
649	377.4
649.2	374.1
649.4	369.9
649.6	366.1
649.8	362.4
650	359.5
650.2	356.9
650.4	354.3
650.6	351.4
650.8	347.7
651	344.3
651.2	340.8
651.4	337.8
651.6	334.6
651.8	332.5
652	329.3
652.2	326.7
652.4	324
652.6	320.8
652.8	317.5
653	314.6
653.2	311.3
653.4	308.3
653.6	305.7
653.8	302.7
654	300.5
654.2	297.4
654.4	295.1
654.6	292.4
654.8	290.2
655	287.9
655.2	286.3
655.4	284
655.6	282
655.8	279.7
656	277.6
656.2	275.4
656.4	273.1
656.6	271.2
656.8	268.2
657	265.8
657.2	262.8
657.4	260.1
657.6	257.1
657.8	255.2
658	252.8
658.2	251.2
658.4	248.9
658.6	246.8
658.8	244.2
659	241.4
659.2	239.2
659.4	236.9
659.6	234.9
659.8	232.8
660	230.9
660.2	228.2
660.4	226.3
660.6	223.9
660.8	222.2
661	220
661.2	218.2
661.4	216.2
661.6	214.9
661.8	213.4
662	211.6
662.2	209.6
662.4	207.3
662.6	205
662.8	203
663	201.4
663.2	199.3
663.4	198.1
663.6	196.3
663.8	194.6
664	192.8
664.2	190.9
664.4	188.6
664.6	186.9
664.8	185.1
665	183.5
665.2	182.2
665.4	180.4
665.6	178.6
665.8	176.6
666	174.7
666.2	173
666.4	171.8
666.6	170.4
666.8	169.4
667	167.9
667.2	166
667.4	164
667.6	162.2
667.8	160.7
668	159.6
668.2	158.5
668.4	157.1
668.6	155.4
668.8	153.6
669	152.1
669.2	150.7
669.4	149.6
669.6	148.4
669.8	147.3
670	145.9
670.2	144.5
670.4	143
670.6	141.7
670.8	140.2
671	138.9
671.2	137.8
671.4	136.2
671.6	134.8
671.8	133.1
672	131.6
672.2	130.3
672.4	129.7
672.6	128.7
672.8	127.9
673	126.4
673.2	125
673.4	123.9
673.6	122.9
673.8	121.7
674	120.3
674.2	119.1
674.4	118
674.6	117.1
674.8	116
675	115
675.2	113.7
675.4	112.8
675.6	111.7
675.8	110.6
676	109.6
676.2	108.4
676.4	107.3
676.6	106.2
676.8	105.1
677	103.9
677.2	103.2
677.4	102.2
677.6	101.6
677.8	100.6
678	99.65
678.2	98.31
678.4	97.19
678.6	95.93
678.8	95.15
679	94.44
679.2	93.59
679.4	93.02
679.6	92.36
679.8	91.4
680	90.43
680.2	89.68
680.4	88.71
680.6	88.1
680.8	87.48
681	86.56
681.2	85.59
681.4	84.8
681.6	84.08
681.8	83.4
682	82.67
682.2	81.73
682.4	80.95
682.6	80.2
682.8	79.58
683	78.86
683.2	78.24
683.4	77.35
683.6	76.71
683.8	76.02
684	75.42
684.2	74.61
684.4	73.83
684.6	72.94
684.8	72.13
685	71.32
685.2	70.61
685.4	69.94
685.6	69.15
685.8	68.71
686	68.09
686.2	67.65
686.4	66.88
686.6	66.28
686.8	65.42
687	64.82
687.2	64.22
687.4	63.78
687.6	63.31
687.8	62.84
688	62.34
688.2	61.74
688.4	61.18
688.6	60.35
688.8	59.88
689	59.17
689.2	58.68
689.4	58.08
689.6	57.55
689.8	56.85
690	56.5
690.2	56.11
690.4	55.77
[truncated: 48 more rows]
