# Supplementary material for: Sulfonamide-directed site-selective functionalization of unactivated C(sp3)−H enabled by photocatalytic sequential electron/proton transfer
Source: Nat Commun. 2024 Jun 14;15:5087. doi: 10.1038/s41467-024-49337-3 (PMC11178871; doi:10.1038/s41467-024-49337-3)
Supplement: Supplementary file 3 — Source Data [file 41467_2024_49337_MOESM3_ESM.zip › Source Data/Dataset 5. Stern-Volmer fluorescence quenching between PC and Co/PC + 1.0 equiv Co.xls]

## Sheet: L-6-1_20231206_143710
Report date:	'14:37:11, 12/06/2023
Wavelength data table
Sample name	250.0nm	300.0nm	350.0nm	400.0nm	450.0nm	500.0nm	550.0nm	600.0nm	650.0nm	700.0nm	750.0nm	800.0nm
'L-6-1(EM)		1.581	3.025	42.55	152.6	861.9	623.1	210.7	34.1	4.384
Sample:	'L-6-1(EM)
File name:	L-6-1_20231206_143710.FDS
Run date:	'14:36:45, 12/06/2023
Operator:	JR
Comment:	'
Instrument
Model:	F-7000 FL Spectrophotometer
Serial number:	2919-010
ROM Version:	5J14000 12
Instrument parameters
Measurement type:	Wavelength scan
Scan mode:	Emission
Data mode:	Fluorescence
EX WL:	380.0 nm
EM Start WL:	300.0 nm
EM End WL:	700.0 nm
Scan speed:	1200 nm/min
Delay:	0.0 s
EX Slit:	5.0 nm
EM Slit:	5.0 nm
PMT Voltage:	700 V
Response:	0.1 s
Corrected spectra:	Off
Shutter control:	On
Processing performed
Savitsky-Golay smoothed
Smoothing order:	3
Number of points:	7
Number of times:	1
Peak integration
Integration method:	Rectangular
Sensitivity:	1
Threshold:	1
Peaks
No.	Start(nm)	Apex(nm)	End(nm)	Height(Data)	Valley(nm)	Valley(Data)
1	300	376.2	383	*****	383	*****
2	383	384	395.4	*****	395.4	36.41
3	395.4	413.4	414.4	67.66	414.4	66.64
4	414.4	415.4	419.8	69.11	419.8	63.21
5	419.8	429.2	435.8	86.66	435.8	71.41
6	435.8	475.6	476.4	712	476.4	708.4
7	476.4	479.2	480	734.9	480	729.1
8	480	498.4	499.2	860.8	499.2	859.6
9	499.2	500.4	505.2	864.5	505.2	843.4
10	505.2	506.2	514.6	851.6	514.6	803.1
11	514.6	515.2	517.4	806.3	517.4	794.9
12	517.4	518	523.8	799.2	523.8	778.7
13	523.8	525.2	530.4	784.3	530.4	758.7
14	530.4	531	531.6	759.9	531.6	757.9
15	531.6	532.4	700	761.4	700	4.384
Data points
nm	Data
300	1.581
300.2	1.969
300.4	2.165
300.6	2.217
300.8	2.199
301	2.083
301.2	2.057
301.4	2.038
301.6	1.921
301.8	1.82
302	1.722
302.2	1.663
302.4	1.62
302.6	1.675
302.8	1.759
303	1.907
303.2	2.047
303.4	2.12
303.6	2.08
303.8	2.006
304	1.916
304.2	1.936
304.4	1.936
304.6	1.978
304.8	1.956
305	1.855
305.2	1.76
305.4	1.781
305.6	1.809
305.8	1.905
306	1.943
306.2	1.873
306.4	1.806
306.6	1.812
306.8	1.828
307	1.901
307.2	1.93
307.4	1.871
307.6	1.833
307.8	1.836
308	1.846
308.2	1.875
308.4	1.825
308.6	1.7
308.8	1.637
309	1.648
309.2	1.701
309.4	1.801
309.6	1.811
309.8	1.758
310	1.718
310.2	1.773
310.4	1.863
310.6	2.033
310.8	2.124
311	2.223
311.2	2.267
311.4	2.205
311.6	2.133
311.8	2.03
312	1.943
312.2	1.917
312.4	1.897
312.6	1.828
312.8	1.772
313	1.715
313.2	1.71
313.4	1.709
313.6	1.713
313.8	1.771
314	1.835
314.2	1.917
314.4	1.959
314.6	1.982
314.8	1.997
315	2.026
315.2	2.03
315.4	1.948
315.6	1.766
315.8	1.567
316	1.521
316.2	1.517
316.4	1.593
316.6	1.738
316.8	1.833
317	1.863
317.2	1.939
317.4	1.89
317.6	1.826
317.8	1.797
318	1.769
318.2	1.829
318.4	1.843
318.6	1.886
318.8	1.959
319	1.984
319.2	2.005
319.4	2.002
319.6	1.887
319.8	1.8
320	1.69
320.2	1.613
320.4	1.613
320.6	1.575
320.8	1.62
321	1.609
321.2	1.579
321.4	1.621
321.6	1.747
321.8	1.863
322	1.985
322.2	1.994
322.4	1.938
322.6	1.838
322.8	1.799
323	1.77
323.2	1.781
323.4	1.844
323.6	1.88
323.8	1.82
324	1.782
324.2	1.755
324.4	1.707
324.6	1.687
324.8	1.691
325	1.659
325.2	1.749
325.4	1.925
325.6	2.042
325.8	2.156
326	2.249
326.2	2.244
326.4	2.252
326.6	2.226
326.8	2.161
327	2.07
327.2	2.007
327.4	1.982
327.6	2.005
327.8	2.06
328	2.036
328.2	1.894
328.4	1.789
328.6	1.751
328.8	1.765
329	1.804
329.2	1.789
329.4	1.717
329.6	1.703
329.8	1.624
330	1.666
330.2	1.704
330.4	1.769
330.6	1.801
330.8	1.874
331	1.823
331.2	1.823
331.4	1.82
331.6	1.892
331.8	1.966
332	1.996
332.2	2.035
332.4	2.044
332.6	2.029
332.8	2.054
333	2.052
333.2	1.959
333.4	1.906
333.6	1.907
333.8	1.971
334	2.057
334.2	2.133
334.4	2.101
334.6	2.004
334.8	1.914
335	1.937
335.2	1.982
335.4	2.007
335.6	2.05
335.8	2.041
336	2.02
336.2	2.08
336.4	2.074
336.6	2.036
336.8	2.042
337	1.989
337.2	2.024
337.4	2.115
337.6	2.151
337.8	2.309
338	2.424
338.2	2.432
338.4	2.445
338.6	2.37
338.8	2.222
339	2.115
339.2	2.138
339.4	2.167
339.6	2.291
339.8	2.445
340	2.531
340.2	2.433
340.4	2.431
340.6	2.358
340.8	2.326
341	2.328
341.2	2.4
341.4	2.436
341.6	2.486
341.8	2.466
342	2.417
342.2	2.332
342.4	2.325
342.6	2.282
342.8	2.213
343	2.196
343.2	2.149
343.4	2.15
343.6	2.252
343.8	2.333
344	2.441
344.2	2.593
344.4	2.63
344.6	2.646
344.8	2.627
345	2.539
345.2	2.444
345.4	2.385
345.6	2.399
345.8	2.479
346	2.599
346.2	2.723
346.4	2.745
346.6	2.741
346.8	2.698
347	2.682
347.2	2.744
347.4	2.869
347.6	2.929
347.8	3.04
348	3.084
348.2	3.094
348.4	3.129
348.6	3.148
348.8	3.092
349	2.945
349.2	2.776
349.4	2.609
349.6	2.663
349.8	2.818
350	3.025
350.2	3.228
350.4	3.317
350.6	3.336
350.8	3.354
351	3.281
351.2	3.23
351.4	3.27
351.6	3.229
351.8	3.286
352	3.409
352.2	3.545
352.4	3.7
352.6	3.787
352.8	3.81
353	3.717
353.2	3.704
353.4	3.67
353.6	3.632
353.8	3.542
354	3.483
354.2	3.277
354.4	3.263
354.6	3.278
354.8	3.305
355	3.325
355.2	3.482
355.4	3.552
355.6	3.726
355.8	3.876
356	3.868
356.2	3.773
356.4	3.724
356.6	3.623
356.8	3.584
357	3.62
357.2	3.645
357.4	3.744
357.6	3.875
357.8	3.975
358	4.079
358.2	4.173
358.4	4.206
358.6	4.114
358.8	3.989
359	3.938
359.2	4.026
359.4	4.237
359.6	4.478
359.8	4.558
360	4.547
360.2	4.529
360.4	4.479
360.6	4.43
360.8	4.547
361	4.793
361.2	5.029
361.4	5.29
361.6	5.431
361.8	5.427
362	5.479
362.2	5.527
362.4	5.662
362.6	5.842
362.8	5.962
363	5.992
363.2	6.083
363.4	6.235
363.6	6.442
363.8	6.548
364	6.52
364.2	6.496
364.4	6.741
364.6	6.964
364.8	7.22
365	7.424
365.2	7.6
365.4	7.828
365.6	8.204
365.8	8.381
366	8.513
366.2	8.628
366.4	8.693
366.6	8.872
366.8	9.134
367	9.429
367.2	9.693
367.4	9.91
367.6	9.969
367.8	10.13
368	10.47
368.2	10.94
368.4	11.34
368.6	11.74
368.8	11.9
369	12.15
369.2	12.81
369.4	14.22
369.6	16.67
369.8	20.87
370	27.16
370.2	35.57
370.4	46.43
370.6	62.33
370.8	84.08
371	119.1
371.2	166.7
371.4	228.5
371.6	303.7
371.8	389.4
372	486.4
372.2	604.1
372.4	745.1
372.6	925.3
372.8	1146
373	1397
373.2	1677
373.4	1971
373.6	2284
373.8	2635
374	3036
374.2	3509
374.4	4064
374.6	4681
374.8	5360
375	6061
375.2	6787
375.4	7614
375.6	8520
375.8	9302
376	9838
376.2	9999.9
376.4	9999.9
376.6	9999.9
376.8	9999.9
377	9999.9
377.2	9999.9
377.4	9999.9
377.6	9999.9
377.8	9999.9
378	9999.9
378.2	9999.9
378.4	9999.9
378.6	9999.9
378.8	9999.9
379	9999.9
379.2	9999.9
379.4	9999.9
379.6	9999.9
379.8	9999.9
380	9999.9
380.2	9999.9
380.4	9999.9
380.6	9999.9
380.8	9999.9
381	9999.9
381.2	9999.9
381.4	9999.9
381.6	9999.9
381.8	9999.9
382	9999.9
382.2	9999.9
382.4	9999.9
382.6	9999.9
382.8	9999.9
383	9999.9
383.2	9999.9
383.4	9999.9
383.6	9999.9
383.8	9999.9
384	9999.9
384.2	9999.9
384.4	9883
384.6	9607
384.8	9169
385	8586
385.2	7931
385.4	7207
385.6	6446
385.8	5699
386	4997
386.2	4356
386.4	3792
386.6	3277
386.8	2818
387	2391
387.2	2001
387.4	1655
387.6	1359
387.8	1106
388	899.9
388.2	726.4
388.4	583.3
388.6	463
388.8	363.6
389	282.8
389.2	219.6
389.4	171.2
389.6	135.4
389.8	108.5
390	88.61
390.2	74.15
390.4	63.62
390.6	55.9
390.8	50.27
391	46.23
391.2	43.21
391.4	41.51
391.6	40.72
391.8	40.18
392	39.97
392.2	39.66
392.4	39.1
392.6	38.53
392.8	38.12
393	37.59
393.2	37.76
393.4	37.83
393.6	37.91
393.8	37.86
394	37.46
394.2	36.98
394.4	36.84
394.6	36.73
394.8	36.71
395	36.59
395.2	36.46
395.4	36.41
395.6	36.42
395.8	36.8
396	37.12
396.2	37.33
396.4	37.66
396.6	37.93
396.8	37.89
397	38.44
397.2	39.19
397.4	39.58
397.6	39.68
397.8	39.87
398	39.84
398.2	40.15
398.4	40.45
398.6	40.25
398.8	39.81
399	39.82
399.2	40.37
399.4	41.16
399.6	41.95
399.8	42.36
400	42.55
400.2	42.6
400.4	42.94
400.6	43.48
400.8	43.82
401	44.19
401.2	44.29
401.4	44.12
401.6	44.4
401.8	44.94
402	45.47
402.2	46.33
402.4	46.77
402.6	47.16
402.8	48.19
403	48.83
403.2	49.09
403.4	49
403.6	48.46
403.8	47.79
404	48.34
404.2	48.85
404.4	49.27
404.6	49.89
404.8	50.24
405	50.54
405.2	51.25
405.4	51.09
405.6	50.89
405.8	51.24
406	51.33
406.2	51.55
406.4	51.4
406.6	50.84
406.8	50.71
407	50.92
407.2	51.36
407.4	51.82
407.6	51.92
407.8	52.4
408	52.89
408.2	53.35
408.4	54.37
408.6	55.26
408.8	55.51
409	55.8
409.2	55.61
409.4	55.54
409.6	56.19
409.8	56.76
410	57.27
410.2	58.22
410.4	58.53
410.6	58.89
410.8	59.11
411	59.13
411.2	59.44
411.4	60.42
411.6	61.5
411.8	62.32
412	62.66
412.2	63.41
412.4	64.03
412.6	65.15
412.8	66.46
413	67.05
413.2	67.14
413.4	67.66
413.6	67.57
413.8	67.28
414	66.95
414.2	66.79
414.4	66.64
414.6	67.01
414.8	67.68
415	68.47
415.2	68.97
415.4	69.11
415.6	68.59
415.8	67.69
416	67.39
416.2	67.71
416.4	67.76
416.6	67.59
416.8	67.4
417	67.14
417.2	66.84
417.4	66.86
417.6	66.2
417.8	65.38
418	64.75
418.2	64.17
418.4	63.7
418.6	63.77
418.8	63.65
419	63.76
419.2	63.55
419.4	63.66
419.6	63.36
419.8	63.21
420	63.66
420.2	64.32
420.4	64.95
420.6	65.57
420.8	65.66
421	65.71
421.2	65.77
421.4	65.43
421.6	65.3
421.8	65.23
422	65.68
422.2	66.7
422.4	67.74
422.6	68.06
422.8	68.01
423	67.77
423.2	67.48
423.4	67.47
423.6	68.11
423.8	69.15
424	70.66
424.2	72.28
424.4	73.48
424.6	73.77
424.8	73.66
425	73.86
425.2	74.4
425.4	75.45
425.6	76.92
425.8	78.73
426	80.09
426.2	80.77
426.4	80.91
426.6	80.96
426.8	81.74
427	82.98
427.2	84.07
427.4	84.63
427.6	84.98
427.8	85.18
428	85.92
428.2	86.06
428.4	85.82
428.6	85.55
428.8	85.77
429	86.06
429.2	86.66
429.4	86.34
429.6	85.25
429.8	84.3
430	83.82
430.2	83.29
430.4	82.56
430.6	81.35
430.8	80.39
431	80.28
431.2	80.28
431.4	80.42
431.6	80.03
431.8	79.3
432	78.81
432.2	78.26
432.4	77.04
432.6	75.78
432.8	74.46
433	73.47
433.2	73.65
433.4	74.11
433.6	74.17
433.8	74.22
434	73.85
434.2	73.27
434.4	73.43
434.6	73.43
434.8	73.12
435	72.92
435.2	72.45
435.4	71.78
435.6	71.52
435.8	71.41
436	71.58
436.2	71.92
436.4	72.06
436.6	71.91
436.8	71.59
437	71.97
437.2	72.31
437.4	72.5
437.6	72.73
437.8	72.89
438	72.73
438.2	72.79
438.4	72.85
438.6	72.87
438.8	73.2
439	73.75
439.2	73.85
439.4	73.91
439.6	74.23
439.8	74.55
440	74.99
440.2	75.76
440.4	75.94
440.6	76.07
440.8	75.91
441	75.72
441.2	75.57
441.4	76.11
441.6	76.71
441.8	77.58
442	78.83
442.2	80.16
442.4	81.05
442.6	81.71
442.8	82.05
443	82.41
443.2	82.93
443.4	83.67
443.6	84.7
443.8	85.81
444	87.23
444.2	88.62
444.4	89.66
444.6	90.99
444.8	92.73
445	94.38
445.2	95.95
445.4	97.29
445.6	98.42
445.8	99.75
446	101.4
446.2	103
446.4	104.9
446.6	106.8
446.8	109.2
447	111.4
447.2	113.2
447.4	115.1
447.6	117.1
447.8	119.1
448	121.5
448.2	124.2
448.4	126.6
448.6	128.7
448.8	130.9
449	133.5
449.2	136.1
449.4	139.6
449.6	144
449.8	147.9
450	152.6
450.2	157.5
450.4	161.5
450.6	165.3
450.8	169.7
451	173.1
451.2	177.8
451.4	182.8
451.6	187.8
451.8	192.5
452	197.2
452.2	201.6
452.4	206.7
452.6	212.8
452.8	218.5
453	223.9
453.2	229.1
453.4	233.5
453.6	237.2
453.8	241.6
454	245.8
454.2	251
454.4	257.6
454.6	264.4
454.8	270.8
455	277.6
455.2	283.4
455.4	289.2
455.6	296.2
455.8	303.8
456	311.2
456.2	318.9
456.4	325.5
456.6	332
456.8	338.6
457	345.3
457.2	352.1
457.4	358.5
457.6	364.6
457.8	369.9
458	375.5
458.2	381.9
458.4	388.3
458.6	395
458.8	402.2
459	408.1
459.2	414.5
459.4	421.3
459.6	427.3
459.8	433.9
460	439.6
460.2	443.9
460.4	448.8
460.6	455.1
460.8	461.8
461	469.5
461.2	475.6
461.4	481
461.6	486.3
461.8	493.4
462	500.7
462.2	508.2
462.4	514.6
462.6	520.2
462.8	524.9
463	530.6
463.2	536.4
463.4	541.9
463.6	546.4
463.8	551.1
464	557.3
464.2	563.7
464.4	569.5
464.6	574
464.8	575.5
465	577.5
465.2	581.4
465.4	587.6
465.6	595.1
465.8	601.9
466	605.8
466.2	609.8
466.4	612.9
466.6	616.7
466.8	621.3
467	625.3
467.2	627.7
467.4	631
467.6	634.6
467.8	638.6
468	642.7
468.2	647.2
468.4	648.5
468.6	650.9
468.8	653.3
469	655.5
469.2	658.7
469.4	661.8
469.6	662.8
469.8	663.8
470	665.1
470.2	666.5
470.4	669.8
470.6	672.7
470.8	675.2
471	675.5
471.2	676.7
471.4	678.6
471.6	681.1
471.8	684.8
472	688.7
472.2	691.7
472.4	695.2
472.6	698.1
472.8	699.5
473	699.9
473.2	699.5
473.4	699.4
473.6	699.5
473.8	700.3
474	699.8
474.2	699.3
474.4	699.1
474.6	700.8
474.8	702.9
475	706.6
475.2	708.6
475.4	710.9
475.6	712
475.8	711.5
476	709.8
476.2	708.7
476.4	708.4
476.6	709
476.8	709.7
477	710.2
477.2	711.6
477.4	713
477.6	714.9
477.8	717.3
478	720
478.2	723.2
478.4	726.5
478.6	727.9
478.8	730
479	733
479.2	734.9
479.4	734.8
479.6	732.6
479.8	729.5
480	729.1
480.2	730.4
480.4	732.6
480.6	735.9
480.8	736.6
481	736.1
481.2	735.3
481.4	733.9
481.6	733.8
481.8	736.1
482	738.8
482.2	741.8
482.4	746.3
482.6	748.5
482.8	749.6
483	749.2
483.2	748.9
483.4	749
483.6	751.1
483.8	752.3
484	755.4
484.2	758.3
484.4	761.7
484.6	765
484.8	766.4
485	768
485.2	769.1
485.4	770.7
485.6	772.1
485.8	775
486	777.6
486.2	781.5
486.4	782.7
486.6	784.1
486.8	783.9
487	784.9
487.2	786.3
487.4	788.5
487.6	792
487.8	795.4
488	798.7
488.2	800.7
488.4	800.1
488.6	800.4
488.8	802.2
489	803.6
489.2	806.8
489.4	810
489.6	811.6
489.8	813.6
490	815.6
490.2	815
490.4	814.2
490.6	815
490.8	815.8
491	815.8
491.2	816.8
491.4	818
491.6	819.4
491.8	823.6
492	827.9
492.2	831.1
492.4	832.9
492.6	834.5
492.8	833.4
493	831.7
493.2	830.6
493.4	831.4
493.6	833.8
493.8	837.3
494	840
494.2	840.8
494.4	840.2
494.6	839.5
494.8	840.4
495	840.4
495.2	840.5
495.4	839.9
495.6	840.7
495.8	842.4
496	846
496.2	847.9
496.4	849.1
496.6	849.3
496.8	851
497	852.6
497.2	856.1
497.4	858.1
497.6	860.3
497.8	860.5
498	860.8
498.2	860.7
498.4	860.8
498.6	860.5
498.8	860.5
499	859.9
499.2	859.6
499.4	860.5
499.6	859.9
499.8	861
500	861.9
500.2	863.6
500.4	864.5
500.6	864.5
500.8	861.7
501	858.8
501.2	856.9
501.4	856.2
501.6	856.4
501.8	856.4
502	856.5
502.2	856
502.4	854.4
502.6	852.9
502.8	851.9
503	851.6
503.2	852.7
503.4	853.5
503.6	853.3
503.8	853.5
504	852.1
504.2	851.4
504.4	850.5
504.6	848.7
504.8	846
505	845
505.2	843.4
505.4	844.7
505.6	847
505.8	849.3
506	850.2
506.2	851.6
506.4	851
506.6	849.6
506.8	848.6
507	846.9
507.2	844.4
507.4	841.5
507.6	838
507.8	834.2
508	832.8
508.2	832.4
508.4	831.7
508.6	831
508.8	831.2
509	831.1
509.2	830.7
509.4	829.5
509.6	827.3
509.8	824.3
510	823.2
510.2	823.3
510.4	823.2
510.6	823.1
510.8	825.1
511	825.1
511.2	824.2
511.4	822.6
511.6	821.3
511.8	820.9
512	823.2
512.2	823.4
512.4	822.2
512.6	819
512.8	815.6
513	813.2
513.2	812.4
513.4	811.3
513.6	811.2
513.8	810.1
514	808.3
514.2	805.2
514.4	804.3
514.6	803.1
514.8	804.2
515	805.2
515.2	806.3
515.4	805.6
515.6	806.1
515.8	805.2
516	805
516.2	804
516.4	802.7
516.6	800.3
516.8	797.8
517	796.6
517.2	794.9
517.4	794.9
517.6	796.9
517.8	798.6
518	799.2
518.2	798.7
518.4	796
518.6	795.1
518.8	796.4
519	797.5
519.2	796.3
519.4	794.4
519.6	792.4
519.8	792.5
520	792.5
520.2	792
520.4	790.4
520.6	790.6
520.8	791.1
521	793
521.2	793.6
521.4	791.7
521.6	788.7
521.8	785.3
522	782.4
522.2	781.9
522.4	781.7
522.6	782
522.8	782
523	781.8
523.2	780.7
523.4	781
523.6	778.9
523.8	778.7
524	778.9
524.2	779.4
524.4	779.4
524.6	780.3
524.8	781
525	783.1
525.2	784.3
525.4	783.7
525.6	782.1
525.8	779.4
526	777.5
526.2	776.7
526.4	775.9
526.6	774.2
526.8	771.7
527	770.8
527.2	769.7
527.4	769.4
527.6	770.1
527.8	768.2
528	765.4
528.2	764.2
528.4	762.7
528.6	763.1
528.8	763.5
529	762.5
529.2	761.1
529.4	760.6
529.6	759
529.8	759.4
530	759.4
530.2	759.4
530.4	758.7
530.6	759.4
530.8	759.5
531	759.9
531.2	759.6
531.4	759.3
531.6	757.9
531.8	758.6
532	760
532.2	760.9
532.4	761.4
532.6	760.7
532.8	758.2
533	756
533.2	753.3
533.4	751.6
533.6	752.5
533.8	752.3
534	751.4
534.2	750
534.4	747.3
534.6	744.2
534.8	741.7
535	739.7
535.2	739.3
535.4	740.8
535.6	742
535.8	741.6
536	738.7
536.2	734.3
536.4	728.2
536.6	725
536.8	722.8
537	723
537.2	723.5
537.4	724.3
537.6	722.4
537.8	723.4
538	723.1
538.2	722.6
538.4	721.1
538.6	720.8
538.8	718.4
539	717.5
539.2	717
539.4	715.4
539.6	714.4
539.8	714.4
540	714.4
540.2	713.8
540.4	713.7
540.6	712.2
540.8	709.4
541	706.5
541.2	705.6
541.4	704.7
541.6	704.5
541.8	703.7
542	700.1
542.2	696.6
542.4	693.7
542.6	691.8
542.8	690.1
543	688.9
543.2	686.3
543.4	684.5
543.6	682.7
543.8	681.3
544	679.6
544.2	678.2
544.4	675.9
544.6	673.6
544.8	672.3
545	669.7
545.2	668.3
545.4	667.7
545.6	666.4
545.8	664
546	661.8
546.2	658
546.4	656.5
546.6	656.2
546.8	655.8
547	654.5
547.2	652.6
547.4	649.8
547.6	647.2
547.8	644.3
548	642.1
548.2	640.7
548.4	638
548.6	635.6
548.8	634.1
549	631.6
549.2	630.1
549.4	628.2
549.6	625.1
549.8	623.5
550	623.1
550.2	620.9
550.4	619.2
550.6	616.4
550.8	613.6
551	610.2
551.2	606.9
551.4	602.7
551.6	600.8
551.8	599.6
552	599.1
552.2	597.3
552.4	595.7
552.6	593.9
552.8	593.4
553	592.1
553.2	590.8
553.4	589.4
553.6	588.1
553.8	587.1
554	585.2
554.2	581.8
554.4	578
554.6	575.4
554.8	573
555	571.3
555.2	569.2
555.4	566.8
555.6	564.4
555.8	563
556	561.8
556.2	560.3
556.4	558.3
556.6	555.5
556.8	552.1
557	549.5
557.2	546.5
557.4	542.6
557.6	538.8
557.8	534.5
558	532.1
558.2	530.9
558.4	529.4
558.6	528.1
558.8	526.7
559	524.7
559.2	524.3
559.4	524.3
559.6	523.8
559.8	523.4
560	522.2
560.2	520.9
560.4	519.4
560.6	517.7
560.8	514.6
561	511.6
561.2	508.3
561.4	505.7
561.6	503.3
561.8	500.3
562	496.9
562.2	494.5
562.4	493.1
562.6	492.6
562.8	491.2
563	488.3
563.2	485.9
563.4	482.7
563.6	481.5
563.8	480
564	477.4
564.2	475.1
564.4	473.1
564.6	470.1
564.8	469.7
565	468.6
565.2	466.4
565.4	463.8
565.6	461.7
565.8	459.8
566	459
566.2	458.8
566.4	458.2
566.6	456.5
566.8	455.9
567	455.7
567.2	454.9
567.4	453.7
567.6	451.7
567.8	448.5
568	444.8
568.2	441.4
568.4	438.4
568.6	436.2
568.8	433.6
569	431.4
569.2	429.1
569.4	427.2
569.6	426.4
569.8	425.8
570	425
570.2	423.2
570.4	421.4
570.6	418
570.8	415.1
571	411.3
571.2	408.6
571.4	406.6
571.6	405.4
571.8	404.1
572	403.4
572.2	402.4
572.4	401.8
572.6	401.5
572.8	400.5
573	400.4
573.2	400.4
573.4	399.8
573.6	398.2
573.8	395.2
574	391.2
574.2	388.6
574.4	386.8
574.6	385
574.8	383.2
575	381.6
575.2	379.6
575.4	378.7
575.6	377.7
575.8	377
576	376.4
576.2	375.7
576.4	374.1
576.6	371.8
576.8	369.9
577	368.3
577.2	367.2
577.4	366.1
577.6	363.4
577.8	359.7
578	357.4
578.2	354.7
578.4	352.8
578.6	352.7
578.8	351.6
579	350.1
579.2	349
579.4	347.5
579.6	345.5
579.8	345.3
580	344.9
580.2	344
580.4	342.1
580.6	339.7
580.8	336.3
581	333.9
581.2	332.9
581.4	333.1
581.6	332.9
581.8	332.3
582	330.8
582.2	328.5
582.4	326.2
582.6	324.5
582.8	322.5
583	320.1
583.2	318.7
583.4	317
583.6	315.9
583.8	313.7
584	311.3
584.2	309.9
584.4	309.5
584.6	308.3
584.8	306.7
585	304.2
585.2	302.8
585.4	302.8
585.6	302.5
585.8	301.9
586	300.7
586.2	299.7
586.4	298.6
586.6	297.1
586.8	295.3
587	293.7
587.2	292.2
587.4	290.5
587.6	289.2
587.8	287.7
588	286.8
588.2	285.1
588.4	283.5
588.6	282.7
588.8	282.6
589	281.6
589.2	281.1
589.4	278.8
589.6	276.6
589.8	274.7
590	272.8
590.2	270.2
590.4	268.1
590.6	265.3
590.8	263.1
591	261.3
591.2	261.2
591.4	261.4
591.6	261.9
591.8	261.8
592	260.9
592.2	259.7
592.4	258.6
592.6	257.3
592.8	255.7
593	254.1
593.2	252
593.4	250.4
593.6	248.8
593.8	247.1
594	245.3
594.2	243.5
594.4	242.2
594.6	241.9
594.8	242
595	241.7
595.2	240.6
595.4	237.7
595.6	235.5
595.8	233.2
596	231.7
596.2	231.1
596.4	231.3
596.6	230.4
596.8	229.5
597	228.1
597.2	226.2
597.4	224.2
597.6	222.5
597.8	220.3
598	218.6
598.2	217.7
598.4	216.5
598.6	215.8
598.8	214.6
599	213.6
599.2	213
599.4	212.1
599.6	211
599.8	210.9
600	210.7
600.2	210
600.4	208.4
600.6	206.3
600.8	205.1
601	204.7
601.2	204.4
601.4	203.2
601.6	201.3
601.8	199.3
602	198.5
602.2	197.8
602.4	196.5
602.6	194.9
602.8	192.7
603	190.5
603.2	189.7
603.4	189.2
603.6	188.1
603.8	187.2
604	186
604.2	186
604.4	185.6
604.6	185.5
604.8	184
605	182.3
605.2	181.4
605.4	181
605.6	179.5
605.8	178.4
606	176.9
606.2	176.1
606.4	175.3
606.6	173.5
606.8	170.8
607	168.2
607.2	166.8
607.4	166
607.6	164.7
607.8	163.3
608	161.7
608.2	161
608.4	161.3
608.6	161.4
608.8	160.7
609	159.9
609.2	158.8
609.4	157.8
609.6	156.8
609.8	155.5
610	154.5
610.2	154.1
610.4	152.9
610.6	151.6
610.8	150.1
611	148.9
611.2	147.7
611.4	146.5
611.6	144.8
611.8	143.7
612	142.7
612.2	142.5
612.4	141.9
612.6	140.2
612.8	138.7
613	137.6
613.2	136.9
613.4	136.7
613.6	136.5
613.8	135.8
614	135.1
614.2	134.5
614.4	134.2
614.6	133.6
614.8	132.2
615	130.7
615.2	129
615.4	128.1
615.6	127.5
615.8	126.7
616	125.8
616.2	125.2
616.4	123.9
616.6	122.9
616.8	121.6
617	120.7
617.2	120.5
617.4	120.4
617.6	119.3
617.8	117.7
618	116.1
618.2	115.4
618.4	114.6
618.6	113.9
618.8	113.2
619	112.9
619.2	112.8
619.4	112.9
619.6	112.1
619.8	111.2
620	110
620.2	109.2
620.4	108.3
620.6	108.2
620.8	108.3
621	108
621.2	106.7
621.4	105.4
621.6	103.3
621.8	102.3
622	102
622.2	101.8
622.4	101.2
622.6	101
622.8	100
623	99.35
623.2	98.77
623.4	98.04
623.6	96.92
623.8	95.69
624	94.8
624.2	93.74
624.4	92.92
624.6	92.59
624.8	92.54
625	92.21
625.2	91.7
625.4	90.35
625.6	89.19
625.8	88.36
626	87.74
626.2	87.25
626.4	86.85
626.6	86.16
626.8	86
627	85.74
627.2	85.34
627.4	84.75
627.6	84.71
627.8	84.32
628	83.87
628.2	83.35
628.4	82.89
628.6	82.32
628.8	82.28
629	82.04
629.2	81.47
629.4	80.48
629.6	79.61
629.8	78.56
630	77.43
630.2	76.32
630.4	75.49
630.6	74.45
630.8	73.73
631	72.91
631.2	72.1
631.4	71.23
631.6	70.85
631.8	70.83
632	70.93
632.2	70.87
632.4	70.6
632.6	69.66
632.8	68.71
633	68.16
633.2	67.86
633.4	67.73
633.6	67.49
633.8	66.49
634	65.28
634.2	64.15
634.4	63.48
634.6	63.38
634.8	63.78
635	63.54
635.2	63.26
635.4	62.41
635.6	61.75
635.8	61.39
636	61.19
636.2	60.4
636.4	59.29
636.6	58.25
636.8	57.74
637	57.58
637.2	57.31
637.4	56.8
637.6	55.95
637.8	55.51
638	55.17
638.2	54.78
638.4	54.26
638.6	53.82
638.8	53.72
639	53.96
639.2	54.38
639.4	54.37
639.6	54.09
639.8	53.18
640	52.44
640.2	51.87
640.4	51.18
640.6	50.32
640.8	49.66
641	48.94
641.2	48.91
641.4	49.11
641.6	48.93
641.8	48.68
642	48.14
642.2	47.66
642.4	47.26
642.6	46.58
642.8	45.73
643	45.42
643.2	45.28
643.4	45.3
643.6	44.98
643.8	44.32
644	43.61
644.2	43.23
644.4	42.95
644.6	42.74
644.8	42.56
645	42.29
645.2	41.85
645.4	41.08
645.6	40.23
645.8	39.64
646	39.44
646.2	39.41
646.4	39.33
646.6	38.66
646.8	37.88
647	37.36
647.2	37.08
647.4	37.29
647.6	37.52
647.8	37.3
648	37.02
648.2	36.78
648.4	36.41
648.6	36.56
648.8	36.69
649	36.58
649.2	36.4
649.4	35.92
649.6	34.93
649.8	34.49
650	34.1
650.2	33.88
650.4	33.59
650.6	33.32
650.8	33.08
651	33.08
651.2	32.62
651.4	32.07
651.6	31.17
651.8	30.54
652	30.3
652.2	30.48
652.4	30.35
652.6	30.18
652.8	29.82
653	29.53
653.2	29.42
653.4	29.64
653.6	29.49
653.8	29.16
654	28.68
654.2	28.37
654.4	28.51
654.6	28.69
654.8	28.76
655	28.41
655.2	27.94
655.4	27.45
655.6	27.11
655.8	26.57
656	26.11
656.2	25.64
656.4	25.29
656.6	25.1
656.8	25.05
657	24.92
657.2	24.83
657.4	24.69
657.6	24.46
657.8	24.53
658	24.6
658.2	24.63
658.4	24.6
658.6	24.29
658.8	23.85
659	23.72
659.2	23.62
659.4	23.65
659.6	23.6
659.8	23.47
660	23.16
660.2	22.61
660.4	21.98
660.6	21.29
660.8	20.79
661	20.62
661.2	20.44
661.4	20.03
661.6	19.71
661.8	19.28
662	19.15
662.2	19.17
662.4	19.26
662.6	19.23
662.8	19.16
663	18.71
663.2	18.49
663.4	18.33
663.6	18.36
663.8	18.41
664	18.48
664.2	18.33
664.4	18.27
664.6	18.11
664.8	18.06
665	18.01
665.2	17.75
665.4	17.37
665.6	16.94
665.8	16.68
666	16.67
666.2	16.77
666.4	16.71
666.6	16.48
666.8	16.2
667	15.8
667.2	15.5
667.4	15.4
667.6	15.47
667.8	15.42
668	15.16
668.2	14.98
668.4	14.8
668.6	14.66
668.8	14.74
669	14.72
669.2	14.56
669.4	14.6
669.6	14.54
669.8	14.35
670	14.24
670.2	14.13
670.4	13.77
670.6	13.38
670.8	13.15
671	13.03
671.2	13.02
671.4	13.2
671.6	13.27
671.8	13.21
672	13
672.2	12.68
672.4	12.25
672.6	12.07
672.8	12.16
673	12.3
673.2	12.33
673.4	12.14
673.6	11.94
673.8	11.61
674	11.43
674.2	11.31
674.4	11.38
674.6	11.43
674.8	11.62
675	11.59
675.2	11.68
675.4	11.74
675.6	11.79
675.8	11.69
676	11.56
676.2	11.2
676.4	10.92
676.6	10.68
676.8	10.43
677	10.26
677.2	10.31
677.4	10.14
677.6	10.05
677.8	9.976
678	9.861
678.2	9.703
678.4	9.577
678.6	9.248
678.8	9.183
679	9.323
679.2	9.589
679.4	9.892
679.6	9.99
679.8	9.737
680	9.377
680.2	8.988
680.4	8.667
680.6	8.467
680.8	8.364
681	8.272
681.2	8.159
681.4	8.091
681.6	8.123
681.8	8.145
682	8.25
682.2	8.244
682.4	8.097
682.6	7.811
682.8	7.776
683	7.749
683.2	7.711
683.4	7.707
683.6	7.657
683.8	7.483
684	7.566
684.2	7.462
684.4	7.306
684.6	7.296
684.8	7.283
685	7.269
685.2	7.379
685.4	7.396
685.6	7.347
685.8	7.248
686	7.056
686.2	6.859
686.4	6.828
686.6	6.848
686.8	6.712
687	6.623
687.2	6.529
687.4	6.418
687.6	6.436
687.8	6.485
688	6.412
688.2	6.292
688.4	6.165
688.6	6.04
[truncated: 57 more rows]
