# Supplementary material for: Sulfonamide-directed site-selective functionalization of unactivated C(sp3)−H enabled by photocatalytic sequential electron/proton transfer
Source: Nat Commun. 2024 Jun 14;15:5087. doi: 10.1038/s41467-024-49337-3 (PMC11178871; doi:10.1038/s41467-024-49337-3)
Supplement: Supplementary file 3 — Source Data [file 41467_2024_49337_MOESM3_ESM.zip › Source Data/Dataset 5. Stern-Volmer fluorescence quenching between PC and Co/PC + 2.0 equiv Co.xls]

## Sheet: L-6-1_20231206_144058
Report date:	'14:40:59, 12/06/2023
Wavelength data table
Sample name	250.0nm	300.0nm	350.0nm	400.0nm	450.0nm	500.0nm	550.0nm	600.0nm	650.0nm	700.0nm	750.0nm	800.0nm
'L-6-1(EM)		1.748	2.543	41.37	152.4	836.1	611.3	206.6	33.29	4.032
Sample:	'L-6-1(EM)
File name:	L-6-1_20231206_144058.FDS
Run date:	'14:40:32, 12/06/2023
Operator:	JR
Comment:	'
Instrument
Model:	F-7000 FL Spectrophotometer
Serial number:	2919-010
ROM Version:	5J14000 12
Instrument parameters
Measurement type:	Wavelength scan
Scan mode:	Emission
Data mode:	Fluorescence
EX WL:	380.0 nm
EM Start WL:	300.0 nm
EM End WL:	700.0 nm
Scan speed:	1200 nm/min
Delay:	0.0 s
EX Slit:	5.0 nm
EM Slit:	5.0 nm
PMT Voltage:	700 V
Response:	0.1 s
Corrected spectra:	Off
Shutter control:	On
Processing performed
Savitsky-Golay smoothed
Smoothing order:	3
Number of points:	7
Number of times:	1
Peak integration
Integration method:	Rectangular
Sensitivity:	1
Threshold:	1
Peaks
No.	Start(nm)	Apex(nm)	End(nm)	Height(Data)	Valley(nm)	Valley(Data)
1	300	376.2	383	*****	383	*****
2	383	384	392.4	*****	392.4	36.11
3	392.4	415	421.6	65.56	421.6	60.47
4	421.6	428.8	437.4	83.8	437.4	67.39
5	437.4	492.2	493	813.4	493	808.2
6	493	497.4	498.6	838.8	498.6	828.9
7	498.6	501	506.2	841	506.2	820.1
8	506.2	506.8	514.8	822.9	514.8	782.5
9	514.8	515.8	521.4	786.4	521.4	756
10	521.4	521.8	523.4	759.9	523.4	757.7
11	523.4	524.8	531	766.2	531	736.2
12	531	532.6	534.6	741.3	534.6	725.1
13	534.6	535.4	700	729.3	700	4.032
Data points
nm	Data
300	1.748
300.2	2.009
300.4	2.138
300.6	2.179
300.8	2.192
301	2.157
301.2	2.164
301.4	2.199
301.6	2.196
301.8	2.254
302	2.304
302.2	2.219
302.4	2.212
302.6	2.148
302.8	2.131
303	2.167
303.2	2.187
303.4	2.15
303.6	2.208
303.8	2.256
304	2.377
304.2	2.47
304.4	2.551
304.6	2.601
304.8	2.632
305	2.588
305.2	2.573
305.4	2.501
305.6	2.367
305.8	2.248
306	2.162
306.2	2.134
306.4	2.203
306.6	2.312
306.8	2.351
307	2.389
307.2	2.342
307.4	2.273
307.6	2.175
307.8	2.137
308	2.165
308.2	2.276
308.4	2.392
308.6	2.433
308.8	2.338
309	2.195
309.2	2.048
309.4	1.975
309.6	1.959
309.8	1.977
310	1.941
310.2	1.986
310.4	2.044
310.6	2.115
310.8	2.125
311	2.057
311.2	1.96
311.4	1.987
311.6	1.974
311.8	1.972
312	1.952
312.2	1.915
312.4	1.869
312.6	1.868
312.8	1.776
313	1.658
313.2	1.636
313.4	1.678
313.6	1.693
313.8	1.78
314	1.955
314.2	2.144
314.4	2.381
314.6	2.461
314.8	2.368
315	2.275
315.2	2.206
315.4	2.192
315.6	2.217
315.8	2.135
316	2.025
316.2	1.972
316.4	1.917
316.6	1.936
316.8	1.934
317	1.913
317.2	1.848
317.4	1.758
317.6	1.735
317.8	1.751
318	1.798
318.2	1.857
318.4	1.898
318.6	1.864
318.8	1.892
319	1.865
319.2	1.838
319.4	1.814
319.6	1.872
319.8	1.93
320	2.018
320.2	1.98
320.4	1.835
320.6	1.775
320.8	1.845
321	1.962
321.2	2.098
321.4	2.142
321.6	2.066
321.8	2.029
322	1.961
322.2	1.828
322.4	1.784
322.6	1.809
322.8	1.865
323	1.977
323.2	1.995
323.4	1.916
323.6	1.836
323.8	1.751
324	1.665
324.2	1.65
324.4	1.698
324.6	1.762
324.8	1.79
325	1.824
325.2	1.851
325.4	1.849
325.6	1.926
325.8	1.925
326	1.864
326.2	1.826
326.4	1.834
326.6	1.839
326.8	1.933
327	1.981
327.2	2.032
327.4	2.091
327.6	2.117
327.8	2.095
328	2.047
328.2	1.939
328.4	1.828
328.6	1.765
328.8	1.796
329	1.864
329.2	1.875
329.4	1.819
329.6	1.741
329.8	1.663
330	1.7
330.2	1.806
330.4	1.818
330.6	1.867
330.8	1.921
331	1.965
331.2	2.033
331.4	2.108
331.6	2.125
331.8	2.145
332	2.12
332.2	2.12
332.4	2.085
332.6	2.048
332.8	1.986
333	1.942
333.2	1.853
333.4	1.85
333.6	1.781
333.8	1.772
334	1.753
334.2	1.767
334.4	1.782
334.6	1.857
334.8	1.876
335	1.949
335.2	2.068
335.4	2.086
335.6	2.057
335.8	1.991
336	1.853
336.2	1.738
336.4	1.782
336.6	1.826
336.8	2.005
337	2.178
337.2	2.269
337.4	2.265
337.6	2.206
337.8	2.126
338	2.193
338.2	2.192
338.4	2.296
338.6	2.37
338.8	2.329
339	2.265
339.2	2.295
339.4	2.237
339.6	2.219
339.8	2.168
340	2.093
340.2	2.075
340.4	2.226
340.6	2.352
340.8	2.453
341	2.464
341.2	2.425
341.4	2.394
341.6	2.384
341.8	2.338
342	2.402
342.2	2.498
342.4	2.642
342.6	2.724
342.8	2.687
343	2.537
343.2	2.395
343.4	2.297
343.6	2.386
343.8	2.468
344	2.472
344.2	2.428
344.4	2.399
344.6	2.392
344.8	2.476
345	2.511
345.2	2.461
345.4	2.462
345.6	2.503
345.8	2.535
346	2.475
346.2	2.407
346.4	2.328
346.6	2.322
346.8	2.37
347	2.418
347.2	2.412
347.4	2.429
347.6	2.512
347.8	2.582
348	2.658
348.2	2.736
348.4	2.672
348.6	2.605
348.8	2.708
349	2.667
349.2	2.704
349.4	2.746
349.6	2.639
349.8	2.596
350	2.543
350.2	2.541
350.4	2.715
350.6	2.879
350.8	3.038
351	3.166
351.2	3.19
351.4	3.309
351.6	3.351
351.8	3.307
352	3.3
352.2	3.197
352.4	3.161
352.6	3.233
352.8	3.329
353	3.423
353.2	3.439
353.4	3.315
353.6	3.184
353.8	3.173
354	3.202
354.2	3.315
354.4	3.312
354.6	3.317
354.8	3.35
355	3.545
355.2	3.651
355.4	3.789
355.6	3.793
355.8	3.783
356	3.751
356.2	3.817
356.4	3.704
356.6	3.67
356.8	3.645
357	3.729
357.2	3.745
357.4	3.808
357.6	3.825
357.8	3.935
358	4.029
358.2	4.24
358.4	4.278
358.6	4.298
358.8	4.335
359	4.362
359.2	4.33
359.4	4.386
359.6	4.291
359.8	4.164
360	4.157
360.2	4.273
360.4	4.405
360.6	4.657
360.8	4.77
361	4.816
361.2	4.854
361.4	4.844
361.6	4.797
361.8	4.867
362	4.923
362.2	4.997
362.4	5.017
362.6	4.922
362.8	4.999
363	5.203
363.2	5.511
363.4	5.711
363.6	5.935
363.8	5.999
364	6.183
364.2	6.379
364.4	6.616
364.6	6.731
364.8	6.883
365	7.002
365.2	7.258
365.4	7.532
365.6	7.765
365.8	7.907
366	7.999
366.2	8.165
366.4	8.474
366.6	8.725
366.8	8.895
367	9.129
367.2	9.449
367.4	9.885
367.6	10.36
367.8	10.71
368	10.96
368.2	11.41
368.4	11.91
368.6	12.37
368.8	12.65
369	12.97
369.2	13.24
369.4	14.25
369.6	16.41
369.8	20.37
370	26.52
370.2	34.66
370.4	45.5
370.6	61.25
370.8	84.8
371	120
371.2	167.9
371.4	228.6
371.6	303.2
371.8	388.3
372	485.2
372.2	603.7
372.4	749.2
372.6	932.7
372.8	1151
373	1403
373.2	1678
373.4	1972
373.6	2278
373.8	2628
374	3021
374.2	3501
374.4	4058
374.6	4690
374.8	5361
375	6066
375.2	6776
375.4	7594
375.6	8495
375.8	9286
376	9825
376.2	9999.9
376.4	9999.9
376.6	9999.9
376.8	9999.9
377	9999.9
377.2	9999.9
377.4	9999.9
377.6	9999.9
377.8	9999.9
378	9999.9
378.2	9999.9
378.4	9999.9
378.6	9999.9
378.8	9999.9
379	9999.9
379.2	9999.9
379.4	9999.9
379.6	9999.9
379.8	9999.9
380	9999.9
380.2	9999.9
380.4	9999.9
380.6	9999.9
380.8	9999.9
381	9999.9
381.2	9999.9
381.4	9999.9
381.6	9999.9
381.8	9999.9
382	9999.9
382.2	9999.9
382.4	9999.9
382.6	9999.9
382.8	9999.9
383	9999.9
383.2	9999.9
383.4	9999.9
383.6	9999.9
383.8	9999.9
384	9999.9
384.2	9999.9
384.4	9908
384.6	9633
384.8	9187
385	8588
385.2	7925
385.4	7195
385.6	6436
385.8	5692
386	4994
386.2	4358
386.4	3793
386.6	3280
386.8	2819
387	2391
387.2	1999
387.4	1653
387.6	1356
387.8	1107
388	902.5
388.2	729.1
388.4	584.4
388.6	462.5
388.8	360.8
389	279.8
389.2	217.3
389.4	169.1
389.6	133.1
389.8	106
390	86.23
390.2	71.88
390.4	61.49
390.6	54.15
390.8	49.29
391	45.92
391.2	43.35
391.4	41.23
391.6	39.34
391.8	37.58
392	36.64
392.2	36.22
392.4	36.11
392.6	36.13
392.8	36.46
393	36.5
393.2	36.49
393.4	36.49
393.6	36.61
393.8	36.5
394	36.6
394.2	36.44
394.4	36.34
394.6	36.28
394.8	36.24
395	36.28
395.2	36.6
395.4	36.55
395.6	36.76
395.8	37.06
396	37.16
396.2	37.45
396.4	37.77
396.6	37.96
396.8	38.05
397	37.84
397.2	37.82
397.4	37.8
397.6	37.81
397.8	38.09
398	38.39
398.2	38.59
398.4	39.01
398.6	39.13
398.8	39.27
399	39.28
399.2	39.69
399.4	40.25
399.6	40.61
399.8	41.12
400	41.37
400.2	41.38
400.4	41.58
400.6	41.69
400.8	41.95
401	42.25
401.2	42.51
401.4	42.8
401.6	43.16
401.8	43.72
402	44.45
402.2	44.65
402.4	44.73
402.6	44.57
402.8	44.57
403	44.32
403.2	44.43
403.4	44.82
403.6	45.14
403.8	45.41
404	46.01
404.2	46.27
404.4	47
404.6	48.04
404.8	48.65
405	48.85
405.2	49.02
405.4	49.12
405.6	49.73
405.8	50.62
406	50.93
406.2	51.22
406.4	51.37
406.6	51.2
406.8	51.33
407	51.71
407.2	51.58
407.4	51.72
407.6	51.94
407.8	52.19
408	52.82
408.2	53.75
408.4	54.37
408.6	54.73
408.8	54.89
409	54.87
409.2	55.03
409.4	55.05
409.6	54.98
409.8	55.1
410	55.79
410.2	56.39
410.4	56.85
410.6	57.28
410.8	57.53
411	57.72
411.2	58.08
411.4	58.28
411.6	58.55
411.8	59.22
412	59.97
412.2	60.28
412.4	60.3
412.6	59.91
412.8	60.01
413	60.65
413.2	61.54
413.4	62.24
413.6	62.87
413.8	63.41
414	63.95
414.2	64.71
414.4	65.14
414.6	65.37
414.8	65.36
415	65.56
415.2	65.32
415.4	65.5
415.6	65.47
415.8	65.56
416	65.47
416.2	65.21
416.4	64.71
416.6	64.53
416.8	64.4
417	64.32
417.2	64.56
417.4	64.48
417.6	64.1
417.8	63.8
418	63.57
418.2	63.27
418.4	63.12
418.6	62.75
418.8	62.11
419	61.72
419.2	61.38
419.4	61.27
419.6	61.5
419.8	61.72
420	61.74
420.2	61.8
420.4	61.67
420.6	61.38
420.8	61.56
421	61.33
421.2	61.06
421.4	60.72
421.6	60.47
421.8	60.65
422	61.32
422.2	62.05
422.4	62.68
422.6	63.08
422.8	63.36
423	63.84
423.2	64.23
423.4	65.16
423.6	66.03
423.8	66.83
424	67.82
424.2	68.91
424.4	69.56
424.6	70.25
424.8	70.9
425	71.28
425.2	71.68
425.4	72.55
425.6	73.83
425.8	75.45
426	77.17
426.2	78.46
426.4	78.92
426.6	78.89
426.8	79.17
427	79.27
427.2	79.74
427.4	80.29
427.6	80.92
427.8	81.51
428	82.22
428.2	82.82
428.4	83.21
428.6	83.51
428.8	83.8
429	83.37
429.2	82.38
429.4	81.49
429.6	80.77
429.8	80.78
430	81.47
430.2	81.65
430.4	81.52
430.6	81.13
430.8	80.7
431	80.11
431.2	79.52
431.4	79.06
431.6	78.82
431.8	78.03
432	77.32
432.2	76.95
432.4	76.42
432.6	76.41
432.8	76.16
433	75.13
433.2	74.32
433.4	73.82
433.6	73.21
433.8	72.99
434	72.57
434.2	72.12
434.4	71.66
434.6	70.85
434.8	70.04
435	69.3
435.2	68.95
435.4	68.61
435.6	68.58
435.8	68.5
436	68.51
436.2	68.59
436.4	69.29
436.6	69.2
436.8	68.85
437	68.25
437.2	67.51
437.4	67.39
437.6	67.73
437.8	68.16
438	68.13
438.2	68.44
438.4	68.68
438.6	69.28
438.8	70.04
439	71.13
439.2	71.72
439.4	72.55
439.6	73.05
439.8	72.82
440	72.2
440.2	71.77
440.4	71.69
440.6	72.45
440.8	74.13
441	75.68
441.2	76.71
441.4	77.44
441.6	78.02
441.8	78.25
442	78.32
442.2	78.62
442.4	78.74
442.6	78.78
442.8	79.45
443	80.08
443.2	81.13
443.4	82.23
443.6	83.24
443.8	83.62
444	84.18
444.2	85.56
444.4	88.26
444.6	90.49
444.8	92.7
445	93.76
445.2	93.96
445.4	94.51
445.6	95.33
445.8	96.14
446	97.37
446.2	99.06
446.4	101.2
446.6	104
446.8	106.2
447	108.7
447.2	111
447.4	113.3
447.6	115.2
447.8	117.1
448	118.4
448.2	119.8
448.4	121.6
448.6	124
448.8	126.7
449	130.8
449.2	135.7
449.4	140.4
449.6	145.3
449.8	149.3
450	152.4
450.2	155.5
450.4	158.3
450.6	160.9
450.8	165
451	169.5
451.2	174.4
451.4	179.4
451.6	183.9
451.8	187.7
452	191.7
452.2	195.5
452.4	200
452.6	205.7
452.8	211.7
453	217.3
453.2	222.1
453.4	226.7
453.6	230.7
453.8	235.2
454	240.6
454.2	246.4
454.4	253
454.6	259.9
454.8	266.1
455	272
455.2	278
455.4	284.1
455.6	291
455.8	297.9
456	304.9
456.2	311.2
456.4	317.2
456.6	323.7
456.8	329.9
457	336.2
457.2	342
457.4	347
457.6	352.7
457.8	359.2
458	365.8
458.2	372.4
458.4	377.9
458.6	383
458.8	388.9
459	395.2
459.2	402.2
459.4	407.7
459.6	413.8
459.8	420.9
460	428.5
460.2	436.5
460.4	444
460.6	449.9
460.8	456.4
461	463.4
461.2	470.6
461.4	478.1
461.6	485.4
461.8	491.8
462	497.2
462.2	501.6
462.4	506.4
462.6	513
462.8	519
463	523.9
463.2	527.6
463.4	530
463.6	534
463.8	538.9
464	542.4
464.2	545.5
464.4	549.5
464.6	553.8
464.8	560.2
465	565.4
465.2	569
465.4	571.9
465.6	575.2
465.8	578.5
466	585.1
466.2	591.2
466.4	597.2
466.6	602
466.8	605.8
467	608.8
467.2	612
467.4	614.4
467.6	616.7
467.8	617.8
468	619.5
468.2	621.9
468.4	624.8
468.6	629
468.8	634
469	637.9
469.2	640.8
469.4	644.4
469.6	646.6
469.8	648.8
470	650.5
470.2	652.6
470.4	654.8
470.6	658.6
470.8	661.3
471	663.5
471.2	662.4
471.4	662.3
471.6	663.2
471.8	665.7
472	669.3
472.2	671.4
472.4	671.8
472.6	673.5
472.8	675.7
473	678.2
473.2	680.2
473.4	681
473.6	682.3
473.8	684.4
474	685.7
474.2	685
474.4	683.3
474.6	682.9
474.8	684.9
475	688.4
475.2	692.2
475.4	694.1
475.6	693.7
475.8	692.5
476	691.1
476.2	690.5
476.4	691.5
476.6	694.4
476.8	696.2
477	698.2
477.2	699.5
477.4	701
477.6	701.6
477.8	703.9
478	704.4
478.2	706
478.4	705.9
478.6	707
478.8	707.7
479	709.4
479.2	710.3
479.4	711.7
479.6	711.9
479.8	713
480	713.9
480.2	714.3
480.4	715.1
480.6	715.5
480.8	716.8
481	718.3
481.2	719.8
481.4	721.2
481.6	723.2
481.8	724.1
482	724.7
482.2	725.6
482.4	726.6
482.6	728.7
482.8	729.1
483	729.6
483.2	729.1
483.4	729.9
483.6	731.1
483.8	733.6
484	734.6
484.2	736.6
484.4	739.1
484.6	742.1
484.8	743.8
485	745.8
485.2	746.7
485.4	747.8
485.6	749.2
485.8	751.5
486	752.6
486.2	755
486.4	756.9
486.6	759
486.8	760.7
487	763.8
487.2	766.6
487.4	770.2
487.6	771.9
487.8	774.3
488	776.1
488.2	777.7
488.4	779.9
488.6	781.3
488.8	781.7
489	783.5
489.2	784.4
489.4	786.1
489.6	789
489.8	790.1
490	791
490.2	792.6
490.4	792.5
490.6	793.1
490.8	795
491	795.3
491.2	796.7
491.4	799.5
491.6	803.7
491.8	808.5
492	812.8
492.2	813.4
492.4	812.9
492.6	809.8
492.8	808.5
493	808.2
493.2	809
493.4	809.9
493.6	811.6
493.8	812.9
494	815.7
494.2	819
494.4	821.6
494.6	822.5
494.8	822.2
495	821.3
495.2	821.7
495.4	823.6
495.6	826.9
495.8	829.6
496	830.8
496.2	830.4
496.4	830
496.6	830
496.8	833.1
497	836.1
497.2	838.7
497.4	838.8
497.6	837.3
497.8	833.8
498	831.7
498.2	829.7
498.4	829.3
498.6	828.9
498.8	830.2
499	831.8
499.2	833.7
499.4	834.8
499.6	834.6
499.8	835.1
500	836.1
500.2	836.1
500.4	836.3
500.6	837.6
500.8	838.9
501	841
501.2	840.7
501.4	839.6
501.6	838
501.8	837.7
502	837.3
502.2	839.3
502.4	839.8
502.6	841
502.8	839.4
503	836.4
503.2	832
503.4	829.8
503.6	828
503.8	826.8
504	826
504.2	825.6
504.4	825.6
504.6	825.3
504.8	825.8
505	825.1
505.2	823.2
505.4	822.4
505.6	822.4
505.8	820.6
506	820.2
506.2	820.1
506.4	820.3
506.6	821.5
506.8	822.9
507	822.3
507.2	820.5
507.4	816.5
507.6	813.6
507.8	811.5
508	809.8
508.2	810.3
508.4	810.4
508.6	809.6
508.8	808.2
509	806.6
509.2	805.7
509.4	806
509.6	806.3
509.8	808.3
510	807.7
510.2	806.8
510.4	806
510.6	805.5
510.8	805.5
511	806.1
511.2	806
511.4	805.4
511.6	804.4
511.8	802.7
512	801.3
512.2	799.7
512.4	799.1
512.6	797.9
512.8	798
513	797
513.2	797.5
513.4	797.4
513.6	796.4
513.8	793.9
514	790.3
514.2	786.5
514.4	784.5
514.6	783.3
514.8	782.5
515	784.4
515.2	784.3
515.4	784.9
515.6	786.2
515.8	786.4
516	784.7
516.2	785.6
516.4	785.2
516.6	785.7
516.8	786.4
517	784.1
517.2	780.8
517.4	779.5
517.6	779.8
517.8	779.7
518	779.7
518.2	778.6
518.4	777
518.6	774.6
518.8	773.2
519	771.7
519.2	770.5
519.4	769.9
519.6	768
519.8	766.4
520	767.2
520.2	765.9
520.4	763.9
520.6	762.7
520.8	759.2
521	757.8
521.2	757.8
521.4	756
521.6	756.8
521.8	759.9
522	759.8
522.2	759.4
522.4	758.8
522.6	758.4
522.8	758.9
523	759.3
523.2	758.8
523.4	757.7
523.6	757.7
523.8	758.2
524	759.6
524.2	761.4
524.4	764.3
524.6	766
524.8	766.2
525	765.3
525.2	764.3
525.4	762.7
525.6	762
525.8	761.7
526	762.9
526.2	764.2
526.4	762.8
526.6	759.9
526.8	758
527	757.4
527.2	759
527.4	758.9
527.6	755.8
527.8	752
528	748.8
528.2	747.9
528.4	749.1
528.6	750.2
528.8	750.7
529	749.6
529.2	748.2
529.4	744.7
529.6	740.1
529.8	737.1
530	736.6
530.2	737.3
530.4	738.7
530.6	738.2
530.8	736.9
531	736.2
531.2	737.2
531.4	737.8
531.6	737
531.8	737.3
532	736.9
532.2	738
532.4	739.8
532.6	741.3
532.8	740.5
533	739.1
533.2	735
533.4	731.2
533.6	728.7
533.8	728.5
534	728.2
534.2	727.9
534.4	726.2
534.6	725.1
534.8	725.2
535	727.4
535.2	729
535.4	729.3
535.6	726.9
535.8	723.6
536	719.6
536.2	717.5
536.4	716.2
536.6	715.4
536.8	714.6
537	713
537.2	711.5
537.4	710.5
537.6	709.9
537.8	709.2
538	709.4
538.2	710
538.4	711
538.6	711.2
538.8	711
539	708.9
539.2	706.5
539.4	703.4
539.6	701
539.8	699.4
540	698.6
540.2	698.6
540.4	697.6
540.6	696.3
540.8	692.9
541	689.7
541.2	686.5
541.4	684.9
541.6	683.7
541.8	683
542	680.4
542.2	677.9
542.4	675.3
542.6	672.9
542.8	671.7
543	669.2
543.2	667.3
543.4	665.5
543.6	663.3
543.8	660.7
544	659.9
544.2	657.6
544.4	656.3
544.6	655.5
544.8	655.5
545	654
545.2	651.5
545.4	647.5
545.6	643.8
545.8	641.7
546	639.8
546.2	638.5
546.4	636.6
546.6	635
546.8	633.6
547	632.5
547.2	630.4
547.4	629.2
547.6	627.8
547.8	626.7
548	624.3
548.2	622.4
548.4	620.5
548.6	618.7
548.8	617.3
549	616
549.2	614.6
549.4	613.3
549.6	612.8
549.8	611.7
550	611.3
550.2	609.9
550.4	608
550.6	604.7
550.8	601.9
551	599.1
551.2	598.1
551.4	597.6
551.6	595.7
551.8	593.2
552	590.4
552.2	587.3
552.4	584.6
552.6	582.6
552.8	579.1
553	575.4
553.2	571
553.4	567.6
553.6	564.8
553.8	564.3
554	565.5
554.2	566.6
554.4	565.2
554.6	563.3
554.8	559
555	554.9
555.2	551.2
555.4	547.6
555.6	544.1
555.8	542.5
556	542.3
556.2	543.1
556.4	542.9
556.6	541.9
556.8	539.5
557	537.9
557.2	536.6
557.4	534.2
557.6	531.5
557.8	528.4
558	524.5
558.2	522.1
558.4	520
558.6	517.4
558.8	515.5
559	515.4
559.2	516
559.4	517
559.6	516.1
559.8	513.9
560	509.7
560.2	506.2
560.4	504.7
560.6	504
560.8	503.8
561	503
561.2	500.7
561.4	497.4
561.6	495.4
561.8	493.4
562	491.4
562.2	488
562.4	485.2
562.6	481.7
562.8	480.7
563	480.4
563.2	479.9
563.4	477.5
563.6	474.4
563.8	470.6
564	467.7
564.2	466.6
564.4	466.2
564.6	464.8
564.8	463.8
565	461.8
565.2	460
565.4	458.1
565.6	455.5
565.8	453.3
566	451.2
566.2	448.7
566.4	447.5
566.6	446.3
566.8	446.5
567	447.3
567.2	446.1
567.4	443.4
567.6	440.2
567.8	436.4
568	433.9
568.2	432.6
568.4	430.8
568.6	430
568.8	430.4
569	429.8
569.2	428.1
569.4	425.1
569.6	420.9
569.8	417.9
570	415.7
570.2	414.3
570.4	412.2
570.6	410.2
570.8	407.4
571	405.2
571.2	403.3
571.4	402.2
571.6	401
571.8	399.7
572	396.7
572.2	394.4
572.4	391.5
572.6	389
572.8	386.7
573	384.8
573.2	384.7
573.4	385.7
573.6	386.7
573.8	387.1
574	385.1
574.2	382.5
574.4	380.2
574.6	378
574.8	376.8
575	375.5
575.2	373.3
575.4	371.6
575.6	371.2
575.8	371.6
576	371.5
576.2	369.8
576.4	367.4
576.6	365.5
576.8	365.3
577	364.6
577.2	362.6
577.4	359.8
577.6	355.7
577.8	353.4
578	351.4
578.2	349.4
578.4	347.8
578.6	346.8
578.8	345.3
579	344.9
579.2	343.8
579.4	341.5
579.6	338.8
579.8	336.3
580	334.6
580.2	333.3
580.4	332.7
580.6	331.6
580.8	330.8
581	329.2
581.2	327.5
581.4	324.9
581.6	322.6
581.8	319.9
582	318.8
582.2	318.4
582.4	317.8
582.6	316.8
582.8	315.4
583	314.5
583.2	313.4
583.4	313.1
583.6	311.4
583.8	310.3
584	309.1
584.2	307.9
584.4	306.6
584.6	305.4
584.8	303
585	301
585.2	298.7
585.4	296.2
585.6	295.4
585.8	295.1
586	294.1
586.2	292.8
586.4	291
586.6	289.3
586.8	287.6
587	286.1
587.2	284.6
587.4	283.9
587.6	282.8
587.8	281.7
588	279.7
588.2	277.1
588.4	275.1
588.6	273.8
588.8	272.9
589	272.3
589.2	271.6
589.4	269.9
589.6	268.4
589.8	266.7
590	266.1
590.2	265.7
590.4	265.3
590.6	264.1
590.8	262.1
591	260.6
591.2	258.7
591.4	257.2
591.6	256.6
591.8	255.5
592	253.9
592.2	253.2
592.4	251.9
592.6	251.9
592.8	252.6
593	252.2
593.2	250.9
593.4	248.4
593.6	246
593.8	243.9
594	242.5
594.2	241.3
594.4	239.9
594.6	237.7
594.8	236.3
595	234.8
595.2	233.6
595.4	233.4
595.6	233.4
595.8	232.7
596	231.7
596.2	229.4
596.4	227
596.6	225.9
596.8	225.1
597	223.3
597.2	221.4
597.4	219.5
597.6	218
597.8	217.2
598	216.9
598.2	217
598.4	217.3
598.6	217.3
598.8	216.7
599	215.4
599.2	214.4
599.4	213.4
599.6	211.4
599.8	208.8
600	206.6
600.2	204.8
600.4	203.5
600.6	202.1
600.8	200.4
601	198.7
601.2	197.5
601.4	196.1
601.6	194.2
601.8	192.8
602	191.4
602.2	191.1
602.4	190.8
602.6	190
602.8	188.4
603	186.8
603.2	185.2
603.4	184.4
603.6	183.6
603.8	182.5
604	180.8
604.2	178.8
604.4	177
604.6	176.1
604.8	175.4
605	174.8
605.2	174.9
605.4	175
605.6	174.5
605.8	174
606	173.2
606.2	172.3
606.4	171.4
606.6	170
606.8	168.3
607	167.8
607.2	167
607.4	166.2
607.6	164.6
607.8	162.4
608	160.3
608.2	159.9
608.4	159.6
608.6	159.6
608.8	159.6
609	159.4
609.2	158.4
609.4	157.2
609.6	154.8
609.8	152.3
610	150.4
610.2	149.8
610.4	149.9
610.6	150
610.8	149.6
611	148.8
611.2	146.9
611.4	144.7
611.6	142.4
611.8	140
612	138.2
612.2	137.1
612.4	136.1
612.6	135.1
612.8	134.1
613	133.7
613.2	133.3
613.4	133.1
613.6	133.1
613.8	133
614	132.1
614.2	132.3
614.4	131.3
614.6	130.2
614.8	129.2
615	128.4
615.2	127
615.4	126.9
615.6	125.7
615.8	124.8
616	124.4
616.2	124.3
616.4	124.1
616.6	123.8
616.8	122.2
617	120.3
617.2	118.5
617.4	117.4
617.6	116.7
617.8	115.6
618	114.1
618.2	113.2
618.4	112.9
618.6	112.5
618.8	112.2
619	111.4
619.2	110
619.4	108.9
619.6	108.4
619.8	107.9
620	107.5
620.2	107.3
620.4	106.4
620.6	105.3
620.8	103.8
621	102.8
621.2	102.4
621.4	102.9
621.6	103
621.8	103.2
622	102.3
622.2	101.1
622.4	100
622.6	99.25
622.8	98.41
623	98.03
623.2	97.59
623.4	97.22
623.6	96.22
623.8	95.34
624	94.39
624.2	93.72
624.4	92.86
624.6	92.27
624.8	91.68
625	91.29
625.2	90.47
625.4	89.48
625.6	88.67
625.8	88.13
626	87.84
626.2	87.6
626.4	87.1
626.6	86.56
626.8	86.28
627	85.63
627.2	84.69
627.4	83.66
627.6	82.96
627.8	81.86
628	80.65
628.2	79.96
628.4	80.23
628.6	80.4
628.8	80.61
629	80.03
629.2	78.95
629.4	78.22
629.6	78.22
629.8	77.88
630	77.9
630.2	77.62
630.4	76.47
630.6	75.18
630.8	73.84
631	72.68
631.2	71.89
631.4	71.45
631.6	70.63
631.8	69.99
632	69.09
632.2	68
632.4	67.27
632.6	67.15
632.8	67.02
633	66.91
633.2	66.41
633.4	65.65
633.6	64.95
633.8	64.27
634	63.49
634.2	62.64
634.4	62.22
634.6	62.01
634.8	62.11
635	62.71
635.2	62.9
635.4	62.63
635.6	62.14
635.8	61.38
636	60.89
636.2	60.82
636.4	60.05
636.6	59.07
636.8	58.25
637	57.75
637.2	57.65
637.4	57.58
637.6	57.22
637.8	56.91
638	56.67
638.2	56.53
638.4	56.22
638.6	55.44
638.8	54.51
639	53.59
639.2	52.72
639.4	52.25
639.6	51.44
639.8	50.98
640	50.81
640.2	50.82
640.4	50.51
640.6	49.86
640.8	48.97
641	48.67
641.2	48.46
641.4	48.34
641.6	47.83
641.8	47.03
642	46.65
642.2	46.14
642.4	45.46
642.6	44.83
642.8	44.41
643	44.07
643.2	44.04
643.4	43.6
643.6	43.03
643.8	42.41
644	42.2
644.2	42.11
644.4	42.19
644.6	42.46
644.8	42.63
645	42.72
645.2	42.55
645.4	42.01
645.6	41.43
645.8	40.89
646	40.28
646.2	39.78
646.4	39.12
646.6	38.57
646.8	38.45
647	38.38
647.2	38.04
647.4	37.68
647.6	37.3
647.8	37.06
648	36.72
648.2	36.32
648.4	36.15
648.6	36.25
648.8	36.16
649	35.58
649.2	34.72
649.4	34.07
649.6	33.75
649.8	33.57
650	33.29
650.2	33.06
650.4	32.88
650.6	32.94
650.8	32.75
651	32.45
651.2	32.05
651.4	31.78
651.6	31.3
651.8	31.03
652	30.58
652.2	30.34
652.4	30.06
652.6	29.56
652.8	29.11
653	28.89
653.2	28.37
653.4	28.06
653.6	27.81
653.8	27.4
654	27.32
654.2	27.65
654.4	27.83
654.6	28.01
654.8	27.88
655	27.12
655.2	26.43
655.4	26.08
655.6	26.01
655.8	26.11
656	26.29
656.2	25.84
656.4	25.3
656.6	24.88
656.8	24.45
657	24.18
657.2	24.32
657.4	24.38
657.6	24.33
657.8	24.13
658	23.53
658.2	22.99
658.4	22.55
658.6	22.39
658.8	22.25
659	22.33
659.2	22.43
659.4	22.56
659.6	22.41
659.8	22.15
660	21.67
660.2	21.63
660.4	21.66
660.6	21.65
660.8	21.51
661	21.33
661.2	20.95
661.4	21
661.6	21
661.8	20.75
662	20.41
662.2	20.17
662.4	19.91
662.6	19.96
662.8	20
663	19.69
663.2	19.06
663.4	18.51
663.6	18.1
663.8	18.03
664	18.09
664.2	18.11
664.4	17.86
664.6	17.68
664.8	17.5
665	17.6
665.2	17.54
665.4	17.49
665.6	17.23
665.8	16.77
666	16.39
666.2	16.24
666.4	16.1
666.6	16.04
666.8	15.95
667	15.59
667.2	15.39
667.4	15.27
667.6	15.26
667.8	15.17
668	15.19
668.2	15.08
668.4	14.99
668.6	14.97
668.8	14.89
669	14.63
669.2	14.48
669.4	14.44
669.6	14.27
669.8	14.24
670	14.19
670.2	13.89
670.4	13.7
670.6	13.57
670.8	13.34
671	13.2
671.2	13.03
671.4	12.81
671.6	12.84
671.8	12.91
672	12.84
672.2	12.77
672.4	12.5
672.6	12.12
672.8	12.04
673	12.04
673.2	12.1
673.4	12.13
673.6	12.12
673.8	11.94
674	11.89
674.2	11.93
674.4	11.99
674.6	11.96
674.8	12.01
675	11.79
675.2	11.52
675.4	11.28
675.6	10.94
675.8	10.68
676	10.48
676.2	10.23
676.4	10.18
676.6	10.19
676.8	10.25
677	10.32
677.2	10.21
677.4	9.931
677.6	9.673
677.8	9.419
678	9.339
678.2	9.448
678.4	9.404
678.6	9.322
678.8	9.195
679	9.01
679.2	8.931
679.4	8.866
679.6	8.783
679.8	8.749
680	8.576
680.2	8.197
680.4	7.897
680.6	7.661
680.8	7.653
681	7.789
681.2	8.052
681.4	8.122
681.6	8.064
681.8	7.887
682	7.67
682.2	7.539
682.4	7.58
682.6	7.482
682.8	7.48
683	7.642
683.2	7.838
683.4	8.074
683.6	8.071
683.8	7.794
684	7.627
684.2	7.698
684.4	7.765
684.6	7.848
684.8	7.784
685	7.668
685.2	7.434
685.4	7.259
685.6	7.112
685.8	6.951
686	6.822
686.2	6.768
686.4	6.506
686.6	6.318
686.8	6.244
687	6.135
687.2	6.076
687.4	6.093
687.6	6.139
687.8	6.27
688	6.359
688.2	6.407
688.4	6.267
688.6	6.194
688.8	6.105
689	5.979
[truncated: 55 more rows]
