# Supplementary material for: Sulfonamide-directed site-selective functionalization of unactivated C(sp3)−H enabled by photocatalytic sequential electron/proton transfer
Source: Nat Commun. 2024 Jun 14;15:5087. doi: 10.1038/s41467-024-49337-3 (PMC11178871; doi:10.1038/s41467-024-49337-3)
Supplement: Supplementary file 3 — Source Data [file 41467_2024_49337_MOESM3_ESM.zip › Source Data/Dataset 5. Stern-Volmer fluorescence quenching between PC and Co/PC + 3.0 equiv Co.xls]

## Sheet: L-6-1_20231206_144449
Report date:	'14:44:50, 12/06/2023
Wavelength data table
Sample name	250.0nm	300.0nm	350.0nm	400.0nm	450.0nm	500.0nm	550.0nm	600.0nm	650.0nm	700.0nm	750.0nm	800.0nm
'L-6-1(EM)		1.339	2.441	40.99	150.7	826.3	602.2	203.7	32.99	3.712
Sample:	'L-6-1(EM)
File name:	L-6-1_20231206_144449.FDS
Run date:	'14:44:24, 12/06/2023
Operator:	JR
Comment:	'
Instrument
Model:	F-7000 FL Spectrophotometer
Serial number:	2919-010
ROM Version:	5J14000 12
Instrument parameters
Measurement type:	Wavelength scan
Scan mode:	Emission
Data mode:	Fluorescence
EX WL:	380.0 nm
EM Start WL:	300.0 nm
EM End WL:	700.0 nm
Scan speed:	1200 nm/min
Delay:	0.0 s
EX Slit:	5.0 nm
EM Slit:	5.0 nm
PMT Voltage:	700 V
Response:	0.1 s
Corrected spectra:	Off
Shutter control:	On
Processing performed
Savitsky-Golay smoothed
Smoothing order:	3
Number of points:	7
Number of times:	1
Peak integration
Integration method:	Rectangular
Sensitivity:	1
Threshold:	1
Peaks
No.	Start(nm)	Apex(nm)	End(nm)	Height(Data)	Valley(nm)	Valley(Data)
1	300	376.6	394	*****	394	33.53
2	394	415.2	421.4	65.32	421.4	60.76
3	421.4	428.6	436.4	81.94	436.4	68.66
4	436.4	475	475.8	688.7	475.8	684.2
5	475.8	481.2	482	719	482	715.3
6	482	497.6	500.4	831.6	500.4	824
7	500.4	501	502.4	827.3	502.4	820.1
8	502.4	504.4	511.8	830.9	511.8	786.8
9	511.8	512.8	518.8	791.8	518.8	759.5
10	518.8	520	522.6	768	522.6	754
11	522.6	523.2	525.8	756	525.8	746.6
12	525.8	526.6	529	750.6	529	734.2
13	529	530.4	651.8	742.9	651.8	29.5
14	651.8	652.6	700	30.59	700	3.712
Data points
nm	Data
300	1.339
300.2	1.321
300.4	1.435
300.6	1.603
300.8	1.708
301	1.717
301.2	1.743
301.4	1.738
301.6	1.771
301.8	1.819
302	1.868
302.2	1.885
302.4	1.934
302.6	1.981
302.8	2.142
303	2.185
303.2	2.206
303.4	2.194
303.6	2.04
303.8	1.888
304	1.832
304.2	1.747
304.4	1.684
304.6	1.717
304.8	1.687
305	1.692
305.2	1.735
305.4	1.814
305.6	1.841
305.8	1.839
306	1.761
306.2	1.668
306.4	1.542
306.6	1.431
306.8	1.322
307	1.27
307.2	1.28
307.4	1.418
307.6	1.506
307.8	1.576
308	1.627
308.2	1.652
308.4	1.659
308.6	1.703
308.8	1.666
309	1.717
309.2	1.729
309.4	1.731
309.6	1.744
309.8	1.744
310	1.731
310.2	1.799
310.4	1.809
310.6	1.77
310.8	1.69
311	1.592
311.2	1.489
311.4	1.417
311.6	1.398
311.8	1.41
312	1.499
312.2	1.669
312.4	1.806
312.6	1.894
312.8	1.982
313	2.015
313.2	2.027
313.4	2.017
313.6	1.933
313.8	1.815
314	1.721
314.2	1.626
314.4	1.609
314.6	1.615
314.8	1.648
315	1.641
315.2	1.605
315.4	1.567
315.6	1.537
315.8	1.514
316	1.51
316.2	1.518
316.4	1.529
316.6	1.503
316.8	1.384
317	1.303
317.2	1.29
317.4	1.374
317.6	1.526
317.8	1.603
318	1.607
318.2	1.591
318.4	1.518
318.6	1.497
318.8	1.532
319	1.543
319.2	1.603
319.4	1.656
319.6	1.66
319.8	1.655
320	1.605
320.2	1.559
320.4	1.535
320.6	1.544
320.8	1.556
321	1.601
321.2	1.629
321.4	1.671
321.6	1.665
321.8	1.586
322	1.473
322.2	1.434
322.4	1.402
322.6	1.454
322.8	1.503
323	1.454
323.2	1.501
323.4	1.614
323.6	1.718
323.8	1.786
324	1.805
324.2	1.709
324.4	1.66
324.6	1.639
324.8	1.643
325	1.579
325.2	1.579
325.4	1.602
325.6	1.601
325.8	1.586
326	1.532
326.2	1.407
326.4	1.387
326.6	1.454
326.8	1.613
327	1.805
327.2	1.925
327.4	2.018
327.6	2.051
327.8	1.981
328	1.961
328.2	1.844
328.4	1.739
328.6	1.815
328.8	1.9
329	1.938
329.2	1.979
329.4	1.88
329.6	1.82
329.8	1.828
330	1.812
330.2	1.717
330.4	1.639
330.6	1.543
330.8	1.507
331	1.556
331.2	1.645
331.4	1.708
331.6	1.812
331.8	1.895
332	1.911
332.2	1.897
332.4	1.857
332.6	1.75
332.8	1.684
333	1.653
333.2	1.68
333.4	1.763
333.6	1.824
333.8	1.795
334	1.726
334.2	1.703
334.4	1.797
334.6	2.029
334.8	2.229
335	2.249
335.2	2.12
335.4	1.921
335.6	1.767
335.8	1.737
336	1.816
336.2	1.828
336.4	1.914
336.6	1.941
336.8	2.006
337	2.07
337.2	2.102
337.4	1.976
337.6	1.959
337.8	1.905
338	1.88
338.2	1.885
338.4	1.936
338.6	1.925
338.8	2.003
339	2.054
339.2	2.067
339.4	2.058
339.6	2.118
339.8	2.076
340	2.047
340.2	2.026
340.4	2.039
340.6	2.082
340.8	2.11
341	2.043
341.2	1.969
341.4	1.934
341.6	1.971
341.8	2.054
342	2.051
342.2	2.008
342.4	1.966
342.6	1.968
342.8	2.002
343	2.195
343.2	2.375
343.4	2.461
343.6	2.454
343.8	2.317
344	2.127
344.2	2.039
344.4	1.906
344.6	1.862
344.8	1.906
345	2.016
345.2	2.223
345.4	2.374
345.6	2.441
345.8	2.53
346	2.576
346.2	2.608
346.4	2.67
346.6	2.681
346.8	2.568
347	2.487
347.2	2.457
347.4	2.485
347.6	2.548
347.8	2.574
348	2.43
348.2	2.304
348.4	2.318
348.6	2.303
348.8	2.361
349	2.457
349.2	2.538
349.4	2.561
349.6	2.59
349.8	2.492
350	2.441
350.2	2.451
350.4	2.541
350.6	2.712
350.8	2.865
351	2.949
351.2	3.02
351.4	2.998
351.6	2.953
351.8	2.995
352	3.059
352.2	3.093
352.4	3.144
352.6	3.072
352.8	3.046
353	3.047
353.2	3.062
353.4	3.011
353.6	2.979
353.8	3.019
354	3.11
354.2	3.193
354.4	3.205
354.6	3.165
354.8	3.236
355	3.312
355.2	3.328
355.4	3.334
355.6	3.299
355.8	3.382
356	3.501
356.2	3.628
356.4	3.667
356.6	3.518
356.8	3.388
357	3.285
357.2	3.115
357.4	3.142
357.6	3.23
357.8	3.255
358	3.379
358.2	3.43
358.4	3.341
358.6	3.305
358.8	3.381
359	3.564
359.2	3.85
359.4	4.001
359.6	4.043
359.8	4.022
360	4.008
360.2	4.007
360.4	4.183
360.6	4.233
360.8	4.309
361	4.384
361.2	4.484
361.4	4.578
361.6	4.956
361.8	5.239
362	5.37
362.2	5.335
362.4	5.209
362.6	5.319
362.8	5.512
363	5.644
363.2	5.635
363.4	5.44
363.6	5.222
363.8	5.301
364	5.367
364.2	5.548
364.4	5.775
364.6	5.963
364.8	6.118
365	6.28
365.2	6.384
365.4	6.606
365.6	6.902
365.8	7.171
366	7.463
366.2	7.656
366.4	7.815
366.6	7.924
366.8	8.185
367	8.299
367.2	8.533
367.4	8.746
367.6	8.934
367.8	9.041
368	9.319
368.2	9.561
368.4	10.07
368.6	10.63
368.8	10.91
369	11.16
369.2	11.6
369.4	12.85
369.6	15.3
369.8	18.81
370	24.01
370.2	31.01
370.4	40.43
370.6	53.76
370.8	72.57
371	100.7
371.2	141.6
371.4	195.1
371.6	260.3
371.8	332.9
372	414.4
372.2	514.6
372.4	639
372.6	800.2
372.8	994.5
373	1218
373.2	1465
373.4	1725
373.6	2000
373.8	2314
374	2665
374.2	3085
374.4	3573
374.6	4121
374.8	4713
375	5327
375.2	5950
375.4	6629
375.6	7395
375.8	8317
376	9162
376.2	9759
376.4	9999.9
376.6	9999.9
376.8	9999.9
377	9999.9
377.2	9999.9
377.4	9999.9
377.6	9999.9
377.8	9999.9
378	9999.9
378.2	9999.9
378.4	9999.9
378.6	9999.9
378.8	9999.9
379	9999.9
379.2	9999.9
379.4	9999.9
379.6	9999.9
379.8	9999.9
380	9999.9
380.2	9999.9
380.4	9999.9
380.6	9999.9
380.8	9999.9
381	9999.9
381.2	9999.9
381.4	9999.9
381.6	9999.9
381.8	9999.9
382	9999.9
382.2	9999.9
382.4	9999.9
382.6	9999.9
382.8	9999.9
383	9999.9
383.2	9999.9
383.4	9999.9
383.6	9999.9
383.8	9999.9
384	9991
384.2	9843
384.4	9534
384.6	9080
384.8	8520
385	7894
385.2	7233
385.4	6536
385.6	5827
385.8	5148
386	4510
386.2	3929
386.4	3415
386.6	2952
386.8	2535
387	2150
387.2	1800
387.4	1489
387.6	1222
387.8	996.8
388	811.2
388.2	654.5
388.4	524.3
388.6	414.4
388.8	323.2
389	251.1
389.2	195.6
389.4	153.2
389.6	121.3
389.8	97.11
390	79.44
390.2	66.73
390.4	57.64
390.6	51.48
390.8	46.94
391	43.87
391.2	41.7
391.4	40.34
391.6	39
391.8	37.83
392	36.89
392.2	36.34
392.4	35.65
392.6	35.07
392.8	34.29
393	33.93
393.2	33.85
393.4	33.96
393.6	33.77
393.8	33.55
394	33.53
394.2	34.05
394.4	34.45
394.6	34.79
394.8	35.03
395	35.08
395.2	35.22
395.4	35.29
395.6	35.28
395.8	34.93
396	34.64
396.2	34.64
396.4	34.87
396.6	35.17
396.8	35.52
397	35.82
397.2	36.27
397.4	36.79
397.6	37.08
397.8	36.98
398	36.83
398.2	36.87
398.4	37.21
398.6	37.41
398.8	37.71
399	37.93
399.2	38.52
399.4	39.39
399.6	39.97
399.8	40.59
400	40.99
400.2	41.17
400.4	41.3
400.6	41.67
400.8	41.82
401	42.32
401.2	42.57
401.4	42.83
401.6	43.11
401.8	43.26
402	43.44
402.2	44.03
402.4	44.6
402.6	44.78
402.8	45.08
403	44.93
403.2	45.22
403.4	45.8
403.6	46.41
403.8	46.18
404	46.04
404.2	46.05
404.4	46.32
404.6	46.75
404.8	47.4
405	47.94
405.2	48.41
405.4	49.13
405.6	49.41
405.8	49.84
406	49.95
406.2	50.16
406.4	50.27
406.6	50.64
406.8	50.8
407	51.04
407.2	50.95
407.4	50.71
407.6	50.52
407.8	50.98
408	51.49
408.2	52.13
408.4	52.79
408.6	53.19
408.8	53.43
409	53.91
409.2	54.03
409.4	54.41
409.6	55.04
409.8	55.76
410	56.21
410.2	56.42
410.4	56.03
410.6	56.04
410.8	56.21
411	56.85
411.2	57.42
411.4	58
411.6	58.6
411.8	59.24
412	59.81
412.2	60.33
412.4	60.86
412.6	61.09
412.8	61.33
413	61.27
413.2	61.41
413.4	61.64
413.6	62.34
413.8	63.01
414	63.78
414.2	63.92
414.4	64.29
414.6	64.72
414.8	64.9
415	65
415.2	65.32
415.4	64.91
415.6	64.78
415.8	64.88
416	64.65
416.2	64.76
416.4	64.81
416.6	64.58
416.8	64.26
417	64.17
417.2	64.23
417.4	64.76
417.6	65.02
417.8	64.81
418	64.59
418.2	64.42
418.4	64.44
418.6	64.73
418.8	64.94
419	64.56
419.2	63.89
419.4	63.25
419.6	62.64
419.8	62.42
420	62.55
420.2	62.96
420.4	62.89
420.6	62.57
420.8	61.69
421	61.06
421.2	60.76
421.4	60.76
421.6	60.96
421.8	61.14
422	61.46
422.2	61.83
422.4	62.24
422.6	62.52
422.8	62.92
423	63.28
423.2	63.83
423.4	64.88
423.6	66.03
423.8	67.51
424	68.7
424.2	69.48
424.4	70.07
424.6	71.13
424.8	72.07
425	72.83
425.2	73.56
425.4	74.11
425.6	74.82
425.8	75.79
426	76.8
426.2	77.91
426.4	79.16
426.6	80.18
426.8	80.95
427	81.17
427.2	80.9
427.4	80.52
427.6	80.37
427.8	80.85
428	81.5
428.2	81.83
428.4	81.94
428.6	81.94
428.8	81.66
429	81.43
429.2	80.97
429.4	80.59
429.6	80.42
429.8	80.62
430	80.52
430.2	80.34
430.4	79.89
430.6	79.55
430.8	79.36
431	79.68
431.2	79.86
431.4	79.54
431.6	78.82
431.8	78.05
432	77.1
432.2	76.38
432.4	75.35
432.6	74.18
432.8	73.43
433	73.29
433.2	73.62
433.4	73.88
433.6	73.7
433.8	73.02
434	71.64
434.2	70.34
434.4	69.33
434.6	68.84
434.8	68.72
435	68.82
435.2	68.95
435.4	69.47
435.6	69.48
435.8	69.54
436	69.31
436.2	68.9
436.4	68.66
436.6	68.69
436.8	68.69
437	68.8
437.2	68.79
437.4	68.84
437.6	68.84
437.8	69.09
438	69.38
438.2	69.46
438.4	69.41
438.6	69.31
438.8	69.02
439	68.84
439.2	68.94
439.4	69.24
439.6	69.95
439.8	70.64
440	70.62
440.2	70.23
440.4	69.83
440.6	69.87
440.8	70.36
441	70.88
441.2	71.33
441.4	71.77
441.6	72.51
441.8	73.8
442	75.24
442.2	76.19
442.4	76.78
442.6	76.99
442.8	77.44
443	78.52
443.2	79.97
443.4	81.16
443.6	81.82
443.8	82.45
444	83.04
444.2	84.07
444.4	85.73
444.6	86.82
444.8	87.71
445	88.75
445.2	89.41
445.4	90.6
445.6	92.59
445.8	94.18
446	95.71
446.2	97.38
446.4	99.13
446.6	101.3
446.8	103.4
447	105.1
447.2	106.2
447.4	107.2
447.6	108.9
447.8	111
448	113.8
448.2	116.5
448.4	119.2
448.6	121.8
448.8	125.4
449	129.2
449.2	133.6
449.4	137.7
449.6	142.1
449.8	146.2
450	150.7
450.2	155.5
450.4	159.8
450.6	163.2
450.8	166.7
451	169.8
451.2	173.3
451.4	178
451.6	183.2
451.8	188.1
452	192.9
452.2	197.2
452.4	201.1
452.6	204.4
452.8	208
453	211.9
453.2	216.8
453.4	222.5
453.6	228.7
453.8	234.8
454	240.7
454.2	245.4
454.4	251.9
454.6	258.7
454.8	265.1
455	271.4
455.2	276.9
455.4	281.8
455.6	287.4
455.8	293.1
456	298.9
456.2	305.3
456.4	312.4
456.6	319.1
456.8	325.5
457	331.7
457.2	337.7
457.4	343.4
457.6	349.9
457.8	355.5
458	362.5
458.2	369.7
458.4	377.1
458.6	382.9
458.8	389
459	395.2
459.2	400.9
459.4	406
459.6	411.5
459.8	415.7
460	421
460.2	427.5
460.4	433.6
460.6	439.7
460.8	447
461	454.7
461.2	462.9
461.4	470
461.6	477
461.8	483.4
462	488.3
462.2	493.2
462.4	498.1
462.6	504.1
462.8	511.8
463	520.7
463.2	526.2
463.4	530.8
463.6	533.4
463.8	535.9
464	538.3
464.2	542.5
464.4	546.3
464.6	552.8
464.8	558.1
465	562.8
465.2	567.6
465.4	573.1
465.6	577.5
465.8	582.9
466	586
466.2	588.5
466.4	590.7
466.6	594
466.8	597.2
467	601.1
467.2	604.8
467.4	608.9
467.6	612.8
467.8	616.2
468	620.2
468.2	622.9
468.4	624.7
468.6	627.8
468.8	630.6
469	632.1
469.2	635.4
469.4	638.2
469.6	640.1
469.8	643.5
470	646
470.2	647.7
470.4	648.9
470.6	651.7
470.8	654.1
471	657.1
471.2	658.5
471.4	659.3
471.6	658.9
471.8	660.5
472	662.9
472.2	665.3
472.4	667.1
472.6	669.8
472.8	671.9
473	672.4
473.2	673.6
473.4	674.2
473.6	674.9
473.8	676
474	677.2
474.2	678.4
474.4	682
474.6	685.4
474.8	688.1
475	688.7
475.2	687.2
475.4	685.6
475.6	684.4
475.8	684.2
476	685.1
476.2	687.6
476.4	688.2
476.6	689.2
476.8	689.9
477	690.9
477.2	691.7
477.4	694.7
477.6	697.1
477.8	700.6
478	702
478.2	700.7
478.4	698.5
478.6	697
478.8	697.3
479	700.3
479.2	702.9
479.4	704.8
479.6	707.2
479.8	709
480	711.6
480.2	714.4
480.4	716.2
480.6	717.2
480.8	717.8
481	718.1
481.2	719
481.4	718.6
481.6	717
481.8	715.4
482	715.3
482.2	716.4
482.4	717.5
482.6	719.3
482.8	719.8
483	721.2
483.2	723.2
483.4	725.4
483.6	728.4
483.8	732.5
484	734.8
484.2	735.2
484.4	735.5
484.6	736.8
484.8	739.3
485	742.2
485.2	744.9
485.4	744.6
485.6	744.7
485.8	746.5
486	750.2
486.2	753.4
486.4	757.1
486.6	758
486.8	757.8
487	757
487.2	758.4
487.4	759.3
487.6	761.3
487.8	763.3
488	764.7
488.2	765.2
488.4	766.1
488.6	767.5
488.8	768.3
489	769.8
489.2	770.7
489.4	772.7
489.6	775.9
489.8	780
490	783.8
490.2	786.4
490.4	788.2
490.6	789.2
490.8	791.3
491	793.3
491.2	795.3
491.4	794.6
491.6	795.5
491.8	795.5
492	797.2
492.2	798.9
492.4	799.7
492.6	799.8
492.8	800.9
493	802.4
493.2	804.9
493.4	807.2
493.6	807.5
493.8	807.4
494	807.1
494.2	809.8
494.4	812.3
494.6	815.1
494.8	815.8
495	816.2
495.2	815.9
495.4	816.1
495.6	817.3
495.8	819
496	820.7
496.2	824.2
496.4	826.5
496.6	827.4
496.8	829.5
497	830.8
497.2	830.7
497.4	831.2
497.6	831.6
497.8	830.6
498	829.7
498.2	829.2
498.4	828.9
498.6	829.2
498.8	829.2
499	827.8
499.2	826.3
499.4	826.8
499.6	827.5
499.8	827.2
500	826.3
500.2	825.1
500.4	824
500.6	825.8
500.8	826.3
501	827.3
501.2	826.6
501.4	825.4
501.6	823.4
501.8	822
502	820.7
502.2	820.6
502.4	820.1
502.6	820.2
502.8	820.8
503	821.5
503.2	822.9
503.4	823.6
503.6	824.6
503.8	826.3
504	828.1
504.2	829.3
504.4	830.9
504.6	828.9
504.8	825.8
505	824
505.2	823.5
505.4	823.4
505.6	825.1
505.8	824.2
506	822.2
506.2	820
506.4	818.7
506.6	816.9
506.8	815.2
507	813.1
507.2	812.2
507.4	811.9
507.6	812.2
507.8	811.9
508	808.8
508.2	805.2
508.4	803.3
508.6	802.2
508.8	802.2
509	803.9
509.2	803.8
509.4	803.2
509.6	801.5
509.8	799
510	798
510.2	798.9
510.4	800
510.6	800.7
510.8	799.9
511	797.1
511.2	794.2
511.4	791
511.6	788.4
511.8	786.8
512	787.1
512.2	788.2
512.4	790.2
512.6	790.9
512.8	791.8
513	791
513.2	788.6
513.4	787.4
513.6	786.2
513.8	784.5
514	784.2
514.2	784
514.4	784.1
514.6	785.1
514.8	785
515	783.9
515.2	781.2
515.4	778.6
515.6	776.5
515.8	774.8
516	772.6
516.2	770.7
516.4	769.1
516.6	767.9
516.8	768.1
517	768
517.2	766.9
517.4	765.4
517.6	764.1
517.8	764.8
518	766.2
518.2	765.9
518.4	763.9
518.6	761.6
518.8	759.5
519	760
519.2	761.5
519.4	763.4
519.6	765.3
519.8	767.4
520	768
520.2	767.6
520.4	764.6
520.6	761
520.8	757.3
521	755.4
521.2	754.6
521.4	755.3
521.6	755.1
521.8	754.5
522	754.3
522.2	754
522.4	754.2
522.6	754
522.8	754.3
523	755.2
523.2	756
523.4	755.3
523.6	754.7
523.8	752.8
524	750.4
524.2	749.7
524.4	748.8
524.6	749.1
524.8	750.8
525	751.9
525.2	750.2
525.4	749.2
525.6	747.2
525.8	746.6
526	747.5
526.2	748.4
526.4	749.6
526.6	750.6
526.8	749.7
527	748.2
527.2	747.1
527.4	745.5
527.6	744.9
527.8	743.6
528	742.1
528.2	740.9
528.4	739.6
528.6	737.9
528.8	736.1
529	734.2
529.2	734.8
529.4	735.7
529.6	738.4
529.8	740.2
530	742.1
530.2	742.9
530.4	742.9
530.6	740.6
530.8	738.4
531	735
531.2	732.4
531.4	732
531.6	732.3
531.8	733.3
532	732.4
532.2	731.1
532.4	728.8
532.6	727.1
532.8	725.5
533	724.7
533.2	722.5
533.4	721
533.6	719.8
533.8	719.1
534	718.8
534.2	718.9
534.4	717.5
534.6	714.7
534.8	711.3
535	708.7
535.2	707.9
535.4	708.2
535.6	707.8
535.8	706.9
536	706.7
536.2	708.2
536.4	708.5
536.6	708.1
536.8	705.7
537	703.6
537.2	701.1
537.4	700.9
537.6	699.5
537.8	699.2
538	697.9
538.2	697
538.4	695
538.6	694.4
538.8	693.3
539	694
539.2	693.2
539.4	691.8
539.6	690.1
539.8	688.1
540	684.6
540.2	682.9
540.4	681.8
540.6	681.2
540.8	681.6
541	680.9
541.2	678.9
541.4	677.1
541.6	675.7
541.8	674.2
542	672.5
542.2	670.1
542.4	668.5
542.6	667.3
542.8	666.2
543	664.5
543.2	662.2
543.4	660.1
543.6	660.1
543.8	661.1
544	660.4
544.2	658.3
544.4	655.3
544.6	653.1
544.8	652.4
545	652
545.2	649.9
545.4	648
545.6	646
545.8	644.6
546	644.6
546.2	643.5
546.4	641.3
546.6	638.5
546.8	635.2
547	630.5
547.2	627.8
547.4	624.4
547.6	622.1
547.8	620.8
548	619
548.2	617.5
548.4	617.1
548.6	616.3
548.8	615.7
549	614.4
549.2	612.4
549.4	610.7
549.6	607.7
549.8	605.3
550	602.2
550.2	599.2
550.4	597.5
550.6	594.3
550.8	591.8
551	591.8
551.2	592.3
551.4	593.6
551.6	593.4
551.8	589.7
552	586
552.2	582.3
552.4	578.8
552.6	575.8
552.8	574.7
553	574
553.2	574.6
553.4	575.2
553.6	575.3
553.8	572.7
554	568.8
554.2	564.2
554.4	559.5
554.6	557.2
554.8	555.6
555	553.8
555.2	551.1
555.4	548.3
555.6	544.1
555.8	541.5
556	539.4
556.2	538.5
556.4	537.1
556.6	535.6
556.8	533.6
557	531.6
557.2	529.9
557.4	528
557.6	526.2
557.8	525.2
558	523.8
558.2	520.5
558.4	516.4
558.6	512.4
558.8	510.1
559	508.9
559.2	507.5
559.4	506
559.6	505.6
559.8	505
560	503.9
560.2	501.6
560.4	499
560.6	496.2
560.8	494.7
561	493.1
561.2	490.7
561.4	488.3
561.6	486.3
561.8	483.3
562	481.5
562.2	479.9
562.4	477.8
562.6	475.7
562.8	474.2
563	473
563.2	471.6
563.4	470
563.6	468
563.8	465.4
564	464.1
564.2	464.5
564.4	464.5
564.6	463.1
564.8	460.9
565	456.9
565.2	452.8
565.4	449.7
565.6	448.5
565.8	446.1
566	443.1
566.2	439.8
566.4	437.5
566.6	436.8
566.8	437.8
567	437.7
567.2	435.5
567.4	432.1
567.6	429.9
567.8	428.9
568	429.2
568.2	428.3
568.4	427.6
568.6	425.5
568.8	422.6
569	420.3
569.2	418.5
569.4	415.4
569.6	414.1
569.8	412.4
570	409
570.2	406.1
570.4	403.9
570.6	403.1
570.8	404.4
571	405.3
571.2	403.9
571.4	401
571.6	397.6
571.8	395.2
572	394.2
572.2	393.7
572.4	393.1
572.6	392.6
572.8	391.7
573	390.6
573.2	389.8
573.4	388.6
573.6	386.9
573.8	385.2
574	382.4
574.2	380
574.4	378.5
574.6	376.7
574.8	374.5
575	372.6
575.2	370.5
575.4	368.9
575.6	367.3
575.8	364.9
576	362.5
576.2	360.1
576.4	358.3
576.6	357.9
576.8	356.5
577	355.3
577.2	353.8
577.4	352.3
577.6	351.5
577.8	350.6
578	348.7
578.2	347.7
578.4	345.7
578.6	344.1
578.8	342.9
579	340.8
579.2	338.7
579.4	337.3
579.6	336.2
579.8	335.7
580	334.8
580.2	333.4
580.4	331.7
580.6	330.3
580.8	328.2
581	326.7
581.2	325
581.4	323.3
581.6	322.2
581.8	321
582	318.7
582.2	317
582.4	314.9
582.6	313.5
582.8	312.7
583	311.9
583.2	311.5
583.4	310.1
583.6	308.6
583.8	306.7
584	305.1
584.2	303.8
584.4	303.3
584.6	303.1
584.8	302.7
585	300.8
585.2	298.5
585.4	295.6
585.6	292.8
585.8	291.8
586	290.7
586.2	289.3
586.4	287.7
586.6	286.4
586.8	285.4
587	284.9
587.2	284.3
587.4	283.3
587.6	281.3
587.8	278.6
588	276.9
588.2	274.3
588.4	271.7
588.6	270.4
588.8	269.2
589	268.2
589.2	267.8
589.4	266.8
589.6	265.6
589.8	265.3
590	264.5
590.2	263.8
590.4	262.6
590.6	261.6
590.8	259.9
591	258.2
591.2	256.6
591.4	255.4
591.6	254.4
591.8	253.6
592	252.2
592.2	250.7
592.4	249.7
592.6	248.6
592.8	247.7
593	246.6
593.2	245
593.4	243.5
593.6	242.1
593.8	241
594	241
594.2	240.2
594.4	238.3
594.6	235.9
594.8	233.8
595	231.7
595.2	230.3
595.4	228.9
595.6	227.6
595.8	225.8
596	225.2
596.2	224.9
596.4	224.6
596.6	224.1
596.8	223.2
597	221.7
597.2	220.3
597.4	219
597.6	218.2
597.8	217.7
598	216.7
598.2	215.6
598.4	213.9
598.6	212
598.8	210.5
599	209.7
599.2	208.9
599.4	207.9
599.6	206.5
599.8	204.9
600	203.7
600.2	203.3
600.4	202.9
600.6	201.9
600.8	200.1
601	197.6
601.2	195.4
601.4	194.4
601.6	194
601.8	194.2
602	193.6
602.2	192.1
602.4	190.1
602.6	188.2
602.8	186.9
603	186.4
603.2	185.8
603.4	185.6
603.6	183.7
603.8	180.9
604	178.2
604.2	175.8
604.4	175.3
604.6	175.9
604.8	176
605	175.4
605.2	173.8
605.4	171.8
605.6	171.1
605.8	170.4
606	169.3
606.2	168.2
606.4	166.1
606.6	163.7
606.8	162
607	160.9
607.2	160.2
607.4	160.5
607.6	161.1
607.8	161.2
608	160.7
608.2	159.5
608.4	157.8
608.6	156.3
608.8	155.2
609	154.6
609.2	154.3
609.4	154.1
609.6	153.8
609.8	153.6
610	152.8
610.2	151.6
610.4	150
610.6	148.2
610.8	146.5
611	145.2
611.2	143.9
611.4	142.4
611.6	140.7
611.8	139.5
612	138.6
612.2	137.8
612.4	136.6
612.6	135.2
612.8	134
613	133.7
613.2	133.6
613.4	133.1
613.6	132.1
613.8	130
614	128.5
614.2	127.4
614.4	126.2
614.6	125.5
614.8	124.9
615	123.4
615.2	122.6
615.4	122.1
615.6	121.6
615.8	120.8
616	119.9
616.2	119.1
616.4	118.3
616.6	117.9
616.8	117.5
617	116.6
617.2	115.6
617.4	115
617.6	115.1
617.8	115.3
618	115
618.2	114.7
618.4	113.3
618.6	111.4
618.8	109.4
619	107.8
619.2	106.6
619.4	106.3
619.6	105.9
619.8	105.6
620	105.2
620.2	104.8
620.4	104.5
620.6	103.6
620.8	102.8
621	102.1
621.2	101.1
621.4	100.4
621.6	100.4
621.8	100.4
622	100.4
622.2	100
622.4	99.35
622.6	98.69
622.8	98.67
623	98.83
623.2	98.54
623.4	97.8
623.6	96.7
623.8	95.34
624	94.18
624.2	93.44
624.4	92.51
624.6	91.86
624.8	91.13
625	90.09
625.2	88.97
625.4	87.85
625.6	86
625.8	84.81
626	83.92
626.2	83.79
626.4	84.36
626.6	84.54
626.8	84.43
627	83.92
627.2	83.18
627.4	82.89
627.6	82.21
627.8	80.9
628	80.18
628.2	79.71
628.4	79.8
628.6	79.88
628.8	79.24
629	77.76
629.2	76.38
629.4	75.24
629.6	74.37
629.8	73.79
630	73.57
630.2	72.98
630.4	72.83
630.6	72.35
630.8	71.79
631	71.39
631.2	70.58
631.4	69.72
631.6	69.63
631.8	69.29
632	69.21
632.2	69.47
632.4	68.97
632.6	68.57
632.8	67.87
633	67.03
633.2	66.43
633.4	66.2
633.6	66.25
633.8	66.32
634	65.73
634.2	65.29
634.4	64.41
634.6	63.29
634.8	62.09
635	60.66
635.2	59.48
635.4	58.9
635.6	58.88
635.8	59.27
636	59.57
636.2	59.77
636.4	59.8
636.6	59.06
636.8	58.38
637	57.49
637.2	56.83
637.4	56.35
637.6	55.7
637.8	55.1
638	54.72
638.2	54.02
638.4	53.37
638.6	52.74
638.8	51.65
639	50.85
639.2	50.88
639.4	50.82
639.6	50.76
639.8	50.86
640	50.27
640.2	49.39
640.4	48.73
640.6	48.07
640.8	47.86
641	48.07
641.2	48.18
641.4	48.42
641.6	48.47
641.8	48.28
642	48.19
642.2	47.87
642.4	47.29
642.6	46.9
642.8	46.63
643	46.15
643.2	45.69
643.4	45.04
643.6	44.22
643.8	43.97
644	43.84
644.2	43.5
644.4	42.99
644.6	42.36
644.8	41.74
645	41.6
645.2	41.51
645.4	41.29
645.6	41.14
645.8	40.84
646	40.34
646.2	39.95
646.4	39.53
646.6	38.76
646.8	37.9
647	37.06
647.2	36.47
647.4	36.55
647.6	36.79
647.8	36.73
648	36.3
648.2	35.97
648.4	35.6
648.6	35.24
648.8	34.95
649	34.67
649.2	34.2
649.4	34.07
649.6	33.76
649.8	33.31
650	32.99
650.2	32.39
650.4	31.74
650.6	31.24
650.8	31.17
651	31.15
651.2	31.05
651.4	30.41
651.6	30.08
651.8	29.5
652	29.67
652.2	30.16
652.4	30.51
652.6	30.59
652.8	30.49
653	29.66
653.2	29.04
653.4	28.72
653.6	28.37
653.8	28.07
654	28.01
654.2	27.86
654.4	27.7
654.6	27.31
654.8	26.9
655	26.37
655.2	26.13
655.4	25.97
655.6	25.83
655.8	25.63
656	25.47
656.2	25.11
656.4	24.67
656.6	24.15
656.8	23.85
657	23.76
657.2	23.56
657.4	23.11
657.6	22.77
657.8	22.26
658	22.01
658.2	21.9
658.4	21.76
658.6	21.58
658.8	21.63
659	21.52
659.2	21.49
659.4	21.54
659.6	21.65
659.8	21.8
660	21.86
660.2	21.7
660.4	21.23
660.6	20.62
660.8	20.3
661	20.04
661.2	19.82
661.4	19.77
661.6	19.66
661.8	19.38
662	19.28
662.2	19.22
662.4	18.96
662.6	18.87
662.8	18.86
663	18.82
663.2	18.65
663.4	18.55
663.6	18.18
663.8	17.78
664	17.48
664.2	17.38
664.4	17.34
664.6	17.38
664.8	17.24
665	17.04
665.2	16.98
665.4	16.78
665.6	16.64
665.8	16.23
666	15.95
666.2	15.83
666.4	15.91
666.6	15.85
666.8	15.96
667	15.75
667.2	15.52
667.4	15.2
667.6	14.89
667.8	14.68
668	14.85
668.2	15.1
668.4	15.16
668.6	15.15
668.8	15.05
669	14.88
669.2	14.7
669.4	14.48
669.6	14.03
669.8	13.67
670	13.29
670.2	12.98
670.4	12.65
670.6	12.56
670.8	12.59
671	12.72
671.2	12.56
671.4	12.26
671.6	11.73
671.8	11.47
672	11.36
672.2	11.37
672.4	11.29
672.6	11.37
672.8	11.37
673	11.55
673.2	11.72
673.4	11.89
673.6	11.83
673.8	11.63
674	11.2
674.2	10.78
674.4	10.41
674.6	10.27
674.8	10.28
675	10.35
675.2	10.45
675.4	10.51
675.6	10.62
675.8	10.74
676	10.56
676.2	10.13
676.4	9.553
676.6	9.18
676.8	9.333
677	9.755
677.2	10.01
677.4	10.14
677.6	9.951
677.8	9.605
678	9.545
678.2	9.608
678.4	9.594
678.6	9.507
678.8	9.288
679	8.892
679.2	8.833
679.4	8.923
679.6	9.104
679.8	9.187
680	9.091
680.2	8.935
680.4	8.828
680.6	8.662
680.8	8.58
681	8.462
681.2	8.293
681.4	8.21
681.6	8.173
681.8	8.14
682	8.116
682.2	8.186
682.4	8.202
682.6	8.073
682.8	7.884
683	7.687
683.2	7.579
683.4	7.565
683.6	7.442
683.8	7.204
684	7.147
684.2	7.128
684.4	7.153
684.6	7.203
684.8	7.152
685	6.949
685.2	6.91
685.4	6.812
685.6	6.801
685.8	6.887
686	6.96
686.2	6.936
686.4	6.788
686.6	6.43
686.8	6.11
687	5.849
687.2	5.613
687.4	5.605
687.6	5.545
687.8	5.511
688	5.523
688.2	5.604
688.4	5.704
688.6	5.784
688.8	5.779
[truncated: 56 more rows]
