# Supplementary material for: Sulfonamide-directed site-selective functionalization of unactivated C(sp3)−H enabled by photocatalytic sequential electron/proton transfer
Source: Nat Commun. 2024 Jun 14;15:5087. doi: 10.1038/s41467-024-49337-3 (PMC11178871; doi:10.1038/s41467-024-49337-3)
Supplement: Supplementary file 3 — Source Data [file 41467_2024_49337_MOESM3_ESM.zip › Source Data/Dataset 5. Stern-Volmer fluorescence quenching between PC and Co/PC + 4.0 equiv Co.xls]

## Sheet: L-6-1_20231206_144824
Report date:	'14:48:26, 12/06/2023
Wavelength data table
Sample name	250.0nm	300.0nm	350.0nm	400.0nm	450.0nm	500.0nm	550.0nm	600.0nm	650.0nm	700.0nm	750.0nm	800.0nm
'L-6-1(EM)		1.119	3.047	38.53	145.4	800.7	582.7	196.9	31.14	4.389
Sample:	'L-6-1(EM)
File name:	L-6-1_20231206_144824.FDS
Run date:	'14:47:59, 12/06/2023
Operator:	JR
Comment:	'
Instrument
Model:	F-7000 FL Spectrophotometer
Serial number:	2919-010
ROM Version:	5J14000 12
Instrument parameters
Measurement type:	Wavelength scan
Scan mode:	Emission
Data mode:	Fluorescence
EX WL:	380.0 nm
EM Start WL:	300.0 nm
EM End WL:	700.0 nm
Scan speed:	1200 nm/min
Delay:	0.0 s
EX Slit:	5.0 nm
EM Slit:	5.0 nm
PMT Voltage:	700 V
Response:	0.1 s
Corrected spectra:	Off
Shutter control:	On
Processing performed
Savitsky-Golay smoothed
Smoothing order:	3
Number of points:	7
Number of times:	1
Peak integration
Integration method:	Rectangular
Sensitivity:	1
Threshold:	1
Peaks
No.	Start(nm)	Apex(nm)	End(nm)	Height(Data)	Valley(nm)	Valley(Data)
1	300	376.6	382.8	*****	382.8	*****
2	382.8	383.8	394.6	*****	394.6	32.74
3	394.6	402.4	403.2	43.75	403.2	41.46
4	403.2	416.2	417.2	62.27	417.2	60.14
5	417.2	418.2	420.8	61.16	420.8	58.23
6	420.8	428.4	436	81.16	436	63.19
7	436	474.2	475	665.1	475	655.7
8	475	498	499.4	807.6	499.4	799.1
9	499.4	502	503.8	805.5	503.8	799.9
10	503.8	504.6	506.8	804	506.8	783
11	506.8	508.2	512	786.1	512	764.7
12	512	513	523	768.2	523	727
13	523	524.6	526.6	732.9	526.6	723.6
14	526.6	527.2	700	727.2	700	4.389
Data points
nm	Data
300	1.119
300.2	1.321
300.4	1.408
300.6	1.412
300.8	1.378
301	1.294
301.2	1.265
301.4	1.309
301.6	1.369
301.8	1.49
302	1.595
302.2	1.588
302.4	1.588
302.6	1.545
302.8	1.43
303	1.339
303.2	1.319
303.4	1.346
303.6	1.385
303.8	1.441
304	1.422
304.2	1.354
304.4	1.328
304.6	1.363
304.8	1.38
305	1.402
305.2	1.479
305.4	1.549
305.6	1.55
305.8	1.536
306	1.539
306.2	1.541
306.4	1.644
306.6	1.757
306.8	1.819
307	1.827
307.2	1.802
307.4	1.742
307.6	1.64
307.8	1.589
308	1.547
308.2	1.579
308.4	1.625
308.6	1.673
308.8	1.657
309	1.634
309.2	1.576
309.4	1.533
309.6	1.501
309.8	1.466
310	1.495
310.2	1.5
310.4	1.531
310.6	1.565
310.8	1.617
311	1.646
311.2	1.636
311.4	1.606
311.6	1.572
311.8	1.533
312	1.502
312.2	1.416
312.4	1.339
312.6	1.337
312.8	1.375
313	1.391
313.2	1.464
313.4	1.544
313.6	1.594
313.8	1.605
314	1.594
314.2	1.478
314.4	1.419
314.6	1.454
314.8	1.407
315	1.399
315.2	1.401
315.4	1.423
315.6	1.498
315.8	1.549
316	1.522
316.2	1.461
316.4	1.37
316.6	1.383
316.8	1.441
317	1.441
317.2	1.411
317.4	1.314
317.6	1.217
317.8	1.192
318	1.194
318.2	1.207
318.4	1.223
318.6	1.265
318.8	1.277
319	1.344
319.2	1.382
319.4	1.371
319.6	1.311
319.8	1.269
320	1.215
320.2	1.282
320.4	1.347
320.6	1.406
320.8	1.426
321	1.41
321.2	1.4
321.4	1.424
321.6	1.398
321.8	1.419
322	1.462
322.2	1.473
322.4	1.467
322.6	1.482
322.8	1.462
323	1.526
323.2	1.637
323.4	1.693
323.6	1.674
323.8	1.641
324	1.54
324.2	1.447
324.4	1.397
324.6	1.331
324.8	1.332
325	1.36
325.2	1.376
325.4	1.377
325.6	1.377
325.8	1.411
326	1.448
326.2	1.435
326.4	1.454
326.6	1.451
326.8	1.428
327	1.514
327.2	1.537
327.4	1.556
327.6	1.584
327.8	1.604
328	1.586
328.2	1.627
328.4	1.662
328.6	1.726
328.8	1.79
329	1.832
329.2	1.853
329.4	1.903
329.6	1.948
329.8	2.005
330	2.046
330.2	2.014
330.4	2.004
330.6	1.999
330.8	1.845
331	1.72
331.2	1.61
331.4	1.52
331.6	1.533
331.8	1.605
332	1.582
332.2	1.595
332.4	1.546
332.6	1.472
332.8	1.458
333	1.416
333.2	1.486
333.4	1.647
333.6	1.821
333.8	1.96
334	2.049
334.2	1.961
334.4	1.988
334.6	1.996
334.8	2.043
335	2.036
335.2	2.01
335.4	1.934
335.6	1.971
335.8	1.927
336	1.959
336.2	1.965
336.4	1.985
336.6	2.016
336.8	2.038
337	2.016
337.2	1.984
337.4	1.939
337.6	1.847
337.8	1.833
338	1.839
338.2	1.88
338.4	1.873
338.6	1.892
338.8	1.836
339	1.798
339.2	1.767
339.4	1.773
339.6	1.823
339.8	1.845
340	1.877
340.2	1.893
340.4	1.876
340.6	1.834
340.8	1.814
341	1.721
341.2	1.703
341.4	1.713
341.6	1.784
341.8	1.8
342	1.833
342.2	1.862
342.4	1.958
342.6	2.054
342.8	2.189
343	2.27
343.2	2.28
343.4	2.263
343.6	2.255
343.8	2.205
344	2.114
344.2	2.015
344.4	1.938
344.6	1.886
344.8	1.947
345	1.982
345.2	2.011
345.4	2.044
345.6	2.142
345.8	2.167
346	2.164
346.2	2.149
346.4	2.206
346.6	2.294
346.8	2.426
347	2.56
347.2	2.68
347.4	2.799
347.6	2.858
347.8	2.726
348	2.575
348.2	2.537
348.4	2.583
348.6	2.626
348.8	2.699
349	2.691
349.2	2.704
349.4	2.836
349.6	3.001
349.8	3.06
350	3.047
350.2	2.95
350.4	2.816
350.6	2.722
350.8	2.726
351	2.665
351.2	2.63
351.4	2.606
351.6	2.617
351.8	2.577
352	2.6
352.2	2.539
352.4	2.547
352.6	2.515
352.8	2.563
353	2.67
353.2	2.92
353.4	3.107
353.6	3.223
353.8	3.252
354	3.233
354.2	3.236
354.4	3.307
354.6	3.359
354.8	3.342
355	3.386
355.2	3.355
355.4	3.316
355.6	3.282
355.8	3.297
356	3.32
356.2	3.326
356.4	3.331
356.6	3.343
356.8	3.307
357	3.349
357.2	3.423
357.4	3.398
357.6	3.35
357.8	3.342
358	3.369
358.2	3.543
358.4	3.673
358.6	3.651
358.8	3.437
359	3.233
359.2	3.177
359.4	3.331
359.6	3.522
359.8	3.717
360	3.898
360.2	3.98
360.4	4.009
360.6	4.015
360.8	4.002
361	3.95
361.2	4.088
361.4	4.245
361.6	4.301
361.8	4.381
362	4.58
362.2	4.787
362.4	5.152
362.6	5.417
362.8	5.384
363	5.329
363.2	5.438
363.4	5.608
363.6	5.774
363.8	5.878
364	5.989
364.2	6.096
364.4	6.117
364.6	6.089
364.8	6.034
365	6.121
365.2	6.487
365.4	6.909
365.6	7.135
365.8	7.31
366	7.367
366.2	7.402
366.4	7.515
366.6	7.611
366.8	7.808
367	8.092
367.2	8.476
367.4	8.954
367.6	9.292
367.8	9.555
368	9.939
368.2	10.4
368.4	10.92
368.6	11.47
368.8	11.84
369	12.11
369.2	12.45
369.4	13.4
369.6	15.1
369.8	17.85
370	22.8
370.2	29.08
370.4	38.07
370.6	51.73
370.8	70.62
371	100
371.2	141.6
371.4	195.4
371.6	261.2
371.8	334.6
372	417.5
372.2	518.3
372.4	641.4
372.6	799
372.8	984.5
373	1198
373.2	1437
373.4	1691
373.6	1962
373.8	2276
374	2631
374.2	3062
374.4	3563
374.6	4121
374.8	4723
375	5350
375.2	5998
375.4	6707
375.6	7520
375.8	8445
376	9261
376.2	9812
376.4	9999.9
376.6	9999.9
376.8	9999.9
377	9999.9
377.2	9999.9
377.4	9999.9
377.6	9999.9
377.8	9999.9
378	9999.9
378.2	9999.9
378.4	9999.9
378.6	9999.9
378.8	9999.9
379	9999.9
379.2	9999.9
379.4	9999.9
379.6	9999.9
379.8	9999.9
380	9999.9
380.2	9999.9
380.4	9999.9
380.6	9999.9
380.8	9999.9
381	9999.9
381.2	9999.9
381.4	9999.9
381.6	9999.9
381.8	9999.9
382	9999.9
382.2	9999.9
382.4	9999.9
382.6	9999.9
382.8	9999.9
383	9999.9
383.2	9999.9
383.4	9999.9
383.6	9999.9
383.8	9999.9
384	9999.9
384.2	9897
384.4	9619
384.6	9182
384.8	8616
385	7979
385.2	7303
385.4	6591
385.6	5864
385.8	5166
386	4510
386.2	3917
386.4	3392
386.6	2920
386.8	2500
387	2118
387.2	1771
387.4	1466
387.6	1203
387.8	980.7
388	798.6
388.2	645.7
388.4	519
388.6	411.7
388.8	322.5
389	250.9
389.2	195.7
389.4	153
389.6	121.2
389.8	96.87
390	78.82
390.2	65.57
390.4	56.23
390.6	49.76
390.8	45.39
391	42.34
391.2	39.92
391.4	37.94
391.6	36.38
391.8	35.38
392	34.63
392.2	34.41
392.4	34.16
392.6	33.78
392.8	33.39
393	32.99
393.2	32.77
393.4	32.88
393.6	33.13
393.8	33.46
394	33.48
394.2	33.13
394.4	33
394.6	32.74
394.8	32.77
395	32.98
395.2	33.11
395.4	33.24
395.6	33.68
395.8	33.99
396	34.48
396.2	34.85
396.4	35.19
396.6	35.41
396.8	35.65
397	35.91
397.2	36.36
397.4	36.47
397.6	36.7
397.8	36.77
398	36.92
398.2	37.42
398.4	38.01
398.6	38.32
398.8	38.63
399	38.77
399.2	38.75
399.4	38.76
399.6	38.59
399.8	38.53
400	38.53
400.2	39.15
400.4	39.57
400.6	40.18
400.8	40.63
401	40.78
401.2	40.63
401.4	40.97
401.6	41.16
401.8	41.84
402	43.04
402.2	43.74
402.4	43.75
402.6	43.3
402.8	42.33
403	41.57
403.2	41.46
403.4	41.58
403.6	42.05
403.8	42.59
404	43.16
404.2	44.01
404.4	44.93
404.6	45.9
404.8	46.78
405	47.32
405.2	47.62
405.4	47.69
405.6	47.5
405.8	47.49
406	47.24
406.2	47.22
406.4	47.15
406.6	47.38
406.8	47.72
407	48.09
407.2	48.31
407.4	48.61
407.6	49.05
407.8	49.73
408	50.41
408.2	50.92
408.4	51.1
408.6	50.98
408.8	51.24
409	51.14
409.2	50.93
409.4	51
409.6	51.25
409.8	51.68
410	52.48
410.2	52.94
410.4	53.33
410.6	54.06
410.8	54.71
411	55.08
411.2	55.31
411.4	55.37
411.6	55.74
411.8	56.38
412	56.49
412.2	56.42
412.4	56.2
412.6	56.26
412.8	56.81
413	58.41
413.2	59.5
413.4	60.34
413.6	60.72
413.8	60.94
414	60.74
414.2	60.98
414.4	60.42
414.6	60.33
414.8	60.34
415	61.03
415.2	61.29
415.4	61.27
415.6	61.13
415.8	61.37
416	61.66
416.2	62.27
416.4	62.27
416.6	61.78
416.8	60.89
417	60.24
417.2	60.14
417.4	60.44
417.6	60.5
417.8	60.75
418	61.07
418.2	61.16
418.4	61.06
418.6	60.59
418.8	59.95
419	59.72
419.2	59.97
419.4	59.63
419.6	59.5
419.8	59.5
420	59.52
420.2	59.3
420.4	58.88
420.6	58.29
420.8	58.23
421	58.64
421.2	58.82
421.4	58.76
421.6	58.75
421.8	58.98
422	59.75
422.2	60.61
422.4	61.52
422.6	61.88
422.8	62.44
423	63.09
423.2	63.91
423.4	64.59
423.6	65.49
423.8	65.62
424	65.84
424.2	66.11
424.4	66.71
424.6	67.71
424.8	68.9
425	69.67
425.2	69.94
425.4	70.25
425.6	71.05
425.8	72.46
426	73.99
426.2	75.16
426.4	76.08
426.6	77.03
426.8	77.71
427	78.26
427.2	78.45
427.4	78.16
427.6	78.35
427.8	79.14
428	80.27
428.2	80.98
428.4	81.16
428.6	81.11
428.8	80.82
429	80.85
429.2	80.99
429.4	80.65
429.6	80.19
429.8	80.16
430	79.82
430.2	79.37
430.4	78.53
430.6	77.67
430.8	76.94
431	76.89
431.2	77.01
431.4	77.21
431.6	76.83
431.8	75.86
432	74.62
432.2	73.61
432.4	72.67
432.6	72.36
432.8	72.12
433	71.77
433.2	71.47
433.4	70.69
433.6	69.76
433.8	69.23
434	68.82
434.2	68.65
434.4	68.07
434.6	67.03
434.8	66.5
435	66.52
435.2	66.56
435.4	66.26
435.6	65.14
435.8	63.76
436	63.19
436.2	63.65
436.4	64.8
436.6	65.95
436.8	66.35
437	66.34
437.2	65.99
437.4	66.08
437.6	66.49
437.8	67.16
438	67.9
438.2	68.67
438.4	68.74
438.6	68.98
438.8	69
439	68.66
439.2	68.6
439.4	68.7
439.6	68.67
439.8	69.15
440	69.49
440.2	69.3
440.4	69.11
440.6	69.47
440.8	70.15
441	70.86
441.2	71.48
441.4	71.77
441.6	71.74
441.8	71.93
442	72.28
442.2	72.45
442.4	72.97
442.6	73.51
442.8	73.9
443	74.69
443.2	76.2
443.4	77.65
443.6	79.6
443.8	81.53
444	82.88
444.2	83.99
444.4	85.15
444.6	85.74
444.8	86.54
445	87.56
445.2	88.45
445.4	89.33
445.6	90.74
445.8	92.4
446	94.25
446.2	95.92
446.4	97.36
446.6	98.76
446.8	100.2
447	101.9
447.2	104.1
447.4	106
447.6	107.8
447.8	109.6
448	111.2
448.2	113.6
448.4	117
448.6	120.2
448.8	123.6
449	127
449.2	130.6
449.4	134.8
449.6	138.8
449.8	142.2
450	145.4
450.2	148.3
450.4	151.4
450.6	154.9
450.8	158.3
451	162.2
451.2	166.7
451.4	171.6
451.6	176.9
451.8	182.7
452	187.3
452.2	191.9
452.4	196
452.6	200.2
452.8	204.3
453	209
453.2	213.7
453.4	219.3
453.6	224.9
453.8	231.2
454	237.3
454.2	243.1
454.4	248.6
454.6	253.6
454.8	258.9
455	264.9
455.2	270.5
455.4	275.6
455.6	280
455.8	284.8
456	290.9
456.2	297.1
456.4	303.2
456.6	309.4
456.8	315.2
457	321.7
457.2	327.9
457.4	334.9
457.6	341.3
457.8	348.4
458	354.6
458.2	359.9
458.4	364
458.6	369.9
458.8	376
459	383.5
459.2	389.7
459.4	394.5
459.6	398.6
459.8	404.3
460	411.6
460.2	419.2
460.4	426
460.6	431.3
460.8	436.5
461	442.9
461.2	449.2
461.4	456
461.6	462
461.8	468.2
462	473.7
462.2	481.1
462.4	487.2
462.6	492.6
462.8	496.7
463	502
463.2	505.8
463.4	511.1
463.6	516.4
463.8	522.9
464	528.4
464.2	534.4
464.4	538.4
464.6	542
464.8	544.7
465	548.3
465.2	551.1
465.4	554.8
465.6	558.9
465.8	564.3
466	568.3
466.2	571.7
466.4	575.8
466.6	579.5
466.8	583.1
467	585.8
467.2	588.5
467.4	591.1
467.6	594.6
467.8	598.4
468	602.2
468.2	605.3
468.4	609.2
468.6	612.5
468.8	616.3
469	620.5
469.2	623.7
469.4	626.2
469.6	626.7
469.8	626.2
470	625.5
470.2	626.4
470.4	627.4
470.6	630
470.8	633.8
471	637.1
471.2	640.1
471.4	642.5
471.6	644.3
471.8	647
472	649.5
472.2	650.8
472.4	652
472.6	653.3
472.8	653.1
473	653.3
473.2	653.2
473.4	654.4
473.6	656.7
473.8	661
474	664
474.2	665.1
474.4	663.5
474.6	660.4
474.8	657
475	655.7
475.2	656.4
475.4	658.3
475.6	659.9
475.8	661.6
476	662.4
476.2	664.4
476.4	666.6
476.6	669.5
476.8	671
477	671.9
477.2	672.4
477.4	672.1
477.6	672.5
477.8	672.8
478	672.2
478.2	671.6
478.4	673.2
478.6	674.7
478.8	677.4
479	679.2
479.2	680
479.4	678.6
479.6	678.6
479.8	679.7
480	681.2
480.2	682.1
480.4	683.6
480.6	685.4
480.8	687.9
481	691.3
481.2	694.3
481.4	696.6
481.6	698.6
481.8	700.8
482	702.8
482.2	703.7
482.4	705.6
482.6	708
482.8	708.5
483	707.9
483.2	707.2
483.4	706.1
483.6	707
483.8	710
484	713
484.2	714.9
484.4	717.2
484.6	720.2
484.8	722.7
485	725.7
485.2	728.6
485.4	729.4
485.6	731
485.8	733.2
486	734.6
486.2	736.5
486.4	737.1
486.6	737.6
486.8	738.5
487	739.5
487.2	739.9
487.4	740.5
487.6	738.9
487.8	739.3
488	739.5
488.2	741
488.4	744.4
488.6	747.7
488.8	749.6
489	752.3
489.2	753.3
489.4	753.4
489.6	753.4
489.8	753.3
490	755.8
490.2	759.7
490.4	765.3
490.6	768.1
490.8	769.8
491	769.9
491.2	770.7
491.4	770.4
491.6	771.7
491.8	773.6
492	776.1
492.2	777.6
492.4	778.6
492.6	779.1
492.8	780.4
493	783.8
493.2	787.1
493.4	788.9
493.6	789.4
493.8	788.9
494	787.8
494.2	787.3
494.4	787.7
494.6	788.4
494.8	790.2
495	790.7
495.2	791.6
495.4	792.1
495.6	792.7
495.8	792.5
496	794.5
496.2	795.4
496.4	795.6
496.6	794.5
496.8	794.7
497	794
497.2	797
497.4	800.8
497.6	804.1
497.8	805.9
498	807.6
498.2	807.6
498.4	806.7
498.6	805.5
498.8	803.8
499	801.2
499.2	799.2
499.4	799.1
499.6	799.4
499.8	800.2
500	800.7
500.2	800.6
500.4	800.2
500.6	800.1
500.8	800.4
501	801.1
501.2	801.4
501.4	802
501.6	802.9
501.8	804.1
502	805.5
502.2	804.8
502.4	803.6
502.6	802.5
502.8	802.8
503	804
503.2	804.6
503.4	802.4
503.6	800.4
503.8	799.9
504	801.1
504.2	802.3
504.4	803.9
504.6	804
504.8	803.8
505	803.9
505.2	803.2
505.4	801.9
505.6	800.9
505.8	799.2
506	795.7
506.2	791.5
506.4	787.2
506.6	783.9
506.8	783
507	783.7
507.2	784.3
507.4	785.4
507.6	785.2
507.8	784.5
508	784.6
508.2	786.1
508.4	785.6
508.6	784.9
508.8	782.5
509	780.5
509.2	779.2
509.4	780.7
509.6	780
509.8	780.6
510	780.1
510.2	778.8
510.4	775
510.6	772.3
510.8	770.1
511	769.5
511.2	769.1
511.4	768.3
511.6	766.6
511.8	765.4
512	764.7
512.2	765
512.4	765.7
512.6	766.7
512.8	767.3
513	768.2
513.2	766.5
513.4	763.8
513.6	761.4
513.8	760.1
514	759.7
514.2	760.4
514.4	760.7
514.6	757.8
514.8	755.1
515	753.5
515.2	753.2
515.4	751.9
515.6	752.4
515.8	751.8
516	749.9
516.2	747.5
516.4	744.6
516.6	741.5
516.8	741.1
517	742.2
517.2	743.4
517.4	744.3
517.6	743.2
517.8	742.1
518	741.3
518.2	741.7
518.4	742.6
518.6	743.8
518.8	743.3
519	741.9
519.2	739.9
519.4	739.8
519.6	739.4
519.8	739.3
520	738
520.2	736
520.4	734.6
520.6	733.8
520.8	734
521	734.7
521.2	734.9
521.4	734.6
521.6	734.4
521.8	732.5
522	732.1
522.2	731.7
522.4	729.5
522.6	728.1
522.8	727.1
523	727
523.2	729.2
523.4	730.6
523.6	730.5
523.8	731.2
524	730.6
524.2	732
524.4	732.8
524.6	732.9
524.8	732.3
525	731.8
525.2	729.6
525.4	728.1
525.6	726.2
525.8	724.7
526	724.7
526.2	724.8
526.4	724.1
526.6	723.6
526.8	723.9
527	724.8
527.2	727.2
527.4	726
527.6	722.3
527.8	718.5
528	715.7
528.2	714.3
528.4	715
528.6	715.2
528.8	713.8
529	713.1
529.2	713.4
529.4	712.9
529.6	712.4
529.8	711.8
530	711.1
530.2	711.8
530.4	712.7
530.6	713.4
530.8	711.4
531	709.4
531.2	708.3
531.4	708
531.6	707.1
531.8	706.4
532	705.8
532.2	706.1
532.4	706.5
532.6	706.5
532.8	705.8
533	704.7
533.2	705
533.4	704.2
533.6	702.5
533.8	699.9
534	697.4
534.2	695.1
534.4	694.9
534.6	694.3
534.8	694.1
535	694.2
535.2	694.4
535.4	693.9
535.6	693.2
535.8	690.6
536	687.4
536.2	683.2
536.4	681.6
536.6	680.7
536.8	681.2
537	680.5
537.2	680
537.4	678.7
537.6	679.8
537.8	679.3
538	679.5
538.2	678.9
538.4	678.2
538.6	677
538.8	675.9
539	673.1
539.2	670.5
539.4	668.5
539.6	667.4
539.8	666.8
540	666.4
540.2	664.9
540.4	664.2
540.6	663.3
540.8	661
541	656.4
541.2	653.5
541.4	651.2
541.6	651.5
541.8	651.9
542	649.9
542.2	648.2
542.4	649
542.6	649.1
542.8	649.3
543	647.8
543.2	646
543.4	646.6
543.6	646
543.8	643.6
544	641
544.2	638.4
544.4	636.2
544.6	634.5
544.8	633.1
545	632.5
545.2	631.4
545.4	628.9
545.6	624.9
545.8	620.3
546	618.5
546.2	617.6
546.4	617.7
546.6	616.3
546.8	614.5
547	612.5
547.2	611.2
547.4	608.3
547.6	606.7
547.8	605.1
548	603.3
548.2	602.9
548.4	602.3
548.6	599.5
548.8	598
549	596
549.2	593.1
549.4	590.6
549.6	588.3
549.8	584.5
550	582.7
550.2	580.6
550.4	578.5
550.6	576
550.8	575
551	572.6
551.2	571
551.4	569.5
551.6	568.1
551.8	565.6
552	564.4
552.2	563.1
552.4	561.8
552.6	560
552.8	559.1
553	557.6
553.2	557.4
553.4	557
553.6	555.6
553.8	552.8
554	549.4
554.2	544.8
554.4	541.2
554.6	537.6
554.8	536.2
555	536
555.2	534.4
555.4	531.9
555.6	529.3
555.8	526.4
556	524.5
556.2	523.5
556.4	521.8
556.6	519.5
556.8	516.6
557	514.2
557.2	512.2
557.4	510.8
557.6	509.4
557.8	507.6
558	505.7
558.2	503.8
558.4	502.1
558.6	499.5
558.8	496.8
559	494.4
559.2	491.9
559.4	489.5
559.6	487.3
559.8	485.4
560	484.5
560.2	483.2
560.4	481.7
560.6	480.7
560.8	479.2
561	478.4
561.2	476.7
561.4	473.9
561.6	471.9
561.8	471.6
562	471.1
562.2	470.8
562.4	468.3
562.6	464.8
562.8	461.4
563	460
563.2	458.4
563.4	457.1
563.6	455.8
563.8	453.7
564	451.2
564.2	449.4
564.4	446.6
564.6	444.1
564.8	443.3
565	441.3
565.2	439.4
565.4	437.2
565.6	435.1
565.8	432.5
566	429.8
566.2	425.8
566.4	423.2
566.6	421.9
566.8	421.7
567	421.4
567.2	420.5
567.4	418.3
567.6	416.7
567.8	414.8
568	413.6
568.2	413.2
568.4	412.7
568.6	411.4
568.8	409.4
569	406.4
569.2	405.1
569.4	403.7
569.6	402.2
569.8	400.7
570	399.2
570.2	397.6
570.4	396.3
570.6	394.4
570.8	392.4
571	390.8
571.2	389.6
571.4	388.1
571.6	386.4
571.8	384.1
572	382.5
572.2	382.6
572.4	382.8
572.6	383
572.8	381.4
573	377.7
573.2	373.6
573.4	370.1
573.6	368.4
573.8	367.1
574	365.9
574.2	365.7
574.4	365.1
574.6	364
574.8	363.9
575	362.5
575.2	360.9
575.4	360.7
575.6	358.5
575.8	356.1
576	353.3
576.2	350.2
576.4	347.4
576.6	345.9
576.8	344.1
577	342.9
577.2	342.1
577.4	341.2
577.6	340.6
577.8	339.6
578	338.2
578.2	336.7
578.4	335.1
578.6	332.5
578.8	330.1
579	328.1
579.2	326.7
579.4	325.9
579.6	324.4
579.8	322.7
580	321.1
580.2	319.9
580.4	318.4
580.6	316.4
580.8	314.7
581	313.5
581.2	312.9
581.4	312.7
581.6	312.2
581.8	310.8
582	309.9
582.2	307.8
582.4	305.8
582.6	304.2
582.8	302.4
583	300.4
583.2	298.5
583.4	295.8
583.6	293.9
583.8	292.4
584	291.9
584.2	291.9
584.4	291.2
584.6	290.4
584.8	288.6
585	286
585.2	284.5
585.4	283.2
585.6	281.7
585.8	281.1
586	280.6
586.2	280.6
586.4	280.1
586.6	279.7
586.8	278.2
587	277
587.2	275.4
587.4	273.9
587.6	271.8
587.8	270.3
588	268
588.2	266.1
588.4	264.2
588.6	263.2
588.8	262.6
589	261.6
589.2	259.9
589.4	257.3
589.6	255.4
589.8	255.3
590	254.7
590.2	254
590.4	252.2
590.6	250
590.8	248.1
591	247.5
591.2	246.6
591.4	245.1
591.6	243.3
591.8	242.4
592	241.5
592.2	241.1
592.4	240.1
592.6	239.1
592.8	238.2
593	237.1
593.2	235.6
593.4	234.5
593.6	232.7
593.8	231.5
594	230.8
594.2	229.5
594.4	228.9
594.6	228.9
594.8	228
595	226.8
595.2	226.1
595.4	223.7
595.6	222.5
595.8	221.9
596	220.9
596.2	219.8
596.4	218.6
596.6	216.5
596.8	215
597	214
597.2	213.1
597.4	212.1
597.6	210.6
597.8	209.1
598	206.6
598.2	204.6
598.4	203
598.6	201.5
598.8	201.5
599	201.5
599.2	200.7
599.4	200
599.6	198.5
599.8	197.2
600	196.9
600.2	196.2
600.4	195.4
600.6	194.3
600.8	193.1
601	191.9
601.2	190.8
601.4	190.2
601.6	189.5
601.8	188.1
602	185.9
602.2	184.2
602.4	182.9
602.6	182.4
602.8	181.7
603	180.2
603.2	178.6
603.4	177.4
603.6	176.2
603.8	174.3
604	172.9
604.2	171.9
604.4	172.1
604.6	171.9
604.8	171
605	169
605.2	167
605.4	164.9
605.6	163.9
605.8	163.2
606	162.8
606.2	162.5
606.4	161.7
606.6	160.9
606.8	159.8
607	158.7
607.2	157.2
607.4	155.8
607.6	154.9
607.8	154.3
608	154
608.2	153.8
608.4	153.5
608.6	153
608.8	152.6
609	151.6
609.2	151
609.4	149.8
609.6	148.9
609.8	147.4
610	145.8
610.2	144.1
610.4	142.5
610.6	140.5
610.8	139.5
611	138.7
611.2	138.3
611.4	137.8
611.6	136.9
611.8	135.1
612	134.1
612.2	133
612.4	132.6
612.6	132
612.8	131
613	129.1
613.2	128.2
613.4	127.3
613.6	127.1
613.8	126.7
614	126.5
614.2	125.8
614.4	125.3
614.6	124.2
614.8	122.6
615	121.2
615.2	120.5
615.4	119.6
615.6	118.9
615.8	118
616	117.4
616.2	116.8
616.4	115.6
616.6	114.1
616.8	113.2
617	112.6
617.2	112.8
617.4	112.5
617.6	111.7
617.8	110.5
618	109.3
618.2	107.9
618.4	106.6
618.6	106
618.8	105.5
619	105.4
619.2	105.3
619.4	104.8
619.6	104.4
619.8	104.5
620	104.1
620.2	103.8
620.4	103.1
620.6	102.1
620.8	100.8
621	99.79
621.2	99.16
621.4	99.17
621.6	98.96
621.8	98.68
622	97.86
622.2	96.68
622.4	95.62
622.6	95.02
622.8	94.33
623	93.78
623.2	92.92
623.4	91.84
623.6	90.75
623.8	90.09
624	89.62
624.2	89.15
624.4	88.45
624.6	87.82
624.8	87.54
625	86.86
625.2	86.07
625.4	85.16
625.6	84.29
625.8	83.62
626	83.22
626.2	82.2
626.4	81.29
626.6	80.77
626.8	80.53
627	80.77
627.2	81.06
627.4	81.16
627.6	80.1
627.8	78.46
628	77.31
628.2	76.94
628.4	77.24
628.6	77.43
628.8	76.57
629	75.21
629.2	74.63
629.4	74.28
629.6	73.83
629.8	73.13
630	72.17
630.2	71.19
630.4	70.51
630.6	70.13
630.8	69.4
631	68.94
631.2	68.6
631.4	68.28
631.6	68.02
631.8	67.74
632	67.36
632.2	67.18
632.4	67.04
632.6	66.64
632.8	66.21
633	65.45
633.2	64.8
633.4	63.88
633.6	62.95
633.8	62.12
634	61.44
634.2	60.97
634.4	60.81
634.6	60.71
634.8	60.85
635	61.13
635.2	60.88
635.4	59.81
635.6	58.77
635.8	57.95
636	57.3
636.2	57.22
636.4	57.1
636.6	56.85
636.8	56.42
637	55.8
637.2	55.12
637.4	54.35
637.6	53.44
637.8	52.9
638	52.09
638.2	51.15
638.4	50.48
638.6	50.02
638.8	49.87
639	49.94
639.2	50.01
639.4	49.87
639.6	49.61
639.8	49.32
640	48.69
640.2	47.69
640.4	46.93
640.6	46.69
640.8	46.29
641	46.08
641.2	45.63
641.4	45.39
641.6	45.51
641.8	45.65
642	45.48
642.2	45.26
642.4	44.66
642.6	44.16
642.8	43.71
643	43.19
643.2	42.97
643.4	42.89
643.6	42.56
643.8	42.09
644	41.3
644.2	40.67
644.4	40.26
644.6	40.14
644.8	40.28
645	40.41
645.2	40.23
645.4	40.11
645.6	39.76
645.8	39.37
646	38.98
646.2	38.66
646.4	38.19
646.6	37.77
646.8	37.05
647	36.37
647.2	35.72
647.4	35.69
647.6	35.85
647.8	35.9
648	35.63
648.2	35.15
648.4	34.41
648.6	33.61
648.8	32.73
649	31.94
649.2	31.5
649.4	31.63
649.6	31.77
649.8	31.58
650	31.14
650.2	30.93
650.4	30.89
650.6	30.96
650.8	30.76
651	30.36
651.2	30.05
651.4	29.9
651.6	29.53
651.8	28.94
652	28.43
652.2	28.21
652.4	28.37
652.6	28.48
652.8	28.37
653	28.16
653.2	27.97
653.4	27.84
653.6	27.51
653.8	26.9
654	26.41
654.2	26.18
654.4	26.11
654.6	26.42
654.8	26.8
655	26.73
655.2	26.55
655.4	26.21
655.6	25.61
655.8	25.09
656	24.78
656.2	24.4
656.4	24.36
656.6	24.28
656.8	23.76
657	23.1
657.2	22.53
657.4	22.41
657.6	22.74
657.8	23.17
658	23.04
658.2	22.66
658.4	22.22
658.6	22.07
658.8	22.02
659	21.93
659.2	21.64
659.4	21.42
659.6	21.19
659.8	20.8
660	20.38
660.2	19.74
660.4	19.3
660.6	19.13
660.8	19.01
661	18.82
661.2	18.64
661.4	18.3
661.6	18.14
661.8	18.08
662	18.18
662.2	18.2
662.4	18.23
662.6	18.1
662.8	17.98
663	17.8
663.2	17.63
663.4	17.26
663.6	16.97
663.8	16.67
664	16.52
664.2	16.27
664.4	16.05
664.6	15.93
664.8	16.15
665	16.35
665.2	16.62
665.4	16.48
665.6	16.12
665.8	15.77
666	15.57
666.2	15.27
666.4	15.15
666.6	14.95
666.8	14.76
667	14.73
667.2	14.69
667.4	14.65
667.6	14.48
667.8	14.37
668	14.16
668.2	13.98
668.4	13.84
668.6	13.85
668.8	13.64
669	13.48
669.2	13.18
669.4	12.9
669.6	12.76
669.8	12.83
670	12.75
670.2	12.57
670.4	12.29
670.6	12.3
670.8	12.48
671	12.55
671.2	12.68
671.4	12.55
671.6	12.33
671.8	12.32
672	12.34
672.2	12.16
672.4	12.09
672.6	11.91
672.8	11.63
673	11.4
673.2	11.19
673.4	10.96
673.6	10.75
673.8	10.67
674	10.6
674.2	10.72
674.4	10.77
674.6	10.78
674.8	10.79
675	10.65
675.2	10.56
675.4	10.45
675.6	10.12
675.8	9.854
676	9.872
676.2	9.896
676.4	10.06
676.6	10.2
676.8	10.09
677	9.977
677.2	9.923
677.4	9.689
677.6	9.542
677.8	9.489
678	9.306
678.2	9.05
678.4	8.777
678.6	8.509
678.8	8.495
679	8.513
679.2	8.517
679.4	8.467
679.6	8.463
679.8	8.389
680	8.262
680.2	7.97
680.4	7.711
680.6	7.644
680.8	7.734
681	7.945
681.2	8.148
681.4	8.261
681.6	8.294
681.8	8.099
682	7.742
682.2	7.482
682.4	7.186
682.6	6.92
682.8	6.937
683	7.021
683.2	7.048
683.4	7.263
683.6	7.357
683.8	7.345
684	7.382
684.2	7.253
684.4	6.876
684.6	6.552
684.8	6.305
685	6.168
685.2	6.165
685.4	6.245
685.6	6.333
685.8	6.245
686	6.081
686.2	5.917
686.4	5.829
686.6	5.956
686.8	6.205
687	6.359
687.2	6.349
687.4	6.318
687.6	6.123
687.8	5.894
688	5.728
688.2	5.633
688.4	5.559
688.6	5.682
688.8	5.851
[truncated: 56 more rows]
