# Supplementary material for: Sulfonamide-directed site-selective functionalization of unactivated C(sp3)−H enabled by photocatalytic sequential electron/proton transfer
Source: Nat Commun. 2024 Jun 14;15:5087. doi: 10.1038/s41467-024-49337-3 (PMC11178871; doi:10.1038/s41467-024-49337-3)
Supplement: Supplementary file 3 — Source Data [file 41467_2024_49337_MOESM3_ESM.zip › Source Data/Dataset 5. Stern-Volmer fluorescence quenching between PC and Co/PC + 5.0 equiv Co.xls]

## Sheet: L-6-1_20231206_145205
Report date:	'14:52:06, 12/06/2023
Wavelength data table
Sample name	250.0nm	300.0nm	350.0nm	400.0nm	450.0nm	500.0nm	550.0nm	600.0nm	650.0nm	700.0nm	750.0nm	800.0nm
'L-6-1(EM)		1.408	2.593	37.83	136.9	778.2	560.9	189.8	31.07	3.818
Sample:	'L-6-1(EM)
File name:	L-6-1_20231206_145205.FDS
Run date:	'14:51:39, 12/06/2023
Operator:	JR
Comment:	'
Instrument
Model:	F-7000 FL Spectrophotometer
Serial number:	2919-010
ROM Version:	5J14000 12
Instrument parameters
Measurement type:	Wavelength scan
Scan mode:	Emission
Data mode:	Fluorescence
EX WL:	380.0 nm
EM Start WL:	300.0 nm
EM End WL:	700.0 nm
Scan speed:	1200 nm/min
Delay:	0.0 s
EX Slit:	5.0 nm
EM Slit:	5.0 nm
PMT Voltage:	700 V
Response:	0.1 s
Corrected spectra:	Off
Shutter control:	On
Processing performed
Savitsky-Golay smoothed
Smoothing order:	3
Number of points:	7
Number of times:	1
Peak integration
Integration method:	Rectangular
Sensitivity:	1
Threshold:	1
Peaks
No.	Start(nm)	Apex(nm)	End(nm)	Height(Data)	Valley(nm)	Valley(Data)
1	300	376.6	394	*****	394	31.51
2	394	396.8	397.6	32.88	397.6	31.85
3	397.6	405.4	406.4	43.83	406.4	42.2
4	406.4	415.6	420.2	59.55	420.2	54.99
5	420.2	428.8	437	76.33	437	62.25
6	437	471.6	472.6	626.1	472.6	620.6
7	472.6	477.6	478.8	662.8	478.8	655.7
8	478.8	498.8	500.4	780.2	500.4	773.7
9	500.4	502	509	783.4	509	761.4
10	509	510	513.8	764.2	513.8	731.9
11	513.8	514.4	518.4	736.2	518.4	719.7
12	518.4	519.2	522.2	724.7	522.2	708.1
13	522.2	523	524	711	524	706.2
14	524	525.4	527	707.8	527	698.9
15	527	527.6	700	700.7	700	3.818
Data points
nm	Data
300	1.408
300.2	1.389
300.4	1.412
300.6	1.463
300.8	1.543
301	1.59
301.2	1.607
301.4	1.634
301.6	1.682
301.8	1.749
302	1.755
302.2	1.716
302.4	1.599
302.6	1.528
302.8	1.508
303	1.548
303.2	1.526
303.4	1.489
303.6	1.429
303.8	1.409
304	1.422
304.2	1.419
304.4	1.363
304.6	1.243
304.8	1.24
305	1.31
305.2	1.41
305.4	1.482
305.6	1.489
305.8	1.426
306	1.437
306.2	1.488
306.4	1.525
306.6	1.558
306.8	1.607
307	1.605
307.2	1.618
307.4	1.636
307.6	1.625
307.8	1.559
308	1.445
308.2	1.35
308.4	1.302
308.6	1.306
308.8	1.305
309	1.329
309.2	1.342
309.4	1.383
309.6	1.339
309.8	1.279
310	1.187
310.2	1.222
310.4	1.264
310.6	1.354
310.8	1.367
311	1.384
311.2	1.403
311.4	1.447
311.6	1.48
311.8	1.635
312	1.725
312.2	1.787
312.4	1.793
312.6	1.684
312.8	1.533
313	1.437
313.2	1.378
313.4	1.351
313.6	1.351
313.8	1.388
314	1.448
314.2	1.442
314.4	1.439
314.6	1.432
314.8	1.49
315	1.624
315.2	1.766
315.4	1.803
315.6	1.817
315.8	1.794
316	1.749
316.2	1.603
316.4	1.436
316.6	1.313
316.8	1.333
317	1.41
317.2	1.531
317.4	1.547
317.6	1.559
317.8	1.521
318	1.461
318.2	1.4
318.4	1.418
318.6	1.382
318.8	1.374
319	1.342
319.2	1.338
319.4	1.372
319.6	1.458
319.8	1.453
320	1.449
320.2	1.439
320.4	1.412
320.6	1.365
320.8	1.352
321	1.325
321.2	1.374
321.4	1.463
321.6	1.537
321.8	1.545
322	1.482
322.2	1.408
322.4	1.369
322.6	1.345
322.8	1.378
323	1.38
323.2	1.306
323.4	1.275
323.6	1.283
323.8	1.305
324	1.378
324.2	1.481
324.4	1.56
324.6	1.619
324.8	1.672
325	1.633
325.2	1.553
325.4	1.514
325.6	1.536
325.8	1.55
326	1.559
326.2	1.489
326.4	1.373
326.6	1.299
326.8	1.374
327	1.437
327.2	1.568
327.4	1.64
327.6	1.702
327.8	1.742
328	1.765
328.2	1.694
328.4	1.609
328.6	1.421
328.8	1.298
329	1.185
329.2	1.149
329.4	1.143
329.6	1.206
329.8	1.314
330	1.438
330.2	1.463
330.4	1.401
330.6	1.336
330.8	1.295
331	1.326
331.2	1.411
331.4	1.431
331.6	1.411
331.8	1.425
332	1.462
332.2	1.508
332.4	1.582
332.6	1.613
332.8	1.636
333	1.667
333.2	1.676
333.4	1.577
333.6	1.532
333.8	1.553
334	1.606
334.2	1.72
334.4	1.757
334.6	1.73
334.8	1.702
335	1.688
335.2	1.695
335.4	1.754
335.6	1.807
335.8	1.912
336	1.957
336.2	1.917
336.4	1.852
336.6	1.729
336.8	1.57
337	1.487
337.2	1.466
337.4	1.539
337.6	1.642
337.8	1.76
338	1.942
338.2	2.031
338.4	2.056
338.6	2.02
338.8	1.968
339	2.043
339.2	2.185
339.4	2.261
339.6	2.266
339.8	2.143
340	1.924
340.2	1.903
340.4	1.888
340.6	1.924
340.8	1.951
341	1.934
341.2	1.819
341.4	1.91
341.6	2.003
341.8	2.082
342	2.076
342.2	1.996
342.4	1.843
342.6	1.775
342.8	1.783
343	1.879
343.2	2.05
343.4	2.2
343.6	2.298
343.8	2.329
344	2.251
344.2	2.153
344.4	2.063
344.6	1.989
344.8	1.961
345	2.008
345.2	2.016
345.4	2.029
345.6	1.983
345.8	1.954
346	1.917
346.2	1.988
346.4	2.05
346.6	2.064
346.8	2.15
347	2.266
347.2	2.277
347.4	2.284
347.6	2.23
347.8	2.205
348	2.284
348.2	2.41
348.4	2.477
348.6	2.517
348.8	2.506
349	2.581
349.2	2.605
349.4	2.636
349.6	2.639
349.8	2.604
350	2.593
350.2	2.714
350.4	2.836
350.6	2.908
350.8	2.906
351	2.872
351.2	2.843
351.4	2.877
351.6	2.92
351.8	2.925
352	2.863
352.2	2.98
352.4	3.069
352.6	3.162
352.8	3.207
353	3.148
353.2	2.901
353.4	2.742
353.6	2.68
353.8	2.71
354	2.768
354.2	2.896
354.4	2.906
354.6	2.949
354.8	3.033
355	3.071
355.2	3.029
355.4	3.063
355.6	3.05
355.8	3.115
356	3.133
356.2	3.149
356.4	3.223
356.6	3.448
356.8	3.61
357	3.772
357.2	3.759
357.4	3.664
357.6	3.574
357.8	3.579
358	3.565
358.2	3.623
358.4	3.579
358.6	3.566
358.8	3.5
359	3.522
359.2	3.62
359.4	3.672
359.6	3.725
359.8	3.722
360	3.713
360.2	3.777
360.4	3.92
360.6	4.027
360.8	4.152
361	4.12
361.2	4.137
361.4	4.166
361.6	4.228
361.8	4.301
362	4.424
362.2	4.536
362.4	4.669
362.6	4.74
362.8	4.847
363	4.949
363.2	5.007
363.4	5.13
363.6	5.287
363.8	5.355
364	5.498
364.2	5.614
364.4	5.677
364.6	5.852
364.8	6.229
365	6.493
365.2	6.698
365.4	6.728
365.6	6.83
365.8	7.159
366	7.587
366.2	7.812
366.4	7.947
366.6	7.886
366.8	7.903
367	8.078
367.2	8.357
367.4	8.647
367.6	8.987
367.8	9.297
368	9.435
368.2	9.495
368.4	9.673
368.6	9.962
368.8	10.32
369	10.84
369.2	11.29
369.4	12.32
369.6	14.19
369.8	17.67
370	22.59
370.2	29.18
370.4	37.84
370.6	50.95
370.8	70.43
371	100.3
371.2	140.7
371.4	192
371.6	253.7
371.8	323.7
372	405
372.2	504.8
372.4	627.8
372.6	784.7
372.8	970.9
373	1184
373.2	1418
373.4	1667
373.6	1927
373.8	2228
374	2568
374.2	2984
374.4	3463
374.6	4003
374.8	4580
375	5184
375.2	5801
375.4	6480
375.6	7225
375.8	8168
376	9054
376.2	9704
376.4	9999.9
376.6	9999.9
376.8	9999.9
377	9999.9
377.2	9999.9
377.4	9999.9
377.6	9999.9
377.8	9999.9
378	9999.9
378.2	9999.9
378.4	9999.9
378.6	9999.9
378.8	9999.9
379	9999.9
379.2	9999.9
379.4	9999.9
379.6	9999.9
379.8	9999.9
380	9999.9
380.2	9999.9
380.4	9999.9
380.6	9999.9
380.8	9999.9
381	9999.9
381.2	9999.9
381.4	9999.9
381.6	9999.9
381.8	9999.9
382	9999.9
382.2	9999.9
382.4	9999.9
382.6	9999.9
382.8	9999.9
383	9999.9
383.2	9999.9
383.4	9999.9
383.6	9999.9
383.8	9999.9
384	9977
384.2	9810
384.4	9483
384.6	9010
384.8	8445
385	7812
385.2	7152
385.4	6454
385.6	5748
385.8	5065
386	4429
386.2	3851
386.4	3342
386.6	2882
386.8	2469
387	2091
387.2	1745
387.4	1441
387.6	1179
387.8	958.3
388	776.3
388.2	625
388.4	499.8
388.6	395.4
388.8	309.2
389	240.9
389.2	187.4
389.4	146
389.6	115.1
389.8	91.83
390	75.4
390.2	63.6
390.4	55.18
390.6	49.09
390.8	44.7
391	41.37
391.2	38.82
391.4	36.87
391.6	35.53
391.8	34.54
392	33.9
392.2	33.25
392.4	32.6
392.6	32.07
392.8	31.74
393	31.79
393.2	31.61
393.4	31.54
393.6	31.57
393.8	31.55
394	31.51
394.2	31.69
394.4	31.69
394.6	31.83
394.8	31.78
395	31.69
395.2	31.61
395.4	31.75
395.6	32.08
395.8	32.48
396	32.52
396.2	32.62
396.4	32.64
396.6	32.84
396.8	32.88
397	32.83
397.2	32.54
397.4	32.23
397.6	31.85
397.8	32.11
398	32.67
398.2	33.37
398.4	34.06
398.6	34.73
398.8	35.04
399	35.5
399.2	36.05
399.4	36.77
399.6	37.47
399.8	37.86
400	37.83
400.2	37.36
400.4	37.04
400.6	37.05
400.8	37.41
401	37.71
401.2	37.79
401.4	37.65
401.6	37.8
401.8	38.16
402	38.68
402.2	39.15
402.4	39.56
402.6	39.63
402.8	39.62
403	39.86
403.2	40.07
403.4	40.42
403.6	40.97
403.8	40.91
404	40.94
404.2	41.28
404.4	41.45
404.6	41.86
404.8	42.46
405	42.91
405.2	43.38
405.4	43.83
405.6	43.79
405.8	43.4
406	42.87
406.2	42.45
406.4	42.2
406.6	42.47
406.8	43.18
407	43.76
407.2	44.38
407.4	44.92
407.6	45.07
407.8	45.16
408	45.9
408.2	46.4
408.4	47.11
408.6	47.96
408.8	48
409	48.03
409.2	48.63
409.4	49.27
409.6	49.64
409.8	49.95
410	49.68
410.2	49.75
410.4	50.2
410.6	51.38
410.8	52.22
411	52.95
411.2	53.22
411.4	53.51
411.6	53.6
411.8	54.14
412	54.46
412.2	54.96
412.4	55.33
412.6	55.89
412.8	56.39
413	56.8
413.2	57.04
413.4	57.51
413.6	57.93
413.8	58.29
414	58.54
414.2	58.44
414.4	58.3
414.6	58.27
414.8	58.09
415	58.37
415.2	58.89
415.4	59.22
415.6	59.55
415.8	59.55
416	59.11
416.2	58.64
416.4	58.54
416.6	58.57
416.8	58.85
417	59.01
417.2	59.04
417.4	59.04
417.6	59.11
417.8	59.14
418	58.94
418.2	58.68
418.4	58.16
418.6	57.9
418.8	57.3
419	56.69
419.2	56.31
419.4	56.46
419.6	56.49
419.8	55.96
420	55.33
420.2	54.99
420.4	55.14
420.6	55.94
420.8	56.67
421	56.52
421.2	56.38
421.4	56.3
421.6	56.09
421.8	56.41
422	56.81
422.2	57.6
422.4	58.4
422.6	58.93
422.8	59.09
423	59.4
423.2	60.08
423.4	61.43
423.6	62.73
423.8	63.52
424	63.67
424.2	63.71
424.4	64.04
424.6	64.87
424.8	65.84
425	66.92
425.2	67.73
425.4	68.68
425.6	69.61
425.8	70.5
426	71.16
426.2	71.98
426.4	72.57
426.6	72.93
426.8	73.32
427	73.88
427.2	74.38
427.4	74.79
427.6	74.96
427.8	74.65
428	74.65
428.2	75.41
428.4	76.03
428.6	76.32
428.8	76.33
429	75.91
429.2	75.52
429.4	75.55
429.6	75.34
429.8	75.44
430	75.48
430.2	75.34
430.4	74.99
430.6	74.4
430.8	73.75
431	73.63
431.2	73.71
431.4	73.7
431.6	73.2
431.8	72.25
432	71.16
432.2	70.11
432.4	69.49
432.6	69.37
432.8	68.99
433	68.56
433.2	67.93
433.4	67.24
433.6	66.64
433.8	66.15
434	65.4
434.2	64.58
434.4	63.85
434.6	63.6
434.8	63.67
435	63.58
435.2	63.62
435.4	63.54
435.6	63.35
435.8	63.2
436	63.16
436.2	63.33
436.4	63.58
436.6	63.2
436.8	62.52
437	62.25
437.2	62.31
437.4	62.93
437.6	63.62
437.8	63.58
438	63.32
438.2	63.16
438.4	63.04
438.6	63.3
438.8	63.97
439	64.29
439.2	64.14
439.4	64.07
439.6	64.18
439.8	64.21
440	65.06
440.2	65.81
440.4	66.17
440.6	66.89
440.8	67.43
441	67.62
441.2	68.7
441.4	69.56
441.6	70.02
441.8	70.65
442	71.3
442.2	71.73
442.4	72.5
442.6	72.79
442.8	73.21
443	73.83
443.2	74.99
443.4	76.23
443.6	77.19
443.8	77.48
444	78.35
444.2	79.31
444.4	81.25
444.6	83.69
444.8	85.51
445	86.87
445.2	88.01
445.4	88.56
445.6	89.68
445.8	90.62
446	90.8
446.2	91.34
446.4	92.55
446.6	94.53
446.8	97.67
447	100.6
447.2	102.4
447.4	103.7
447.6	104.8
447.8	105.7
448	107.3
448.2	109.9
448.4	113.3
448.6	117.1
448.8	120.5
449	122.8
449.2	125.1
449.4	127.1
449.6	129.3
449.8	132.6
450	136.9
450.2	141.2
450.4	145.7
450.6	148.8
450.8	151.4
451	155
451.2	159.2
451.4	163.7
451.6	168.6
451.8	172.8
452	176.8
452.2	181.2
452.4	186.1
452.6	191.1
452.8	196.8
453	203.1
453.2	208.3
453.4	213.1
453.6	217.8
453.8	221.8
454	226.2
454.2	232
454.4	237.2
454.6	242.7
454.8	248.1
455	253.6
455.2	259.1
455.4	264.9
455.6	272.1
455.8	280.1
456	287.5
456.2	293.5
456.4	297.8
456.6	301.1
456.8	305.7
457	310.4
457.2	315.9
457.4	322.7
457.6	329.4
457.8	336.4
458	343.8
458.2	349.7
458.4	355
458.6	361.4
458.8	366.9
459	373.4
459.2	381.1
459.4	387.9
459.6	394.2
459.8	399.7
460	403.4
460.2	406.6
460.4	410.1
460.6	415.4
460.8	422.7
461	430.6
461.2	438.2
461.4	444.3
461.6	447.7
461.8	451
462	455.2
462.2	461.3
462.4	468.8
462.6	476.6
462.8	482.1
463	485.9
463.2	488.7
463.4	492
463.6	495.6
463.8	501
464	505.5
464.2	509.8
464.4	513.6
464.6	519
464.8	525.1
465	531.2
465.2	535.6
465.4	538.7
465.6	541.5
465.8	546.8
466	553
466.2	558.2
466.4	562.4
466.6	564.8
466.8	567.7
467	571.2
467.2	576.3
467.4	580.6
467.6	584.7
467.8	587.2
468	590.2
468.2	593.1
468.4	596.6
468.6	598.1
468.8	599.2
469	599.9
469.2	601.7
469.4	605
469.6	609
469.8	611.3
470	612.6
470.2	613.1
470.4	613.7
470.6	614.3
470.8	616.3
471	619.7
471.2	622.8
471.4	624.7
471.6	626.1
471.8	625
472	623.6
472.2	622.1
472.4	621.6
472.6	620.6
472.8	622
473	624.6
473.2	628.5
473.4	632.4
473.6	636.6
473.8	637.8
474	638.6
474.2	640.6
474.4	643
474.6	644.4
474.8	645.6
475	644.2
475.2	643.6
475.4	645.5
475.6	648.3
475.8	651.6
476	654
476.2	653.6
476.4	653.5
476.6	654.4
476.8	655.4
477	658.3
477.2	660.2
477.4	661.9
477.6	662.8
477.8	662.6
478	661.1
478.2	659.6
478.4	657.1
478.6	655.9
478.8	655.7
479	656.2
479.2	656.2
479.4	656.7
479.6	656.9
479.8	657.8
480	658.9
480.2	660.8
480.4	662.8
480.6	664.4
480.8	665.4
481	665.6
481.2	665.8
481.4	667
481.6	669.3
481.8	671.8
482	673.5
482.2	675.7
482.4	678.6
482.6	680.3
482.8	682.5
483	685
483.2	687.8
483.4	690.5
483.6	693.6
483.8	694.7
484	696
484.2	696
484.4	696.9
484.6	698.1
484.8	700.4
485	701.2
485.2	701.2
485.4	701.4
485.6	702.3
485.8	705.4
486	708.5
486.2	709.5
486.4	708.8
486.6	709.9
486.8	711.4
487	714.6
487.2	716.4
487.4	717.9
487.6	716.9
487.8	718.1
488	720.7
488.2	724.1
488.4	725.4
488.6	727.8
488.8	729.5
489	733.8
489.2	737.6
489.4	740.3
489.6	740.6
489.8	742.3
490	744.6
490.2	746.1
490.4	747.3
490.6	746.8
490.8	746.1
491	747
491.2	749
491.4	749.8
491.6	753
491.8	755.3
492	757.5
492.2	760
492.4	761.5
492.6	761.3
492.8	761.9
493	763.2
493.2	764.3
493.4	766.4
493.6	766.4
493.8	765.4
494	763.4
494.2	763.9
494.4	764.2
494.6	767.7
494.8	771
495	773.2
495.2	773.2
495.4	772.8
495.6	771
495.8	770.9
496	772.1
496.2	772.9
496.4	773.1
496.6	773
496.8	773.2
497	772.7
497.2	772.7
497.4	772.9
497.6	774.1
497.8	775
498	776.3
498.2	777.5
498.4	777.7
498.6	779
498.8	780.2
499	778.9
499.2	778.6
499.4	779.2
499.6	779.4
499.8	779.6
500	778.2
500.2	775.6
500.4	773.7
500.6	774.1
500.8	775.8
501	777.8
501.2	779.8
501.4	781.2
501.6	781.9
501.8	783.1
502	783.4
502.2	782
502.4	780
502.6	777
502.8	775.6
503	775.3
503.2	776.4
503.4	775.8
503.6	775.2
503.8	774.1
504	774.4
504.2	775.3
504.4	775.4
504.6	773.6
504.8	771.7
505	770.8
505.2	771.4
505.4	773
505.6	771.8
505.8	770.9
506	769.2
506.2	768.2
506.4	767.5
506.6	768.8
506.8	768.9
507	769.6
507.2	768.8
507.4	768.3
507.6	766.6
507.8	766.5
508	766.9
508.2	766.6
508.4	766
508.6	764.3
508.8	762.3
509	761.4
509.2	761.6
509.4	762
509.6	763.2
509.8	763.4
510	764.2
510.2	763.6
510.4	762
510.6	759.1
510.8	755.5
511	751.9
511.2	749.5
511.4	748.4
511.6	747.6
511.8	747
512	745.4
512.2	744.1
512.4	742.3
512.6	742.7
512.8	742.1
513	740.9
513.2	738.4
513.4	735.7
513.6	732.6
513.8	731.9
514	732.8
514.2	734.7
514.4	736.2
514.6	735.8
514.8	734.3
515	732.4
515.2	731
515.4	730.6
515.6	730.6
515.8	731.3
516	731.9
516.2	731.8
516.4	730.8
516.6	730.3
516.8	729.4
517	729.1
517.2	729.2
517.4	729
517.6	728.2
517.8	726.9
518	723.7
518.2	721
518.4	719.7
518.6	719.9
518.8	721.9
519	724
519.2	724.7
519.4	724.5
519.6	722.4
519.8	718.9
520	716.2
520.2	715
520.4	715
520.6	714.4
520.8	713.6
521	712.3
521.2	712.3
521.4	714
521.6	714.3
521.8	712.5
522	709.7
522.2	708.1
522.4	708.7
522.6	710.5
522.8	711
523	711
523.2	710.2
523.4	709.7
523.6	708.7
523.8	707.4
524	706.2
524.2	706.4
524.4	706.7
524.6	707.3
524.8	707.3
525	707.7
525.2	707.7
525.4	707.8
525.6	707.1
525.8	706.4
526	705.7
526.2	704.6
526.4	702.7
526.6	700.5
526.8	699.2
527	698.9
527.2	699.7
527.4	699.8
527.6	700.7
527.8	700.3
528	699.8
528.2	699.7
528.4	700.1
528.6	699.5
528.8	699.3
529	696.4
529.2	694.3
529.4	693
529.6	693.2
529.8	693.7
530	693.9
530.2	692.7
530.4	691.8
530.6	691.8
530.8	691.7
531	690.9
531.2	688.8
531.4	687.6
531.6	685.6
531.8	685.2
532	684.6
532.2	682.5
532.4	679.5
532.6	678.4
532.8	677.7
533	679.6
533.2	681.2
533.4	680.1
533.6	677.7
533.8	675.4
534	674.5
534.2	676.3
534.4	677.3
534.6	675.6
534.8	673.5
535	670.9
535.2	669.9
535.4	670.4
535.6	671
535.8	669.9
536	668.8
536.2	667.7
536.4	667.4
536.6	668.2
536.8	669
537	668.1
537.2	667.2
537.4	665.6
537.6	663
537.8	661.7
538	659.5
538.2	658
538.4	657.7
538.6	657.6
538.8	659
539	660.5
539.2	658.5
539.4	654.7
539.6	650.6
539.8	647.2
540	645.8
540.2	644.7
540.4	642.4
540.6	640.9
540.8	640
541	639
541.2	638.2
541.4	635.1
541.6	630.5
541.8	627.5
542	624.2
542.2	622.8
542.4	622.3
542.6	621
542.8	619.2
543	618.4
543.2	616.5
543.4	616.3
543.6	615.1
543.8	614.8
544	614.8
544.2	614.1
544.4	612.5
544.6	611.5
544.8	609.1
545	608.3
545.2	607.3
545.4	604.8
545.6	603.8
545.8	602.9
546	601
546.2	600.2
546.4	598
546.6	594.4
546.8	592.1
547	590.3
547.2	589.7
547.4	588.7
547.6	586.9
547.8	584
548	580.8
548.2	577.6
548.4	576.5
548.6	575.3
548.8	572.7
549	570.6
549.2	567.4
549.4	565.1
549.6	563.6
549.8	563.2
550	560.9
550.2	560.3
550.4	558.8
550.6	558.5
550.8	558.9
551	559
551.2	558.2
551.4	556.3
551.6	553.5
551.8	550
552	547
552.2	543.9
552.4	541.8
552.6	538.3
552.8	535.5
553	533.1
553.2	530.5
553.4	528.5
553.6	527.3
553.8	526.6
554	526.8
554.2	527.2
554.4	526.9
554.6	525.7
554.8	522.9
555	521.3
555.2	519.7
555.4	518.2
555.6	516.5
555.8	514
556	510.7
556.2	508.2
556.4	504.9
556.6	502.6
556.8	501
557	499.7
557.2	497.4
557.4	495.3
557.6	492.3
557.8	489.4
558	488.3
558.2	488.5
558.4	487.4
558.6	486
558.8	483.9
559	480.8
559.2	478.2
559.4	475.6
559.6	473.9
559.8	472.6
560	472.4
560.2	472
560.4	470.4
560.6	467.2
560.8	465.7
561	465.2
561.2	464.8
561.4	463.6
561.6	460.5
561.8	457.1
562	454.5
562.2	453.1
562.4	451.5
562.6	448.8
562.8	446.7
563	445.7
563.2	444.2
563.4	441.9
563.6	438
563.8	433.6
564	430.5
564.2	427.9
564.4	425.7
564.6	422.5
564.8	419.9
565	418.6
565.2	417.2
565.4	415.9
565.6	415.2
565.8	413.9
566	414.4
566.2	414.7
566.4	415
566.6	414.7
566.8	414.3
567	413.3
567.2	411.2
567.4	407.8
567.6	404.7
567.8	402.6
568	402
568.2	402.2
568.4	400.7
568.6	398.2
568.8	395.6
569	393
569.2	390.8
569.4	389.2
569.6	387.5
569.8	386.3
570	385.8
570.2	384.3
570.4	382.3
570.6	378.6
570.8	375.9
571	374
571.2	373.5
571.4	373.3
571.6	372.5
571.8	370
572	368.5
572.2	367.3
572.4	365.8
572.6	363.5
572.8	361
573	359.5
573.2	358.4
573.4	358.3
573.6	356.6
573.8	353.9
574	351.4
574.2	350.3
574.4	350
574.6	350.9
574.8	351.8
575	352
575.2	350.5
575.4	347.7
575.6	345.1
575.8	342.8
576	342.1
576.2	340.8
576.4	338.8
576.6	337.4
576.8	335.7
577	333.8
577.2	332.9
577.4	331.4
577.6	330.9
577.8	330.5
578	328.9
578.2	326
578.4	323.7
578.6	321.8
578.8	321
579	320.7
579.2	320
579.4	319.1
579.6	317.4
579.8	316
580	314.3
580.2	312.5
580.4	310.9
580.6	310.3
580.8	309.5
581	310.1
581.2	310.3
581.4	309
581.6	306.9
581.8	305.3
582	303.7
582.2	303
582.4	301.6
582.6	299.3
582.8	296.6
583	293
583.2	290.3
583.4	287.9
583.6	285.7
583.8	283.9
584	283.1
584.2	281.8
584.4	281
584.6	279.3
584.8	278.2
585	277.4
585.2	277.3
585.4	276.6
585.6	274.2
585.8	271.2
586	269.1
586.2	268.5
586.4	268.3
586.6	267.6
586.8	265.7
587	264.3
587.2	262.8
587.4	262.4
587.6	261.9
587.8	260.9
588	258.6
588.2	256.6
588.4	254.2
588.6	252.1
588.8	251.1
589	249.9
589.2	247.7
589.4	246.4
589.6	245.4
589.8	244.9
590	245
590.2	245.2
590.4	244.3
590.6	243.1
590.8	241.6
591	240.4
591.2	239.6
591.4	239
591.6	237.4
591.8	235.1
592	232.9
592.2	231.8
592.4	231.8
592.6	231.4
592.8	229.3
593	226.6
593.2	224.4
593.4	223.5
593.6	222.9
593.8	221.9
594	219.8
594.2	218
594.4	216.9
594.6	216.5
594.8	216.9
595	217.4
595.2	217.8
595.4	218.1
595.6	217
595.8	214.5
596	212.2
596.2	209.9
596.4	208.4
596.6	207.7
596.8	206.4
597	204.8
597.2	204.4
597.4	204.1
597.6	203.9
597.8	203.7
598	202.3
598.2	200.2
598.4	198.8
598.6	197.3
598.8	195.5
599	194
599.2	192.6
599.4	191.2
599.6	190.9
599.8	190.8
600	189.8
600.2	188.3
600.4	187.1
600.6	186.5
600.8	186.9
601	187
601.2	186.3
601.4	185.3
601.6	183.6
601.8	181.6
602	180.1
602.2	178.3
602.4	176.8
602.6	176.3
602.8	176.1
603	175.1
603.2	173.9
603.4	172
603.6	170.1
603.8	168.6
604	167.8
604.2	166.5
604.4	165.7
604.6	165.1
604.8	164.7
605	164.3
605.2	163.5
605.4	162
605.6	160.5
605.8	159.2
606	158.4
606.2	158.1
606.4	157.7
606.6	156.2
606.8	154.1
607	152.3
607.2	151.4
607.4	150.4
607.6	149.9
607.8	148.9
608	147.6
608.2	146.3
608.4	145.9
608.6	145.6
608.8	145.9
609	145.6
609.2	144.6
609.4	142.8
609.6	141.3
609.8	140.6
610	140.2
610.2	140.4
610.4	140.1
610.6	139.1
610.8	137.1
611	135.6
611.2	134.2
611.4	134.2
611.6	133.5
611.8	132.7
612	131.8
612.2	130.6
612.4	129.4
612.6	129.1
612.8	128.7
613	128.7
613.2	128.5
613.4	127.1
613.6	125.7
613.8	124.4
614	123.3
614.2	122.2
614.4	120.7
614.6	119.1
614.8	118.2
615	117.5
615.2	117.1
615.4	115.9
615.6	114.4
615.8	112.4
616	111.3
616.2	111.2
616.4	111.4
616.6	111.3
616.8	111.4
617	110.4
617.2	109.5
617.4	108.3
617.6	106.6
617.8	105.4
618	104.7
618.2	103.8
618.4	103
618.6	102.3
618.8	101.6
619	101.7
619.2	101.5
619.4	101.1
619.6	100.7
619.8	100.2
620	99.33
620.2	98.49
620.4	97.56
620.6	96.69
620.8	96.3
621	96.16
621.2	96.23
621.4	95.76
621.6	94.87
621.8	93.85
622	92.98
622.2	91.9
622.4	90.97
622.6	89.66
622.8	88.41
623	87.77
623.2	87.9
623.4	87.61
623.6	87.42
623.8	86.93
624	86.55
624.2	86.24
624.4	86.08
624.6	85.24
624.8	84.66
625	83.97
625.2	83.31
625.4	82.26
625.6	81.18
625.8	80.37
626	80.3
626.2	80.61
626.4	80.84
626.6	79.94
626.8	78.9
627	77.92
627.2	77.35
627.4	77.25
627.6	77.43
627.8	76.91
628	75.91
628.2	74.45
628.4	73.19
628.6	72.15
628.8	71.66
629	71.41
629.2	70.98
629.4	70.28
629.6	69.78
629.8	69.15
630	68.85
630.2	69.1
630.4	69.26
630.6	68.89
630.8	68.12
631	67.05
631.2	66.18
631.4	65.62
631.6	65.22
631.8	64.74
632	64.11
632.2	63.25
632.4	62.57
632.6	61.88
632.8	61.46
633	61.01
633.2	60.71
633.4	60.12
633.6	59.45
633.8	59.05
634	58.85
634.2	58.75
634.4	59.1
634.6	59.48
634.8	59.19
635	58.54
635.2	57.71
635.4	56.81
635.6	56.39
635.8	56.26
636	55.81
636.2	54.93
636.4	54.28
636.6	53.67
636.8	53.2
637	52.98
637.2	52.91
637.4	52.57
637.6	52.5
637.8	52.21
638	51.45
638.2	50.8
638.4	50.17
638.6	49.28
638.8	49.07
639	49
639.2	48.74
639.4	48.32
639.6	47.62
639.8	46.87
640	46.8
640.2	46.92
640.4	46.92
640.6	46.64
640.8	46.14
641	45.26
641.2	44.58
641.4	43.98
641.6	43.67
641.8	43.42
642	43.29
642.2	42.71
642.4	42.12
642.6	41.58
642.8	41.29
643	41.27
643.2	41.35
643.4	41.39
643.6	41.1
643.8	40.63
644	39.87
644.2	39.41
644.4	39.03
644.6	39.19
644.8	39.29
645	39.2
645.2	38.71
645.4	38.16
645.6	37.81
645.8	37.79
646	37.68
646.2	37.24
646.4	36.53
646.6	35.73
646.8	35.06
647	34.57
647.2	34.42
647.4	34.52
647.6	34.49
647.8	34.3
648	33.7
648.2	32.89
648.4	32.46
648.6	32.54
648.8	32.43
649	32.48
649.2	32.34
649.4	31.96
649.6	31.54
649.8	31.49
650	31.07
650.2	30.59
650.4	30.18
650.6	29.76
650.8	29.64
651	29.99
651.2	29.97
651.4	29.65
651.6	29.29
651.8	28.69
652	28.64
652.2	28.73
652.4	28.7
652.6	28.63
652.8	28.53
653	27.94
653.2	27.88
653.4	27.93
653.6	27.86
653.8	27.83
654	27.63
654.2	26.83
654.4	25.94
654.6	24.99
654.8	24.05
655	23.48
655.2	23.3
655.4	23.15
655.6	22.99
655.8	22.81
656	22.7
656.2	22.68
656.4	22.58
656.6	22.4
656.8	22.36
657	22.22
657.2	22.17
657.4	22.12
657.6	21.72
657.8	21.43
658	21.07
658.2	20.84
658.4	21.02
658.6	21.11
658.8	21.15
659	21.22
659.2	20.96
659.4	20.95
659.6	20.94
659.8	20.76
660	20.6
660.2	20.23
660.4	19.55
660.6	19.16
660.8	18.81
661	18.73
661.2	18.94
661.4	19.04
661.6	19.02
661.8	19.06
662	18.95
662.2	18.62
662.4	18.25
662.6	17.99
662.8	17.82
663	17.72
663.2	17.59
663.4	17.23
663.6	17.11
663.8	17.19
664	17.07
664.2	16.8
664.4	16.57
664.6	16.22
664.8	16.15
665	15.96
665.2	15.46
665.4	15.28
665.6	15.38
665.8	15.73
666	15.99
666.2	15.87
666.4	15.29
666.6	14.78
666.8	14.21
667	14.01
667.2	13.82
667.4	13.9
667.6	14.12
667.8	14.2
668	14.19
668.2	14.04
668.4	13.7
668.6	13.44
668.8	13.29
669	13.16
669.2	13.14
669.4	13.18
669.6	13
669.8	12.74
670	12.62
670.2	12.42
670.4	12.24
670.6	12.21
670.8	12.03
671	11.88
671.2	11.85
671.4	11.68
671.6	11.47
671.8	11.43
672	11.4
672.2	11.44
672.4	11.5
672.6	11.42
672.8	11.27
673	11.13
673.2	10.92
673.4	10.56
673.6	10.14
673.8	9.767
674	9.552
674.2	9.486
674.4	9.496
674.6	9.354
674.8	9.261
675	9.275
675.2	9.377
675.4	9.512
675.6	9.634
675.8	9.581
676	9.46
676.2	9.449
676.4	9.568
676.6	9.674
676.8	9.654
677	9.462
677.2	9.161
677.4	9.002
677.6	8.974
677.8	9.095
678	9.098
678.2	9.098
678.4	9.002
678.6	8.628
678.8	8.25
679	8.115
679.2	8.1
679.4	8.137
679.6	8.147
679.8	8.02
680	7.843
680.2	7.669
680.4	7.751
680.6	7.801
680.8	7.835
681	7.748
681.2	7.503
681.4	7.348
681.6	7.454
681.8	7.73
682	7.759
682.2	7.744
682.4	7.742
682.6	7.734
682.8	7.696
683	7.652
683.2	7.398
683.4	7.264
683.6	7.229
683.8	7.185
684	7.121
684.2	6.975
684.4	6.875
684.6	6.691
684.8	6.498
685	6.383
685.2	6.331
685.4	6.411
685.6	6.526
685.8	6.487
686	6.384
686.2	6.165
686.4	5.993
686.6	5.915
686.8	5.773
687	5.665
687.2	5.663
687.4	5.634
687.6	5.694
687.8	5.814
688	5.898
688.2	5.964
688.4	5.835
688.6	5.715
[truncated: 57 more rows]
