# Supplementary material for: Sulfonamide-directed site-selective functionalization of unactivated C(sp3)−H enabled by photocatalytic sequential electron/proton transfer
Source: Nat Commun. 2024 Jun 14;15:5087. doi: 10.1038/s41467-024-49337-3 (PMC11178871; doi:10.1038/s41467-024-49337-3)
Supplement: Supplementary file 3 — Source Data [file 41467_2024_49337_MOESM3_ESM.zip › Source Data/Dataset 5. Stern-Volmer fluorescence quenching between PC and Co/PC blank.xls]

## Sheet: L-6-1_20231206_143144
Report date:	'14:31:46, 12/06/2023
Wavelength data table
Sample name	250.0nm	300.0nm	350.0nm	400.0nm	450.0nm	500.0nm	550.0nm	600.0nm	650.0nm	700.0nm	750.0nm	800.0nm
'L-6-1(EM)		3.395	2.932	43.35	157.8	871.1	634	212.2	35.55	4.28
Sample:	'L-6-1(EM)
File name:	L-6-1_20231206_143144.FDS
Run date:	'14:31:18, 12/06/2023
Operator:	JR
Comment:	'
Instrument
Model:	F-7000 FL Spectrophotometer
Serial number:	2919-010
ROM Version:	5J14000 12
Instrument parameters
Measurement type:	Wavelength scan
Scan mode:	Emission
Data mode:	Fluorescence
EX WL:	380.0 nm
EM Start WL:	300.0 nm
EM End WL:	700.0 nm
Scan speed:	1200 nm/min
Delay:	0.0 s
EX Slit:	5.0 nm
EM Slit:	5.0 nm
PMT Voltage:	700 V
Response:	0.1 s
Corrected spectra:	Off
Shutter control:	On
Processing performed
Savitsky-Golay smoothed
Smoothing order:	3
Number of points:	7
Number of times:	1
Peak integration
Integration method:	Rectangular
Sensitivity:	1
Threshold:	1
Peaks
No.	Start(nm)	Apex(nm)	End(nm)	Height(Data)	Valley(nm)	Valley(Data)
1	300	376.4	392.6	*****	392.6	37.19
2	392.6	395.8	396.6	39.9	396.6	38.76
3	396.6	400.8	401.6	46.3	401.6	44.45
4	401.6	415.6	416	68.94	416	67.84
5	416	416.8	421.4	69.8	421.4	65.3
6	421.4	429.2	436.4	87.96	436.4	72.42
7	436.4	437	437.8	73.6	437.8	72.03
8	437.8	439.6	440.4	78.28	440.4	76.5
9	440.4	476.2	477	731.8	477	728.2
10	477	496	497.4	872.3	497.4	863.4
11	497.4	498.4	499.2	873.5	499.2	866.2
12	499.2	501	501.8	872.7	501.8	867.8
13	501.8	502.2	505.4	872.2	505.4	855.5
14	505.4	506.4	513.8	860.9	513.8	821.9
15	513.8	514.6	518.8	824.7	518.8	805.3
16	518.8	519.6	521.8	810	521.8	802.5
17	521.8	522.6	533.2	805.7	533.2	758.3
18	533.2	534	541.4	762.4	541.4	713.4
19	541.4	542	659.8	716	659.8	22.42
20	659.8	660.6	700	23.45	700	4.28
Data points
nm	Data
300	3.395
300.2	3.426
300.4	3.383
300.6	3.304
300.8	3.22
301	3.229
301.2	3.29
301.4	3.269
301.6	3.306
301.8	3.222
302	3.207
302.2	3.229
302.4	3.265
302.6	3.31
302.8	3.329
303	3.351
303.2	3.412
303.4	3.456
303.6	3.448
303.8	3.401
304	3.273
304.2	3.231
304.4	3.267
304.6	3.43
304.8	3.614
305	3.6
305.2	3.46
305.4	3.267
305.6	3.135
305.8	3.111
306	3.148
306.2	3.162
306.4	3.169
306.6	3.08
306.8	3.038
307	3.019
307.2	3.072
307.4	3.183
307.6	3.299
307.8	3.224
308	3.152
308.2	2.962
308.4	2.866
308.6	2.882
308.8	2.953
309	2.942
309.2	2.956
309.4	2.827
309.6	2.646
309.8	2.536
310	2.509
310.2	2.467
310.4	2.424
310.6	2.357
310.8	2.325
311	2.376
311.2	2.51
311.4	2.6
311.6	2.634
311.8	2.56
312	2.515
312.2	2.496
312.4	2.448
312.6	2.466
312.8	2.487
313	2.464
313.2	2.486
313.4	2.542
313.6	2.485
313.8	2.422
314	2.403
314.2	2.393
314.4	2.428
314.6	2.495
314.8	2.53
315	2.501
315.2	2.468
315.4	2.397
315.6	2.32
315.8	2.279
316	2.221
316.2	2.175
316.4	2.314
316.6	2.528
316.8	2.737
317	2.839
317.2	2.736
317.4	2.481
317.6	2.298
317.8	2.165
318	2.158
318.2	2.212
318.4	2.328
318.6	2.327
318.8	2.235
319	2.182
319.2	2.207
319.4	2.281
319.6	2.367
319.8	2.432
320	2.455
320.2	2.452
320.4	2.4
320.6	2.257
320.8	2.137
321	2.108
321.2	2.144
321.4	2.238
321.6	2.287
321.8	2.265
322	2.271
322.2	2.162
322.4	2.05
322.6	1.941
322.8	1.869
323	1.928
323.2	2.11
323.4	2.213
323.6	2.265
323.8	2.278
324	2.326
324.2	2.318
324.4	2.373
324.6	2.313
324.8	2.239
325	2.209
325.2	2.18
325.4	2.102
325.6	2.085
325.8	2.04
326	2.08
326.2	2.061
326.4	2.04
326.6	1.986
326.8	1.994
327	2.043
327.2	2.105
327.4	2.103
327.6	2.149
327.8	2.131
328	2.176
328.2	2.171
328.4	2.151
328.6	2.194
328.8	2.292
329	2.382
329.2	2.351
329.4	2.249
329.6	2.177
329.8	2.152
330	2.203
330.2	2.169
330.4	2.058
330.6	1.99
330.8	1.996
331	1.999
331.2	2.057
331.4	2.047
331.6	2.032
331.8	2.039
332	2.051
332.2	2.012
332.4	1.961
332.6	1.908
332.8	1.931
333	2.05
333.2	2.065
333.4	2.075
333.6	2.055
333.8	2.06
334	2.179
334.2	2.327
334.4	2.353
334.6	2.418
334.8	2.471
335	2.52
335.2	2.51
335.4	2.399
335.6	2.283
335.8	2.266
336	2.341
336.2	2.405
336.4	2.337
336.6	2.232
336.8	2.138
337	2.154
337.2	2.236
337.4	2.274
337.6	2.297
337.8	2.289
338	2.247
338.2	2.184
338.4	2.067
338.6	1.974
338.8	1.97
339	2.007
339.2	2.082
339.4	2.159
339.6	2.217
339.8	2.27
340	2.25
340.2	2.266
340.4	2.23
340.6	2.27
340.8	2.301
341	2.308
341.2	2.305
341.4	2.343
341.6	2.33
341.8	2.448
342	2.596
342.2	2.689
342.4	2.734
342.6	2.659
342.8	2.553
343	2.59
343.2	2.681
343.4	2.758
343.6	2.684
343.8	2.518
344	2.475
344.2	2.555
344.4	2.659
344.6	2.697
344.8	2.661
345	2.576
345.2	2.555
345.4	2.581
345.6	2.578
345.8	2.531
346	2.549
346.2	2.521
346.4	2.516
346.6	2.553
346.8	2.607
347	2.702
347.2	2.83
347.4	2.922
347.6	2.994
347.8	3.142
348	3.306
348.2	3.393
348.4	3.434
348.6	3.327
348.8	3.22
349	3.19
349.2	3.232
349.4	3.224
349.6	3.186
349.8	3.062
350	2.932
350.2	2.936
350.4	3.046
350.6	3.179
350.8	3.196
351	3.094
351.2	3.012
351.4	3.119
351.6	3.261
351.8	3.386
352	3.34
352.2	3.252
352.4	3.25
352.6	3.37
352.8	3.427
353	3.414
353.2	3.292
353.4	3.19
353.6	3.199
353.8	3.333
354	3.372
354.2	3.442
354.4	3.352
354.6	3.309
354.8	3.372
355	3.436
355.2	3.34
355.4	3.248
355.6	3.099
355.8	3.166
356	3.316
356.2	3.506
356.4	3.663
356.6	3.764
356.8	3.793
357	3.829
357.2	3.855
357.4	3.905
357.6	4.033
357.8	4.04
358	4.001
358.2	4.027
358.4	4.164
358.6	4.269
358.8	4.428
359	4.378
359.2	4.313
359.4	4.192
359.6	4.13
359.8	4.082
360	4.135
360.2	4.166
360.4	4.326
360.6	4.405
360.8	4.474
361	4.611
361.2	4.807
361.4	4.912
361.6	5.025
361.8	5.028
362	4.908
362.2	4.945
362.4	5.132
362.6	5.253
362.8	5.441
363	5.686
363.2	5.778
363.4	6.042
363.6	6.268
363.8	6.39
364	6.376
364.2	6.398
364.4	6.406
364.6	6.602
364.8	6.863
365	7.266
365.2	7.572
365.4	7.957
365.6	8.162
365.8	8.285
366	8.322
366.2	8.378
366.4	8.499
366.6	8.713
366.8	8.674
367	8.956
367.2	9.344
367.4	9.867
367.6	10.63
367.8	11.15
368	11.21
368.2	11.36
368.4	11.56
368.6	11.75
368.8	12.33
369	12.96
369.2	13.77
369.4	15.27
369.6	17.82
369.8	21.99
370	28.42
370.2	36.94
370.4	47.79
370.6	63.67
370.8	86.34
371	122.1
371.2	170.7
371.4	233.7
371.6	308.5
371.8	393.6
372	490.6
372.2	610.1
372.4	751.4
372.6	932.6
372.8	1151
373	1399
373.2	1675
373.4	1965
373.6	2273
373.8	2621
374	3019
374.2	3488
374.4	4037
374.6	4641
374.8	5303
375	5982
375.2	6690
375.4	7485
375.6	8398
375.8	9211
376	9790
376.2	9999.9
376.4	9999.9
376.6	9999.9
376.8	9999.9
377	9999.9
377.2	9999.9
377.4	9999.9
377.6	9999.9
377.8	9999.9
378	9999.9
378.2	9999.9
378.4	9999.9
378.6	9999.9
378.8	9999.9
379	9999.9
379.2	9999.9
379.4	9999.9
379.6	9999.9
379.8	9999.9
380	9999.9
380.2	9999.9
380.4	9999.9
380.6	9999.9
380.8	9999.9
381	9999.9
381.2	9999.9
381.4	9999.9
381.6	9999.9
381.8	9999.9
382	9999.9
382.2	9999.9
382.4	9999.9
382.6	9999.9
382.8	9999.9
383	9999.9
383.2	9999.9
383.4	9999.9
383.6	9999.9
383.8	9999.9
384	9999.9
384.2	9990
384.4	9816
384.6	9484
384.8	8991
385	8377
385.2	7705
385.4	6978
385.6	6230
385.8	5504
386	4825
386.2	4207
386.4	3660
386.6	3162
386.8	2714
387	2300
387.2	1925
387.4	1592
387.6	1307
387.8	1065
388	867.2
388.2	701.1
388.4	563.8
388.6	447.8
388.8	351.5
389	273.6
389.2	212.7
389.4	165.6
389.6	130.5
389.8	104.9
390	86.77
390.2	73.75
390.4	63.85
390.6	56.38
390.8	50.42
391	45.8
391.2	42.49
391.4	40.5
391.6	39.39
391.8	38.86
392	38.55
392.2	38.2
392.4	37.68
392.6	37.19
392.8	37.24
393	37.33
393.2	37.74
393.4	38.1
393.6	38.04
393.8	38.02
394	38.06
394.2	37.9
394.4	38.04
394.6	38.18
394.8	38.25
395	38.47
395.2	38.68
395.4	38.98
395.6	39.57
395.8	39.9
396	39.89
396.2	39.53
396.4	38.95
396.6	38.76
396.8	39.17
397	39.82
397.2	40.3
397.4	40.38
397.6	40.44
397.8	40.28
398	40.21
398.2	40.15
398.4	40.34
398.6	40.32
398.8	40.74
399	41.18
399.2	41.5
399.4	41.5
399.6	42.12
399.8	42.6
400	43.35
400.2	44.27
400.4	45.07
400.6	45.79
400.8	46.3
401	46.09
401.2	45.5
401.4	44.73
401.6	44.45
401.8	44.81
402	45.59
402.2	46.23
402.4	46.99
402.6	47.68
402.8	48.1
403	48.33
403.2	48.6
403.4	48.42
403.6	48.37
403.8	48.49
404	48.64
404.2	49.12
404.4	50.03
404.6	50.47
404.8	50.62
405	50.84
405.2	51
405.4	50.97
405.6	51.4
405.8	51.9
406	52.39
406.2	52.86
406.4	52.69
406.6	52.24
406.8	52.19
407	52.51
407.2	53.25
407.4	53.97
407.6	54.26
407.8	54.54
408	54.93
408.2	55.12
408.4	55.35
408.6	55.81
408.8	56.13
409	56.35
409.2	56.44
409.4	56.42
409.6	56.39
409.8	56.54
410	56.96
410.2	57.39
410.4	58.02
410.6	58.63
410.8	59.04
411	59.66
411.2	60.85
411.4	61.74
411.6	62.43
411.8	62.72
412	62.62
412.2	62.99
412.4	63.75
412.6	64.31
412.8	64.65
413	64.91
413.2	65.28
413.4	65.78
413.6	66.11
413.8	66.05
414	66.4
414.2	66.7
414.4	67.48
414.6	67.91
414.8	68.08
415	68.14
415.2	68.48
415.4	68.75
415.6	68.94
415.8	68.17
416	67.84
416.2	67.85
416.4	68.32
416.6	69.32
416.8	69.8
417	69.56
417.2	69.06
417.4	68.23
417.6	67.64
417.8	67.64
418	67.74
418.2	68
418.4	68.16
418.6	68.01
418.8	67.53
419	67.01
419.2	66.45
419.4	65.86
419.6	65.47
419.8	65.39
420	65.52
420.2	65.84
420.4	66
420.6	65.98
420.8	65.53
421	65.48
421.2	65.41
421.4	65.3
421.6	65.36
421.8	65.65
422	65.87
422.2	66.38
422.4	67.09
422.6	67.59
422.8	68.19
423	68.61
423.2	68.82
423.4	69.68
423.6	70.75
423.8	71.88
424	73.38
424.2	74.3
424.4	75.04
424.6	75.74
424.8	76.14
425	76.81
425.2	77.96
425.4	79.11
425.6	80.33
425.8	81.16
426	81.99
426.2	82.9
426.4	83.72
426.6	84.5
426.8	85.05
427	85.8
427.2	86.21
427.4	86.84
427.6	87.1
427.8	86.89
428	86.8
428.2	86.76
428.4	86.54
428.6	87.07
428.8	87.43
429	87.64
429.2	87.96
429.4	87.78
429.6	87.47
429.8	87.31
430	87.14
430.2	86.76
430.4	85.69
430.6	84.48
430.8	83.32
431	82.46
431.2	82.42
431.4	82.38
431.6	81.95
431.8	81.47
432	80.99
432.2	80.67
432.4	80.51
432.6	80.02
432.8	79.29
433	78.19
433.2	76.82
433.4	75.6
433.6	74.81
433.8	74.28
434	74.08
434.2	73.82
434.4	73.22
434.6	72.81
434.8	72.82
435	72.74
435.2	72.77
435.4	72.65
435.6	72.95
435.8	72.94
436	72.68
436.2	72.58
436.4	72.42
436.6	72.51
436.8	73.35
437	73.6
437.2	73.56
437.4	73.37
437.6	72.66
437.8	72.03
438	72.25
438.2	72.93
438.4	73.7
438.6	73.86
438.8	73.79
439	74.07
439.2	75.31
439.4	76.94
439.6	78.28
439.8	78.21
440	77.3
440.2	76.51
440.4	76.5
440.6	76.61
440.8	77.35
441	77.93
441.2	78.47
441.4	79.47
441.6	80.69
441.8	81.48
442	81.93
442.2	82.32
442.4	83
442.6	83.68
442.8	84.36
443	85.03
443.2	85.39
443.4	86.04
443.6	87.07
443.8	87.48
444	87.92
444.2	88.42
444.4	89.43
444.6	90.88
444.8	92.42
445	94.17
445.2	95.52
445.4	97.02
445.6	98.76
445.8	100.2
446	101.9
446.2	104.2
446.4	105.8
446.6	108
446.8	110.1
447	112.5
447.2	114.6
447.4	116.9
447.6	119
447.8	122.3
448	125.4
448.2	128.7
448.4	131.1
448.6	134
448.8	136.5
449	139.4
449.2	142.5
449.4	146.1
449.6	149.6
449.8	154.1
450	157.8
450.2	161.6
450.4	165.3
450.6	169.6
450.8	174.6
451	180
451.2	185
451.4	189.4
451.6	192.7
451.8	195.9
452	199.6
452.2	204.9
452.4	210.7
452.6	216.2
452.8	220.7
453	226
453.2	232
453.4	238.2
453.6	243.9
453.8	249.5
454	253.8
454.2	258.9
454.4	264.5
454.6	270.3
454.8	277.3
455	284.5
455.2	290.8
455.4	297
455.6	301.6
455.8	306.6
456	313.5
456.2	321.3
456.4	329.2
456.6	337.9
456.8	344.7
457	349.9
457.2	355.9
457.4	362.5
457.6	369.9
457.8	377.5
458	384.8
458.2	389.9
458.4	394.8
458.6	399.5
458.8	404.7
459	410.5
459.2	416.7
459.4	423.8
459.6	430.6
459.8	437.5
460	444.3
460.2	452.3
460.4	459.2
460.6	466.7
460.8	473.2
461	479.5
461.2	484.8
461.4	490.6
461.6	495.6
461.8	501.9
462	508.7
462.2	514.9
462.4	520.2
462.6	525.6
462.8	530.3
463	536.6
463.2	542.2
463.4	548.4
463.6	554.2
463.8	559.6
464	563.9
464.2	569.3
464.4	573.7
464.6	578.5
464.8	582.7
465	586.8
465.2	591.8
465.4	598.5
465.6	605.6
465.8	610.7
466	615.9
466.2	620.3
466.4	624.5
466.6	628.1
466.8	632.1
467	636.2
467.2	640.6
467.4	645.2
467.6	649.4
467.8	652.3
468	654.9
468.2	657.4
468.4	659.6
468.6	663.1
468.8	667
469	669.7
469.2	671.3
469.4	673
469.6	674.9
469.8	677.6
470	680.1
470.2	681.8
470.4	682.8
470.6	684.3
470.8	686.1
471	688.1
471.2	689.6
471.4	691.3
471.6	692.8
471.8	694.4
472	696.8
472.2	699.3
472.4	702.5
472.6	705.5
472.8	706.3
473	705.6
473.2	705.6
473.4	707
473.6	711.1
473.8	716.2
474	719.7
474.2	722.2
474.4	723.7
474.6	724.7
474.8	725.3
475	726.6
475.2	727.3
475.4	728
475.6	728.5
475.8	729.2
476	730.4
476.2	731.8
476.4	731.4
476.6	730.5
476.8	729.2
477	728.2
477.2	728.5
477.4	728.8
477.6	730.5
477.8	731.6
478	732.3
478.2	732.8
478.4	734.1
478.6	735.7
478.8	740
479	742.5
479.2	743.6
479.4	743.8
479.6	744.7
479.8	745.3
480	746.8
480.2	749.5
480.4	751.4
480.6	751.3
480.8	751.5
481	752.8
481.2	753.5
481.4	755.9
481.6	759
481.8	760.7
482	762.5
482.2	765
482.4	766.6
482.6	767.2
482.8	769
483	770.4
483.2	770.8
483.4	771.5
483.6	771.9
483.8	771.4
484	773
484.2	774.6
484.4	777.1
484.6	780.3
484.8	780.9
485	781.2
485.2	781.1
485.4	781.6
485.6	783.8
485.8	785.4
486	785.8
486.2	787.7
486.4	788.6
486.6	791.1
486.8	794
487	795
487.2	795.5
487.4	796.9
487.6	799.3
487.8	804.2
488	810.3
488.2	815.7
488.4	820.4
488.6	822.8
488.8	822.7
489	822.7
489.2	821.9
489.4	821
489.6	823.2
489.8	826.3
490	829.6
490.2	832.4
490.4	832.5
490.6	829.3
490.8	827.7
491	827.3
491.2	830.6
491.4	834.8
491.6	837.5
491.8	837.9
492	837.6
492.2	837
492.4	837.7
492.6	842.4
492.8	847.8
493	852.4
493.2	854.7
493.4	854.6
493.6	851.9
493.8	852.3
494	854.8
494.2	857.8
494.4	859.6
494.6	860.7
494.8	859.7
495	859.4
495.2	861.3
495.4	864.1
495.6	867.4
495.8	870.5
496	872.3
496.2	871.7
496.4	871.2
496.6	869
496.8	867.5
497	865.9
497.2	865
497.4	863.4
497.6	865.1
497.8	867.2
498	870.8
498.2	873.4
498.4	873.5
498.6	870.5
498.8	868.7
499	867.3
499.2	866.2
499.4	867.1
499.6	868.2
499.8	869.3
500	871.1
500.2	871.7
500.4	870.3
500.6	870.2
500.8	870.5
501	872.7
501.2	872.6
501.4	869.9
501.6	868.1
501.8	867.8
502	869.4
502.2	872.2
502.4	871.8
502.6	870.3
502.8	868.8
503	868.1
503.2	867.5
503.4	866.5
503.6	865.1
503.8	864.4
504	863.6
504.2	863.8
504.4	863.9
504.6	862.4
504.8	859.9
505	857
505.2	855.7
505.4	855.5
505.6	857.7
505.8	858.2
506	859.7
506.2	860.2
506.4	860.9
506.6	860.8
506.8	860
507	858.3
507.2	857.9
507.4	858
507.6	858
507.8	857.3
508	855.2
508.2	853.5
508.4	852.5
508.6	853.4
508.8	853.9
509	854.4
509.2	854.4
509.4	852.4
509.6	850.1
509.8	847.9
510	845.6
510.2	844.2
510.4	844.9
510.6	844.8
510.8	845.3
511	845.2
511.2	844
511.4	842.2
511.6	839.4
511.8	835.4
512	831.5
512.2	828.1
512.4	826.7
512.6	826.8
512.8	827.5
513	827.3
513.2	826.1
513.4	824
513.6	822.9
513.8	821.9
514	822.6
514.2	823.4
514.4	824.5
514.6	824.7
514.8	824.5
515	824.2
515.2	824.2
515.4	824.1
515.6	824.1
515.8	823.2
516	821
516.2	819.9
516.4	818.9
516.6	818.4
516.8	817.8
517	817.9
517.2	816.6
517.4	815.9
517.6	814.4
517.8	813.1
518	810.7
518.2	809.6
518.4	807.7
518.6	806.2
518.8	805.3
519	806.5
519.2	807.6
519.4	809.3
519.6	810
519.8	808.8
520	807.6
520.2	807
520.4	806.1
520.6	805.9
520.8	806.2
521	805.5
521.2	805.7
521.4	804.9
521.6	802.9
521.8	802.5
522	803.1
522.2	803.6
522.4	805.6
522.6	805.7
522.8	804.6
523	803.2
523.2	802.4
523.4	799.5
523.6	797.3
523.8	795.5
524	795.1
524.2	794.8
524.4	795.7
524.6	795.4
524.8	795.2
525	795.5
525.2	794.6
525.4	792.6
525.6	791
525.8	789.2
526	788.1
526.2	788.7
526.4	789.1
526.6	790.3
526.8	791.4
527	790.1
527.2	787.3
527.4	785.2
527.6	784.1
527.8	783.2
528	783.5
528.2	782.4
528.4	781.6
528.6	780.7
528.8	780.1
529	778.3
529.2	776.8
529.4	775.8
529.6	775.8
529.8	775.3
530	775.6
530.2	776.1
530.4	775.1
530.6	775.3
530.8	775.1
531	773.6
531.2	772.9
531.4	772
531.6	768.8
531.8	765.8
532	763.7
532.2	763.7
532.4	765.2
532.6	765.7
532.8	763.5
533	760.1
533.2	758.3
533.4	759
533.6	761.1
533.8	762.3
534	762.4
534.2	761.3
534.4	761.3
534.6	761
534.8	761.2
535	760.4
535.2	759.9
535.4	758.9
535.6	757.9
535.8	757.1
536	757.4
536.2	756.1
536.4	755.2
536.6	752.9
536.8	749.9
537	747.2
537.2	745.1
537.4	742
537.6	739.3
537.8	737.3
538	736.6
538.2	736.3
538.4	735.3
538.6	732.8
538.8	728.1
539	724.8
539.2	722.4
539.4	720.4
539.6	720.1
539.8	720.4
540	719.2
540.2	718.4
540.4	717.8
540.6	716.2
540.8	715.1
541	714.4
541.2	713.7
541.4	713.4
541.6	714.2
541.8	715.2
542	716
542.2	715.5
542.4	714.2
542.6	710.6
542.8	706.5
543	703.8
543.2	703.3
543.4	702.7
543.6	700.5
543.8	696.9
544	691.5
544.2	687.9
544.4	685.8
544.6	684
544.8	680.6
545	678.6
545.2	676
545.4	674.4
545.6	672.4
545.8	670.1
546	668.2
546.2	666.6
546.4	665.2
546.6	663.6
546.8	663.1
547	661.6
547.2	661.8
547.4	659.3
547.6	655.9
547.8	652.4
548	650.2
548.2	648.5
548.4	649.4
548.6	648.5
548.8	645.1
549	641.8
549.2	638
549.4	636.3
549.6	636.2
549.8	635.8
550	634
550.2	631.7
550.4	628.9
550.6	627
550.8	626.8
551	627.4
551.2	627.2
551.4	626
551.6	624.1
551.8	621.2
552	619.3
552.2	616.6
552.4	613.3
552.6	610.7
552.8	608.2
553	606
553.2	604.9
553.4	603.1
553.6	600.9
553.8	597.1
554	592.9
554.2	589.2
554.4	587.9
554.6	589
554.8	589.6
555	587.9
555.2	584.3
555.4	579.6
555.6	576.1
555.8	575.1
556	573.9
556.2	572.1
556.4	569.3
556.6	568.2
556.8	566.1
557	564.6
557.2	561.5
557.4	557.3
557.6	552.2
557.8	550.1
558	547.9
558.2	547.1
558.4	546.6
558.6	544.9
558.8	542.7
559	540.1
559.2	536.9
559.4	534.3
559.6	532.9
559.8	530.6
560	530.1
560.2	528.3
560.4	526.1
560.6	524.3
560.8	524.2
561	523.7
561.2	523.4
561.4	521.5
561.6	519
561.8	516
562	513.9
562.2	511.8
562.4	508.6
562.6	505.1
562.8	501.4
563	498.2
563.2	495.8
563.4	494.5
563.6	491.4
563.8	488.6
564	486.9
564.2	485.2
564.4	484.8
564.6	485.1
564.8	483.5
565	481.4
565.2	479.7
565.4	477.2
565.6	475.2
565.8	472.5
566	470.5
566.2	468.4
566.4	467.3
566.6	467.2
566.8	466.7
567	464.8
567.2	462.7
567.4	460.1
567.6	458.1
567.8	455.2
568	451.1
568.2	447.8
568.4	445.1
568.6	444
568.8	443.7
569	442.3
569.2	440.1
569.4	439
569.6	438.7
569.8	437.7
570	435.7
570.2	433
570.4	429.9
570.6	427.5
570.8	425.5
571	423.1
571.2	420.7
571.4	418.5
571.6	417.2
571.8	417.7
572	417.7
572.2	417.2
572.4	416
572.6	413.4
572.8	410.2
573	407.9
573.2	404.9
573.4	402.6
573.6	401.3
573.8	401.1
574	400.8
574.2	400.5
574.4	398.2
574.6	395.4
574.8	392.5
575	389.5
575.2	386.8
575.4	385.4
575.6	384.1
575.8	383.4
576	382.6
576.2	379.9
576.4	376.1
576.6	373.6
576.8	372.8
577	373.4
577.2	373.8
577.4	372
577.6	368
577.8	363.6
578	361.1
578.2	359.6
578.4	359.6
578.6	359.4
578.8	357.7
579	355.9
579.2	355
579.4	354.6
579.6	355
579.8	354.3
580	351.8
580.2	349.4
580.4	346.4
580.6	343.8
580.8	342.4
581	342.9
581.2	344.1
581.4	345
581.6	344.3
581.8	342.6
582	339.4
582.2	336.5
582.4	333.2
582.6	329.9
582.8	327.4
583	326.7
583.2	326.2
583.4	325.6
583.6	325.2
583.8	324.8
584	323.2
584.2	320.8
584.4	318.2
584.6	315.3
584.8	313.6
585	313.3
585.2	313.4
585.4	313.6
585.6	312.8
585.8	310.3
586	307.7
586.2	306.2
586.4	305.1
586.6	304.1
586.8	302
587	299.6
587.2	297.4
587.4	295.8
587.6	294.5
587.8	293.8
588	293.2
588.2	292.7
588.4	291.9
588.6	291.1
588.8	289.5
589	287.7
589.2	284.8
589.4	281.8
589.6	279.1
589.8	277.1
590	275.5
590.2	273.8
590.4	271.8
590.6	270.2
590.8	269.4
591	269.6
591.2	269.8
591.4	269.5
591.6	269.3
591.8	267.7
592	267
592.2	265.2
592.4	263.7
592.6	261.4
592.8	260
593	257.8
593.2	256.4
593.4	254.8
593.6	253.8
593.8	252.7
594	252.4
594.2	251.4
594.4	249.9
594.6	248.6
594.8	247.3
595	246.4
595.2	245.3
595.4	243
595.6	239.9
595.8	236.7
596	234.1
596.2	233.1
596.4	232.8
596.6	232.7
596.8	232.4
597	231
597.2	228.5
597.4	226.3
597.6	225.6
597.8	225.9
598	226.2
598.2	225.2
598.4	223.2
598.6	221
598.8	219.5
599	218.7
599.2	218.4
599.4	217.6
599.6	216.2
599.8	214.7
600	212.2
600.2	210.4
600.4	209.5
600.6	209.1
600.8	209.2
601	209.7
601.2	209.8
601.4	209.5
601.6	208
601.8	205.3
602	202.3
602.2	200.5
602.4	199.4
602.6	199
602.8	199
603	198.4
603.2	197.6
603.4	197.4
603.6	195.7
603.8	193.7
604	192.5
604.2	191.5
604.4	190.6
604.6	190.5
604.8	189.6
605	187.9
605.2	186.4
605.4	184.9
605.6	183.1
605.8	181.6
606	180.3
606.2	178.6
606.4	176.6
606.6	175.6
606.8	174.6
607	173.5
607.2	172.5
607.4	171
607.6	170
607.8	169.6
608	169.7
608.2	169.1
608.4	168.6
608.6	167.6
608.8	166.3
609	165.3
609.2	164.5
609.4	163.1
609.6	162
609.8	160.5
610	158.2
610.2	156
610.4	153.9
610.6	151.7
610.8	150.7
611	150.1
611.2	149.3
611.4	148.1
611.6	146.7
611.8	144.8
612	143.9
612.2	143.2
612.4	142.9
612.6	142.8
612.8	142.6
613	141.6
613.2	140.7
613.4	140.3
613.6	140.1
613.8	139.9
614	139.7
614.2	138.3
614.4	137
614.6	135.8
614.8	134.6
615	133.2
615.2	131.4
615.4	129.4
615.6	128.6
615.8	128.3
616	128.4
616.2	128.4
616.4	128
616.6	127.4
616.8	127.2
617	127.7
617.2	127.6
617.4	126.7
617.6	125.5
617.8	123.7
618	121.8
618.2	120.3
618.4	119.2
618.6	117.6
618.8	116.6
619	115.7
619.2	114.9
619.4	113.9
619.6	113.2
619.8	112.3
620	111.6
620.2	111
620.4	110.5
620.6	110
620.8	109.3
621	108.7
621.2	107.7
621.4	106.6
621.6	106.2
621.8	105.6
622	104.8
622.2	104.5
622.4	104
622.6	103.6
622.8	103.4
623	102.5
623.2	101
623.4	100.2
623.6	99.5
623.8	99.32
624	99.24
624.2	98.86
624.4	97.62
624.6	96.8
624.8	96.18
625	95.67
625.2	94.82
625.4	94.17
625.6	92.91
625.8	91.94
626	91.38
626.2	90.73
626.4	90.07
626.6	89.46
626.8	88.55
627	88
627.2	87.59
627.4	87.31
627.6	87.09
627.8	86.37
628	85.6
628.2	85.15
628.4	84.38
628.6	83.73
628.8	83.15
629	82.63
629.2	81.76
629.4	81.17
629.6	80.25
629.8	79.31
630	78.74
630.2	78.45
630.4	77.96
630.6	77.81
630.8	77.15
631	76.42
631.2	76.19
631.4	76.39
631.6	76.54
631.8	76.54
632	75.95
632.2	74.97
632.4	73.51
632.6	72.49
632.8	71.43
633	70.21
633.2	69.57
633.4	68.92
633.6	68.55
633.8	68.43
634	68.14
634.2	67.45
634.4	67.11
634.6	66.62
634.8	66.47
635	65.76
635.2	64.85
635.4	63.84
635.6	63.45
635.8	63.15
636	62.7
636.2	62.19
636.4	61.75
636.6	61.23
636.8	60.96
637	60.56
637.2	59.93
637.4	59.05
637.6	58.58
637.8	58.1
638	57.71
638.2	57.46
638.4	57.27
638.6	57.01
638.8	56.91
639	56.4
639.2	55.95
639.4	55.49
639.6	54.99
639.8	54.46
640	53.57
640.2	52.6
640.4	51.89
640.6	51.32
640.8	51.24
641	50.65
641.2	50.12
641.4	49.73
641.6	49.41
641.8	48.84
642	48.69
642.2	48.26
642.4	48.08
642.6	48.19
642.8	48.03
643	47.23
643.2	46.22
643.4	45.31
643.6	44.93
643.8	44.86
644	44.73
644.2	44.25
644.4	43.75
644.6	43.19
644.8	43.11
645	42.81
645.2	42.73
645.4	42.52
645.6	42.6
645.8	42.6
646	42.76
646.2	42.21
646.4	41.41
646.6	40.76
646.8	40.3
647	39.88
647.2	39.66
647.4	38.95
647.6	38.62
647.8	38.48
648	38.31
648.2	37.82
648.4	37.43
648.6	36.92
648.8	36.49
649	35.79
649.2	35.3
649.4	34.96
649.6	35.07
649.8	35.44
650	35.55
650.2	35.34
650.4	34.96
650.6	34.31
650.8	33.68
651	33.46
651.2	33.11
651.4	33.08
651.6	33.34
651.8	33.62
652	33.43
652.2	33.03
652.4	32.47
652.6	32.01
652.8	31.59
653	31.31
653.2	30.55
653.4	29.64
653.6	29.26
653.8	29.08
654	28.9
654.2	28.73
654.4	28.46
654.6	27.97
654.8	27.62
655	27.16
655.2	26.66
655.4	26.14
655.6	25.79
655.8	25.56
656	25.66
656.2	25.8
656.4	25.85
656.6	26
656.8	26.22
657	26.1
657.2	25.96
657.4	25.87
657.6	25.43
657.8	25.15
658	24.99
658.2	24.84
658.4	24.72
658.6	24.39
658.8	23.96
659	23.64
659.2	23.1
659.4	22.84
659.6	22.59
659.8	22.42
660	22.61
660.2	23.03
660.4	23.42
660.6	23.45
660.8	23.03
661	22.68
661.2	22.08
661.4	21.63
661.6	21.53
661.8	21.25
662	20.94
662.2	20.56
662.4	20.08
662.6	19.79
662.8	19.69
663	19.8
663.2	19.9
663.4	19.74
663.6	19.64
663.8	19.66
664	19.57
664.2	19.38
664.4	18.92
664.6	18.4
664.8	17.78
665	17.46
665.2	17.47
665.4	17.55
665.6	17.44
665.8	17.43
666	17.05
666.2	16.75
666.4	16.65
666.6	16.65
666.8	16.59
667	16.77
667.2	16.66
667.4	16.71
667.6	16.71
667.8	16.45
668	16.01
668.2	15.67
668.4	15.32
668.6	15.41
668.8	15.67
669	15.74
669.2	15.61
669.4	15.5
669.6	15.34
669.8	15.23
670	15.06
670.2	14.93
670.4	14.72
670.6	14.41
670.8	14.1
671	13.87
671.2	13.74
671.4	13.7
671.6	13.71
671.8	13.7
672	13.6
672.2	13.6
672.4	13.55
672.6	13.52
672.8	13.5
673	13.35
673.2	13.02
673.4	12.72
673.6	12.27
673.8	12.15
674	12.14
674.2	12.12
674.4	12.19
674.6	12.25
674.8	12.21
675	12.27
675.2	12.38
675.4	12.46
675.6	12.31
675.8	12.08
676	11.69
676.2	11.19
676.4	10.79
676.6	10.58
676.8	10.42
677	10.44
677.2	10.4
677.4	10.21
677.6	10.01
677.8	9.82
678	9.678
678.2	9.46
678.4	9.23
678.6	9.11
678.8	9.205
679	9.206
679.2	9.374
679.4	9.45
679.6	9.528
679.8	9.69
680	9.95
680.2	9.751
680.4	9.384
680.6	8.973
680.8	8.613
681	8.332
681.2	8.24
681.4	8.148
681.6	8.03
681.8	8.031
682	8.005
682.2	7.81
682.4	7.713
682.6	7.714
682.8	7.631
683	7.746
683.2	7.864
683.4	7.849
683.6	7.782
683.8	7.538
684	7.258
684.2	7.234
684.4	7.216
684.6	7.21
684.8	7.045
685	6.875
685.2	6.787
685.4	6.756
685.6	6.628
685.8	6.498
686	6.335
686.2	6.288
686.4	6.19
686.6	6.274
686.8	6.361
687	6.454
687.2	6.516
687.4	6.456
687.6	6.269
[truncated: 62 more rows]
