# Supplementary material for: Sulfonamide-directed site-selective functionalization of unactivated C(sp3)−H enabled by photocatalytic sequential electron/proton transfer
Source: Nat Commun. 2024 Jun 14;15:5087. doi: 10.1038/s41467-024-49337-3 (PMC11178871; doi:10.1038/s41467-024-49337-3)
Supplement: Supplementary file 3 — Source Data [file 41467_2024_49337_MOESM3_ESM.zip › Source Data/Dataset 6. Coordinates/Coordinates of Computed Structures.xlsx]

## Sheet: Sheet1
C	-4.49422	-0.19221	0.02462
C	-3.90982	-1.47911	0.11245
C	-2.54123	-1.62901	0.11984
C	-1.69184	-0.49371	0.03947
C	-2.28523	0.80253	-0.0496
C	-3.69651	0.92788	-0.05544
N	-0.35138	-0.67598	0.05195
C	0.45588	0.36461	-0.02062
C	-0.04619	1.69574	-0.12225
C	-1.40144	1.90629	-0.13479
C	1.91611	0.0905	0.00487
C	2.37134	-1.22483	-0.19046
C	3.73133	-1.51847	-0.18383
C	4.66843	-0.5018	0.0148
C	4.22995	0.80823	0.20769
C	2.86726	1.10249	0.19644
H	-5.58338	-0.09208	0.02035
H	-4.55546	-2.36015	0.17497
H	-2.07258	-2.61422	0.18735
H	-4.13918	1.92633	-0.12473
H	0.63542	2.54333	-0.20654
H	-1.80835	2.91891	-0.21663
H	1.62919	-2.01166	-0.3414
H	4.06487	-2.54945	-0.33607
H	5.73822	-0.73102	0.02117
H	4.95414	1.61152	0.37223
H	2.55377	2.13542	0.36494
C	-4.50265	-0.1599	0.03826
C	-3.93636	-1.43568	0.25975
C	-2.56865	-1.61343	0.28962
C	-1.73681	-0.49699	0.09358
C	-2.28526	0.79433	-0.12333
C	-3.693	0.93805	-0.14985
N	-0.37365	-0.62296	0.1161
C	0.49479	0.38089	-0.05555
C	-0.02481	1.6746	-0.26477
C	-1.38564	1.87317	-0.29877
C	1.93017	0.08487	-0.02749
C	2.42276	-1.14608	-0.49255
C	3.78719	-1.41341	-0.45219
C	4.67279	-0.46047	0.05381
C	4.19123	0.7662	0.51395
C	2.8289	1.04299	0.46922
H	-5.5896	-0.04935	0.01848
H	-4.59178	-2.29761	0.40952
H	-2.12973	-2.59935	0.46082
H	-4.11894	1.92997	-0.32004
H	0.6649	2.50225	-0.43044
H	-1.78607	2.8755	-0.47346
H	1.74987	-1.89039	-0.92886
H	4.1618	-2.36881	-0.82878
H	5.74491	-0.67367	0.0858
H	4.88143	1.51273	0.91556
H	2.45968	1.99749	0.85249
H	0.00124	-1.5529	0.30404
C	2.68095	-0.64654	1.44107
C	3.16133	-1.26964	0.27663
C	2.72802	-0.82131	-0.98323
C	1.82682	0.23371	-1.06755
C	1.35513	0.83938	0.0965
C	1.78218	0.40498	1.35354
N	-1.11723	1.4723	-0.67591
O	4.02403	-2.27584	0.45867
C	4.54815	-2.94943	-0.66236
S	0.23219	2.19393	-0.03124
O	0.69185	3.12899	-1.05677
O	-0.01443	2.69052	1.32456
C	-5.83727	-2.579	0.40707
C	-4.95192	-1.71224	-0.47659
C	-3.88886	-0.94835	0.30386
C	-3.00001	-0.08318	-0.57924
C	-1.94994	0.67494	0.21453
H	3.03179	-1.00969	2.41005
H	3.0891	-1.28665	-1.90153
H	1.489	0.58571	-2.04581
H	1.4048	0.89728	2.25261
H	-1.62271	2.15585	-1.24305
H	5.22186	-3.72323	-0.26822
H	3.74794	-3.43101	-1.2528
H	5.12254	-2.26416	-1.31144
H	-6.59609	-3.11843	-0.18605
H	-5.2404	-3.33186	0.95311
H	-6.37004	-1.96862	1.15859
H	-5.57783	-0.99153	-1.03641
H	-4.45746	-2.34298	-1.23956
H	-3.25968	-1.66706	0.86404
H	-4.38074	-0.31294	1.06559
H	-3.62585	0.63987	-1.13688
H	-2.49163	-0.70847	-1.33563
H	-1.29015	-0.0417	0.73579
H	-2.42794	1.30126	0.99189
C	-0.81103	3.64459	-0.07942
C	-2.22478	3.61953	-0.0958
C	-2.92632	2.436	-0.04628
C	-2.23583	1.20116	0.01717
C	-0.80405	1.21477	-0.00334
C	-0.1192	2.46334	-0.03869
N	-2.90255	0.00738	0.08843
C	-2.2427	-1.18897	-0.00134
C	-0.81102	-1.21052	-0.02099
C	-0.09473	-2e-05	0.00446
C	-2.94027	-2.41869	-0.08439
C	-2.24548	-3.60538	-0.1505
C	-0.83192	-3.6389	-0.13223
C	-0.13334	-2.46241	-0.07342
C	-4.35453	0.01009	0.26325
C	1.38962	-0.00445	0.01721
C	2.09313	-0.00536	-1.2008
C	3.48932	-0.01435	-1.15968
C	4.19367	-0.02043	0.04797
C	3.46291	-0.0227	1.24006
C	2.06643	-0.01378	1.25026
C	1.30396	-0.01803	2.54506
C	1.3606	-0.00106	-2.5128
C	5.69514	0.00396	0.06505
H	-0.28049	4.59893	-0.11182
H	-2.78078	4.55893	-0.15684
H	-4.01327	2.47138	-0.08823
H	0.9729	2.44966	-0.04169
H	-4.02736	-2.4473	-0.12832
H	-2.80684	-4.54051	-0.22631
H	-0.30684	-4.59572	-0.17754
H	0.95884	-2.45514	-0.07465
H	-4.65026	0.8871	0.84831
H	-4.86591	0.01848	-0.71276
H	-4.65499	-0.87353	0.8359
H	4.04287	-0.01879	-2.10437
H	3.99546	-0.03384	2.19672
H	1.98958	-0.02591	3.40666
H	0.65596	0.87194	2.63467
H	0.64792	-0.90308	2.62462
H	0.71322	-0.88992	-2.61727
H	0.70846	0.88518	-2.60861
H	2.06619	0.00482	-3.35809
H	6.09649	-0.51204	0.95276
H	6.1163	-0.4708	-0.83625
H	6.0686	1.04443	0.09369
C	-0.83454	3.67035	-0.173205
C	-2.23202	3.63803	-0.195836
C	-2.91398	2.42575	-0.115121
C	-2.21794	1.21265	-0.002783
C	-0.78958	1.23276	-0.023518
C	-0.12723	2.48157	-0.094742
N	-2.8788	0.000166	0.13639
C	-2.21807	-1.21234	-0.003135
C	-0.78972	-1.2326	-0.023854
C	-0.0876	3.7e-05	0.01554
C	-2.91424	-2.42533	-0.115809
C	-2.23242	-3.63767	-0.196844
C	-0.83494	-3.67015	-0.17421
C	-0.12751	-2.48147	-0.09541
C	-4.3029	0.000194	0.40714
C	1.38319	-8.8e-05	0.03267
C	2.1107	-2.1e-05	-1.22423
C	3.48768	-0.000371	-1.193
C	4.18348	-0.000767	0.03448
C	3.45004	-0.000641	1.26536
C	2.07646	-0.000348	1.28709
C	1.29608	-0.000356	2.56034
C	1.34613	-0.000357	-2.49888
C	5.65954	-0.000663	0.07998
H	-0.30051	4.62239	-0.229091
H	-2.80422	4.56526	-0.283452
H	-4.0028	2.43589	-0.159052
H	0.96668	2.50277	-0.09335
H	-4.00307	-2.43532	-0.159744
H	-2.80473	-4.56481	-0.284717
H	-0.30102	-4.62223	-0.230345
H	0.9664	-2.50279	-0.094012
H	-4.56256	0.883915	1.00495
H	-4.90434	0.000546	-0.51933
H	-4.5627	-0.883886	1.00437
H	4.05572	-0.000416	-2.12563
H	4.01089	-0.000878	2.20336
H	1.96362	-0.000531	3.43469
H	0.64095	0.886092	2.61247
H	0.6407	-0.886633	2.6123
H	0.68501	-0.883372	-2.55034
H	0.68533	0.884348	-2.54999
H	2.017	0.000412	-3.36996
H	6.11479	-0.00611	-0.919809
H	6.01463	0.883716	0.643524
H	6.0155	-0.877385	0.65453
C	0.84713	-3.67155	-0.21104
C	2.24443	-3.6467	-0.22456
C	2.92886	-2.43432	-0.12485
C	2.23473	-1.22192	-0.0013
C	0.80563	-1.23087	-0.03067
C	0.14441	-2.47886	-0.12167
N	2.90234	-0.0132	0.1599
C	2.24441	1.20315	0.01728
C	0.81543	1.22395	-0.01142
C	0.09011	-0.00091	0.018411
C	2.94817	2.41171	-0.08813
C	2.27344	3.63093	-0.16875
C	0.87639	3.66676	-0.15385
C	0.1642	2.47846	-0.08254
C	4.32	-0.02115	0.447815
C	-1.39449	0.00512	0.03121
C	-2.11151	0.02012	-1.18009
C	-3.50892	0.03064	-1.14329
C	-4.21441	0.02452	0.06393
C	-3.48126	0.01315	1.2545
C	-2.08344	0.00238	1.25839
C	-1.31846	-0.00747	2.55187
C	-1.37793	0.02919	-2.49157
C	-5.71712	0.00086	0.08102
H	0.30917	-4.62124	-0.28162
H	2.81487	-4.57507	-0.319
H	4.01854	-2.44594	-0.16147
H	-0.94894	-2.48018	-0.12621
H	4.03788	2.41513	-0.12536
H	2.85124	4.55605	-0.2493
H	0.346	4.62169	-0.20931
H	-0.92912	2.48869	-0.08637
H	4.93935	-0.01732	-0.46823
H	4.57731	0.85826	1.05446
H	4.56986	-0.91115	1.04202
H	-4.06343	0.04616	-2.08814
H	-4.01367	0.01485	2.21209
H	-1.99905	-0.0101	3.41868
H	-0.666342	-0.89607	2.6224
H	-0.66005	0.87564	2.63263
H	-0.722252	0.91405	-2.57576
H	-0.727852	-0.8582	-2.59075
H	-2.07954	0.03861	-3.34135
H	-6.09618	-1.03828	0.07887
H	-6.11846	0.49219	0.98303
H	-6.13892	0.50337	-0.80536
Co	-5e-05	0.63034	-0.00013
N	-1.47685	0.71795	1.23632
N	-1.40503	0.71436	-1.28987
C	-2.65247	0.78795	0.6691
C	-2.60346	0.7839	-0.7987
O	-1.29058	0.72514	2.49935
O	-1.2035	0.66492	-2.59886
C	-3.91339	0.88656	1.44854
C	-3.82107	0.82813	-1.6458
C	-0.17405	-1.96279	1.15042
C	-0.17846	-3.34963	1.18649
C	0.00043	-4.05793	0.0007
C	0.17918	-3.35001	-1.18533
C	0.17449	-1.96316	-1.14974
N	0.00015	-1.2954	0.00023
H	-0.15755	0.73065	-2.69981
H	-3.7038	0.66477	2.5046
H	-4.33953	1.90443	1.38333
H	-4.67107	0.18147	1.06868
H	-3.56826	1.16816	-2.65985
H	-4.25936	-0.18453	-1.71967
H	-4.58235	1.49055	-1.20625
H	-0.32358	-3.85677	2.14251
H	0.00054	-5.15113	0.00089
H	0.3244	-3.85744	-2.14118
H	0.31864	-1.3687	-2.0538
N	1.47674	0.71772	-1.23661
N	1.40488	0.71523	1.28959
C	2.65233	0.78829	-0.6694
C	2.6033	0.78481	0.7984
O	1.29046	0.72437	-2.49964
O	1.20335	0.66621	2.59859
C	3.91324	0.88699	-1.44884
C	3.82089	0.82957	1.64549
H	0.15738	0.73176	2.69952
H	3.70367	0.66519	-2.5049
H	4.33931	1.90488	-1.38361
H	4.67097	0.18194	-1.06899
H	3.56802	1.16989	2.65943
H	4.25938	-0.18299	1.71971
H	4.58206	1.49197	1.20571
H	-0.31832	-1.36804	2.05427
Co	1e-05	0.66392	0.00036
N	-1.45006	0.78304	1.2385
N	-1.4044	0.80376	-1.27521
C	-2.63416	0.85488	0.68796
C	-2.60056	0.86882	-0.7794
O	-1.27646	0.73608	2.51864
O	-1.21205	0.76423	-2.59277
C	-3.89632	0.90585	1.47659
C	-3.83486	0.91884	-1.61045
C	-0.23224	-2.11917	1.12802
C	-0.24129	-3.50972	1.17347
C	-4e-05	-4.21881	-0.0021
C	0.2412	-3.50847	1.17692
C	0.23214	-2.11797	-1.13
N	-6e-05	1.44297	-0.00063
H	-0.1513	0.77091	-2.68015
H	-3.65565	0.76661	2.54049
H	-4.41122	1.87666	1.35663
H	-4.60229	0.11829	1.15977
H	-3.57946	1.14782	-2.65465
H	-4.35899	-0.05421	-1.58536
H	-4.53637	1.6788	-1.22871
H	-0.43577	-4.02292	2.11843
H	-4e-05	-5.31268	-0.00268
H	0.43569	-4.02067	-2.12242
H	0.42166	-1.51228	-2.02248
N	1.45	0.78432	-1.23772
N	1.40443	0.80249	1.27613
C	2.63409	0.85567	-0.68709
C	2.60057	0.86767	0.7803
O	1.27634	0.73874	-2.51789
O	1.21185	0.76155	2.59361
C	3.89634	0.90778	-1.47548
C	3.83529	0.91656	1.6108
H	0.15109	0.76778	2.68085
H	3.65528	0.77519	-2.54014
H	4.41392	1.87641	-1.34977
H	4.60019	0.11644	-1.16329
H	3.57955	1.13275	2.65759
H	4.36594	-0.05253	1.57422
H	4.5314	1.68531	1.23663
H	-0.42175	-1.51441	2.02113
C	-1.69344	1.0993	1.36575
C	-2.55135	1.45402	0.27409
C	-2.69653	0.58673	-0.84997
C	-1.99358	-0.58967	-0.87469
C	-1.14395	-0.92565	0.20913
C	-0.99312	-0.07829	1.32724
N	1.07598	-1.99396	-0.79679
O	-3.16191	2.59011	0.39742
C	-4.05132	3.09766	-0.59974
S	-0.21069	-2.42873	0.12162
O	-0.98153	-3.3774	-0.66022
O	0.2721	-2.72024	1.45911
C	4.79968	3.03921	0.20521
C	3.54035	2.35892	-0.31157
C	3.52756	0.85498	-0.06254
C	2.2651	0.17941	-0.57711
C	2.25654	-1.32015	-0.2954
H	-1.62706	1.78726	2.21113
H	-3.35831	0.84837	-1.6765
H	-2.09409	-1.27822	-1.7169
H	-0.34131	-0.37521	2.15158
H	0.93178	-2.0677	-1.80386
H	-4.40355	4.06059	-0.21177
H	-3.50732	3.24143	-1.54625
H	-4.89738	2.4055	-0.73232
H	4.77884	4.1256	0.01117
H	4.91268	2.89451	1.29481
H	5.70292	2.62826	-0.28075
H	3.43418	2.54706	-1.39665
H	2.65058	2.81177	0.16557
H	3.63027	0.662	1.02269
H	4.41298	0.39556	-0.54249
H	2.16455	0.3452	-1.66549
H	1.37535	0.63496	-0.10426
H	2.31851	-1.52444	0.78504
H	3.13059	-1.80376	-0.76608
C	-2.12388	1.25565	1.12372
C	-3.16867	1.16182	0.18477
C	-3.20309	0.08419	-0.71776
C	-2.2029	-0.87902	-0.67888
C	-1.17017	-0.76983	0.25421
C	-1.12707	0.29747	1.15978
N	0.98678	-1.51545	-1.07424
O	-4.08186	2.13394	0.22511
C	-5.16261	2.11152	-0.68074
S	0.0953	-1.98495	0.27709
O	-0.46198	-3.2888	-0.07904
O	0.85884	-1.85162	1.52078
C	0.58729	2.60217	0.13194
C	4.13053	2.18649	-0.01469
C	3.96365	0.71061	-0.35824
C	2.50427	0.30364	-0.50192
C	2.35841	-1.19688	-0.82893
H	-2.12362	2.09727	1.82032
H	-4.00699	-0.01325	-1.4487
H	-2.22831	-1.72366	-1.37185
H	-0.31834	0.36025	1.89169
H	-5.76696	3.00184	-0.45801
H	-4.81002	2.1626	-1.72624
H	-5.78177	1.20717	-0.54302
H	5.67678	3.67381	0.38096
H	6.08705	2.02798	0.93286
H	6.14825	2.4264	-0.80367
H	3.64612	2.79837	-0.79887
H	3.58545	2.40378	0.92323
H	4.44176	0.09422	0.42675
H	4.50227	0.48836	-1.29913
H	2.01768	0.89013	-1.30098
H	1.95976	0.51357	0.43543
H	2.78647	-1.78206	0.00663
H	2.91763	-1.41469	-1.75557
C	-3.48858	-2.37123	0.48453
C	-2.76276	-3.26511	-0.32829
C	-1.37056	-3.11457	-0.46671
C	-0.71851	-2.08644	0.19854
C	-1.45426	-1.20655	0.99962
C	-2.84205	-1.34349	1.14332
N	-0.2706	1.08445	0.49203
O	-3.47316	-4.2195	-0.92489
C	-2.82563	-5.15703	-1.7586
S	-0.62517	0.09678	1.81885
O	0.68325	-0.35515	2.28955
O	-1.53961	0.75951	2.74505
C	-4.87627	4.9052	-1.43527
C	-4.22426	3.54312	-1.24518
C	-2.88756	3.62102	-0.51599
C	-2.24513	2.25426	-0.3311
C	-0.90418	2.35794	0.4291
H	-4.56731	-2.51356	0.58095
H	-0.7892	-3.79636	-1.08864
H	0.36159	-1.96554	0.0858
H	-3.39634	-0.6498	1.77967
H	-3.61144	-5.83012	-2.12802
H	-2.33846	-4.65896	-2.61527
H	-2.07821	-5.74252	-1.19475
H	-5.8407	4.81807	-1.96499
H	-5.06921	5.39409	-0.46339
H	-4.22837	5.57874	-2.02464
H	-4.0728	3.0621	-2.22975
H	-4.90639	2.87933	-0.68136
H	-3.03428	4.09562	0.47269
H	-2.19796	4.27855	-1.07846
H	-2.0627	1.77637	-1.30933
H	-2.91981	1.59031	0.23735
H	-1.09706	2.76721	1.43752
H	-0.22671	3.02994	-0.12525
C	2.75771	0.19082	-0.16298
H	2.42109	0.21005	0.89068
C	3.4957	1.5062	-0.41367
C	3.64465	-1.04004	-0.31045
F	4.4643	1.71701	0.47749
F	4.03813	1.55927	-1.62901
F	2.62632	2.51639	-0.31584
F	4.07304	-1.20248	-1.56034
F	4.71307	-0.9749	0.48422
F	2.9557	-2.13334	0.0241
O	1.70772	0.06271	-1.05375
H	0.90054	0.45401	-0.62113
C	1.81272	-0.46801	1.42574
C	2.61383	-0.76258	0.30839
C	2.45625	-0.02145	-0.87428
C	1.49997	0.98722	-0.9355
C	0.7021	1.2597	0.17442
C	0.86214	0.53766	1.36146
N	-1.87293	1.75094	-0.71905
O	3.4994	-1.75397	0.46179
C	4.33306	-2.10799	-0.61727
S	-0.59001	2.45916	0.04213
O	-0.14569	3.51459	-0.86356
O	-1.02789	2.77007	1.40049
C	-2.91771	-4.49829	0.05094
C	-2.18535	-3.24754	-0.27624
C	-2.7209	-1.91268	0.10893
C	-2.00202	-0.74893	-0.56384
C	-2.54874	0.60495	-0.12824
H	1.96006	-1.04727	2.34047
H	3.07506	-0.22044	-1.75049
H	1.37776	1.56628	-1.85464
H	0.23897	0.77096	2.22787
H	4.95945	-2.93838	-0.26215
H	3.74231	-2.44506	-1.48816
H	4.98245	-1.2659	-0.91738
H	-2.51781	-5.36781	-0.49861
H	-2.85313	-4.74662	1.13441
H	-3.99695	-4.41062	-0.17889
H	-1.12374	-3.31297	-0.54846
H	-2.65206	-1.78004	1.21445
H	-3.80691	-1.866	-0.11213
H	-2.09525	-0.84122	-1.66211
H	-0.92346	-0.80454	-0.33407
H	-2.48735	0.72182	0.96703
H	-3.62033	0.68089	-0.3846
H	-1.74698	1.72595	-1.73013
C	-1.71694	2.2403	0.95179
C	-1.14136	-2.5394	-0.29448
C	-1.83863	2.24368	-1.4757
C	-3.0791	1.61664	-1.40446
C	-3.62536	1.29199	-0.16376
C	-2.95483	1.6202	1.01875
N	-4.63789	-1.27277	-0.33314
O	0.08338	3.08969	-0.26227
C	0.69046	3.50412	-1.4678
S	-5.09079	0.30122	-0.09187
O	-5.93614	0.63448	-1.23345
O	-5.59838	0.38748	1.27417
C	0.97132	-1.75124	2.3975
C	0.03496	-1.30961	1.28242
C	-1.22676	-2.1715	1.21953
C	-2.22525	-1.71679	0.15633
C	-3.68377	-1.90457	0.56679
H	-1.16787	2.50261	1.8594
H	-1.42118	2.4891	-2.45324
H	-3.61869	1.3701	-2.32261
H	-3.40286	1.37526	1.98448
H	1.65719	3.94458	-1.1862
H	0.86478	2.64949	-2.14603
H	0.07479	4.26397	-1.98059
H	1.86016	-1.10105	2.4731
H	0.44581	-1.70667	3.36639
H	1.31332	-2.79021	2.24837
H	-0.30347	-0.27939	1.49715
H	-1.69453	-2.09139	2.21837
H	-0.96657	-3.23818	1.10145
H	-2.05496	-2.24047	-0.80231
H	-2.06559	-0.64527	-0.04794
H	-3.8618	-1.48322	1.57058
H	-3.93702	-2.97667	0.63419
H	-4.53109	-1.48747	-1.32401
C	1.75097	-4.77513	-1.03151
C	3.14025	-4.74042	-0.85524
C	3.76256	-3.55425	-0.5047
C	2.98354	-2.40075	-0.31435
C	1.57788	-2.42788	-0.4416
C	0.98381	-3.62933	-0.82653
N	3.60934	-1.20156	-0.03222
C	2.99228	-0.00055	0.02657
C	1.61047	0.02276	-0.06706
C	0.78535	-1.20107	-0.10993
C	3.80901	1.21322	0.15926
C	5.09244	1.28506	-0.40627
C	5.84858	2.44685	-0.28334
C	5.33397	3.54864	0.40156
C	4.0573	3.48632	0.96305
C	3.29675	2.3278	0.84345
H	1.26265	-5.70553	-1.33237
H	3.73768	-5.64231	-1.00928
H	4.8486	-3.50179	-0.39162
H	-0.09715	-3.67043	-0.97748
H	1.1027	0.98981	-0.04276
H	5.49876	0.44722	-0.9808
H	6.84199	2.49522	-0.73708
H	5.92929	4.46121	0.49513
H	3.65132	4.34527	1.50405
H	2.30427	2.28611	1.29869
H	4.61916	-1.22704	0.10575
H	-0.00758	-1.04855	-0.86454
C	-1.64469	2.5844	1.42027
C	-0.71777	2.99682	0.44666
C	-0.95087	2.69814	-0.90566
C	-2.09406	1.99415	-1.27093
C	-3.00421	1.58901	-0.29631
C	-2.78463	1.88876	1.05215
N	-3.886	-0.9532	-0.97148
O	0.34654	3.67476	0.8913
C	1.23508	4.24153	-0.04454
S	-4.3969	0.60408	-0.76418
O	-4.83495	1.03954	-2.08654
O	-5.31795	0.59086	0.36916
C	0.47302	-3.01198	3.19553
C	-0.03684	-2.04213	2.12432
C	-1.44402	-2.40486	1.62041
C	-1.90958	-1.54224	0.45766
C	-3.38929	-1.73608	0.14833
H	-1.45112	2.83782	2.46539
H	-0.25018	3.01305	-1.68032
H	-2.27836	1.7661	-2.32413
H	-3.512	1.57337	1.80374
H	1.98494	4.7931	0.53826
H	1.74442	3.46388	-0.64005
H	0.70822	4.93967	-0.71994
H	1.44064	-2.67572	3.60354
H	-0.25323	-3.05038	4.02497
H	0.60231	-4.03693	2.81203
H	-0.14086	-1.06025	2.61562
H	-2.12748	-2.2689	2.47823
H	-1.51636	-3.47262	1.35166
H	-1.32181	-1.77601	-0.44976
H	-1.71556	-0.48138	0.69032
H	-4.00989	-1.48039	1.02306
H	-3.59358	-2.79719	-0.07804
H	-3.40493	-1.082	-1.86064
C	1.23843	-5.03232	-0.93668
C	2.20213	-4.66482	-1.89838
C	2.75179	-3.40185	-1.88587
C	2.33734	-2.48186	-0.90537
C	1.36313	-2.82117	0.07414
C	0.8302	-4.13424	0.02467
N	2.89547	-1.23357	-0.87857
C	2.57619	-0.2816	0.00204
C	1.59401	-0.5802	0.96006
C	0.98503	-1.82262	1.0306
C	3.27992	1.00345	-0.07035
C	3.71822	1.51846	-1.30173
C	4.43703	2.70904	-1.34592
C	4.72927	3.3945	-0.16562
C	4.28493	2.89573	1.05966
C	3.55666	1.71155	1.11022
H	0.81257	-6.03842	-0.95295
H	2.51809	-5.38509	-2.65734
H	3.50171	-3.1046	-2.62311
H	0.08789	-4.44382	0.75736
H	1.29874	0.20696	1.65538
H	3.47179	1.01168	-2.23953
H	4.7637	3.10751	-2.30994
H	5.29838	4.32751	-0.20241
H	4.5093	3.43149	1.9857
H	3.23506	1.31647	2.07687
H	3.63421	-1.03958	-1.55418
Co	4e-05	-0.68977	2e-05
N	-1.43921	-0.76031	-1.23478
N	-1.40253	-0.75861	1.26322
C	-2.6276	-0.76835	-0.69246
C	-2.60017	-0.77725	0.76906
O	-1.25901	-0.74724	-2.51296
O	-1.2053	-0.75194	2.57556
C	-3.88412	-0.78331	-1.49115
C	-3.83458	-0.80024	1.60107
C	-0.18846	2.00856	-1.13924
C	-0.19505	3.39787	-1.18297
C	-0.00022	4.10804	-0.00012
C	0.1947	3.39792	1.18275
C	0.18827	2.0086	1.13904
N	-6e-05	1.33247	-0.0001
H	-0.13691	-0.78029	2.6659
H	-3.64495	-0.56803	-2.54261
H	-4.38093	-1.77	-1.44302
H	-4.60338	-0.0334	-1.12063
H	-3.58133	-1.00923	2.64972
H	-4.35335	0.17442	1.55359
H	-4.53912	-1.56559	1.23526
H	-0.35263	3.90824	-2.13594
H	-0.00028	5.20171	-0.00012
H	0.35221	3.90831	2.13571
H	0.34388	1.40798	2.03976
N	1.43926	-0.76014	1.23483
N	1.40261	-0.75855	-1.26321
C	2.62765	-0.7681	0.69251
C	2.60024	-0.77703	-0.76902
O	1.25903	-0.74704	2.513
O	1.20531	-0.7522	-2.57554
C	3.88421	-0.78298	1.49113
C	3.83478	-0.80015	-1.60083
H	0.1369	-0.78054	-2.66583
H	3.64492	-0.56884	2.5428
H	4.38169	-1.76926	1.44201
H	4.60294	-0.03222	1.12132
H	3.58133	-1.00501	-2.65023
H	4.35602	0.17299	-1.54973
H	4.53732	-1.56855	-1.23745
H	-0.344	1.40791	-2.03995
H	0.00013	-2.16499	0.00014
C	-0.26314	-2.65683	0.24154
C	-0.74861	-2.15306	-0.97787
C	0.14471	-1.56126	-1.88689
C	1.50307	-1.51794	-1.59184
C	1.97424	-2.03299	-0.38461
C	1.08949	-2.59618	0.53849
N	4.26624	-0.47595	-0.10397
O	-2.0588	-2.29155	-1.19562
C	-2.62242	-1.77308	-2.37941
S	3.71336	-2.02571	-0.04489
O	4.37598	-2.71177	-1.15083
O	3.89224	-2.48055	1.33231
C	0.57074	3.89042	2.62315
C	0.77569	2.45371	2.13663
C	2.25216	2.16607	1.80945
C	2.46969	0.88598	1.0187
C	3.94031	0.49743	0.92795
H	-0.97471	-3.10385	0.93954
H	-0.20847	-1.1443	-2.83101
H	2.19188	-1.07576	-2.31751
H	1.47208	-2.98767	1.48375
H	-3.6945	-2.00923	-2.33299
H	-2.4944	-0.67742	-2.42286
H	-2.18137	-2.25015	-3.27372
H	-0.46667	4.04718	2.96389
H	1.245	4.0999	3.47198
H	0.78317	4.63036	1.8333
H	0.52304	1.79487	2.98516
H	2.79424	2.11028	2.77173
H	2.70949	3.01177	1.265
H	2.06945	1.01023	-0.00293
H	1.89488	0.06027	1.47457
H	4.29887	0.10174	1.89233
H	4.55516	1.38521	0.70204
H	4.32918	-0.12312	-1.05712
C	0.73967	3.94514	-2.08549
C	-0.26027	3.48286	-2.9704
C	-1.21405	2.5969	-2.52633
C	-1.20859	2.13054	-1.18479
C	-0.19162	2.58909	-0.28663
C	0.76986	3.51048	-0.7783
N	-2.1787	1.25956	-0.82061
C	-2.18747	0.78736	0.40889
C	-1.20569	1.17201	1.36068
C	-0.20876	2.07022	1.04776
C	-3.27432	-0.15326	0.77166
C	-4.4584	-0.16168	0.02022
C	-5.48734	-1.04854	0.32236
C	-5.34917	-1.9488	1.38141
C	-4.17671	-1.94777	2.13786
C	-3.15011	-1.05378	1.8392
H	1.4948	4.65259	-2.43966
H	-0.27438	3.83312	-4.00665
H	-2.00218	2.22516	-3.18626
H	1.55125	3.8822	-0.11576
H	-1.25352	0.77055	2.37524
H	-4.55264	0.54186	-0.81011
H	-6.4061	-1.03838	-0.27192
H	-6.15554	-2.64959	1.61747
H	-4.05642	-2.65302	2.96554
H	-2.23121	-1.08608	2.42993
C	-2.41215	0.6168	1.25406
C	-3.26758	0.29222	0.1866
C	-2.8124	-0.5534	-0.83906
C	-1.51729	-1.05796	-0.79368
C	-0.67834	-0.72162	0.26699
C	-1.12225	0.11237	1.29679
N	1.67451	-0.39367	-0.8823
O	-4.49298	0.82726	0.22959
C	-5.40615	0.54747	-0.80628
S	0.96937	-1.34304	0.29561
O	0.98854	-2.71664	-0.21757
O	1.52566	-1.11026	1.63456
C	1.44806	3.10369	-0.32584
C	2.15439	1.88452	0.19181
C	3.60374	1.66956	-0.17483
C	3.98284	0.19127	-0.12104
C	3.10377	-0.6234	-1.07814
H	-2.78911	1.26994	2.04473
H	-3.45983	-0.82537	-1.67398
H	-1.15904	-1.71863	-1.58722
H	-0.45455	0.3553	2.1267
H	-6.32864	1.09072	-0.5575
H	-5.02792	0.90146	-1.78224
H	-5.6264	-0.53352	-0.86735
H	0.37449	3.0883	-0.07176
H	1.8816	4.01965	0.12397
H	1.54894	3.19611	-1.42146
H	1.6436	0.85009	-0.38862
H	1.94348	1.65871	1.25074
H	4.25182	2.24434	0.51689
H	3.79473	2.06592	-1.18982
H	3.85614	-0.19344	0.90518
H	5.04029	0.04973	-0.40177
H	3.31816	-1.70291	-0.97534
H	3.33124	-0.34414	-2.12162
C	-1.39608	-2.4903	-0.16795
C	-1.02597	-2.33018	1.17752
C	-1.86633	-1.6266	2.05528
C	-3.06399	-1.09597	1.58482
C	-3.42013	-1.25797	0.24646
C	-2.58937	-1.95971	-0.63206
N	-4.66687	1.0731	-0.54543
O	0.15299	-2.86455	1.52817
C	0.60211	-2.7435	2.86021
S	-4.92586	-0.54522	-0.3557
O	-5.94714	-0.65208	0.68111
O	-5.14648	-1.10405	-1.68606
C	0.85584	1.26255	-2.45279
C	-0.2919	1.17957	-1.51871
C	-1.15038	2.37545	-1.3095
C	-2.41491	2.1216	-0.495
C	-3.54123	1.53709	-1.34032
H	-0.73119	-3.04813	-0.83222
H	-1.60172	-1.49466	3.10537
H	-3.72535	-0.55785	2.26916
H	-2.89077	-2.09362	-1.67331
H	1.574	-3.25444	2.90205
H	0.7347	-1.68407	3.14413
H	-0.09774	-3.23024	3.5621
H	1.51475	0.38148	-2.38992
H	0.47933	1.30761	-3.49627
H	1.45017	2.18074	-2.29336
H	-0.75096	0.192	-1.37591
H	-1.42551	2.78288	-2.30734
H	-0.54372	3.1853	-0.85893
H	-2.76476	3.06429	-0.03875
H	-2.19816	1.43125	0.34007
H	-3.17927	0.68366	-1.93998
H	-3.89461	2.28929	-2.06774
H	-4.87508	1.59823	0.3022
C	1.34688	4.55287	1.3412
C	2.68424	4.6941	0.9227
C	3.39824	3.60751	0.45302
C	2.77079	2.3523	0.38907
C	1.41442	2.19706	0.77118
C	0.72096	3.32325	1.26395
N	3.46478	1.24199	-0.02486
C	2.96059	-0.00898	-0.04306
C	1.6252	-0.19048	0.31146
C	0.81817	0.90665	0.62104
C	3.84692	-1.11762	-0.4176
C	5.22374	-1.06803	-0.14469
C	6.04967	-2.12868	-0.50477
C	5.51398	-3.24957	-1.14062
C	4.14613	-3.30837	-1.41309
C	3.3157	-2.25211	-1.05298
H	0.80412	5.41963	1.72624
H	3.16997	5.67178	0.97935
H	4.44204	3.70958	0.14523
H	-0.31519	3.20506	1.59204
H	1.22316	-1.20305	0.34683
H	5.65826	-0.21537	0.38581
H	7.11795	-2.08278	-0.27698
H	6.16491	-4.08176	-1.42307
H	3.72232	-4.18148	-1.9164
H	2.25009	-2.29905	-1.29181
H	4.4239	1.37987	-0.33633
H	-0.18186	0.73555	1.02656
C	-2.67791	3.67102	-0.74153
C	-1.9622	3.08085	-1.79566
C	-2.35981	1.82959	-2.28993
C	-3.43148	1.16104	-1.70416
C	-4.10132	1.73392	-0.62648
C	-3.74091	3.00095	-0.15763
N	-5.00546	-0.67994	0.23714
O	-0.90347	3.76845	-2.25231
C	-0.19694	3.28083	-3.37294
S	-5.48439	0.92405	0.12649
O	-6.6047	0.89594	-0.80216
O	-5.63543	1.50327	1.46003
C	-1.16293	2.56942	2.16414
C	-1.2553	1.23038	1.41807
C	-2.37888	0.42546	2.06669
C	-2.78974	-0.85858	1.35921
C	-4.28739	-1.16933	1.41262
H	-2.36474	4.65483	-0.38423
H	-1.82914	1.3626	-3.11945
H	-3.72005	0.17469	-2.07311
H	-4.28748	3.44026	0.68042
H	0.60408	4.00881	-3.56729
H	0.24319	2.28706	-3.17294
H	-0.8552	3.22561	-4.25919
H	-0.53334	3.30063	1.63399
H	-2.16947	3.00278	2.27608
H	-0.74365	2.42299	3.17568
H	-1.56141	1.43195	0.37729
H	-3.24681	1.10585	2.07371
H	-2.15906	0.23934	3.13288
H	-2.23114	-1.71316	1.77454
H	-2.51246	-0.78848	0.29725
H	-4.73767	-0.78358	2.34691
H	-4.44166	-2.26022	1.4071
H	-5.81737	-1.23668	-0.02758
C	0.92298	-1.13912	4.58192
C	2.08992	-0.49351	5.00597
C	2.65097	0.50551	4.22969
C	2.04714	0.88039	3.02019
C	0.85373	0.26116	2.59036
C	0.32181	-0.75886	3.39237
N	2.62491	1.87129	2.25356
C	2.11787	2.25508	1.04665
C	0.9933	1.65478	0.56387
C	0.20647	0.68073	1.31737
C	2.81865	3.33243	0.3233
C	4.20373	3.51045	0.46173
C	4.86894	4.49942	-0.25913
C	4.15963	5.32944	-1.12598
C	2.77978	5.16899	-1.26104
C	2.11199	4.18186	-0.54291
H	0.49351	-1.94982	5.17498
H	2.57178	-0.78501	5.94309
H	3.57398	1.00124	4.54487
H	-0.56561	-1.29201	3.0515
H	0.59051	1.98929	-0.39332
H	4.78541	2.85083	1.11264
H	5.95028	4.6163	-0.14679
H	4.68136	6.10619	-1.69182
H	2.21247	5.82732	-1.9252
H	1.02883	4.08253	-0.654
H	3.36701	2.42271	2.66784
H	0.12728	-0.37759	0.58828
Co	0.75736	-1.62173	-0.34848
N	0.16371	-2.94908	0.88475
N	-0.91799	-1.97292	-1.14831
C	-0.96356	-3.53041	0.55681
C	-1.58839	-2.95316	-0.63179
O	0.87644	-3.31219	1.88102
O	-1.3852	-1.34643	-2.22032
C	-1.54272	-4.65	1.34644
C	-2.89315	-3.3809	-1.20093
C	2.21251	-4.05126	-0.88925
C	2.7899	-5.06236	-1.64602
C	2.67703	-5.01741	-3.0332
C	1.98667	-3.95605	-3.61338
C	1.43735	-2.98045	-2.79245
N	1.5517	-3.03322	-1.45792
H	-0.62651	-0.64872	-2.44967
H	-0.86151	-4.89176	2.17502
H	-2.52897	-4.38067	1.76624
H	-1.68192	-5.55221	0.72538
H	-2.78779	-3.57037	-2.28263
H	-3.27828	-4.28444	-0.70853
H	-3.63108	-2.56378	-1.09384
H	3.31893	-5.87301	-1.1401
H	3.12103	-5.80009	-3.65466
H	1.86891	-3.87264	-4.69603
H	0.89514	-2.12835	-3.20895
N	1.3464	-0.31316	-1.59117
N	2.44925	-1.29634	0.43319
C	2.57714	0.08644	-1.41964
C	3.20722	-0.47277	-0.21817
O	0.61277	0.0911	-2.56795
O	2.90085	-1.89805	1.5218
C	3.24367	1.02185	-2.36353
C	4.59079	-0.16728	0.22956
H	2.09059	-2.49321	1.8372
H	2.74834	0.9532	-3.34407
H	3.16755	2.06874	-2.0172
H	4.31232	0.78182	-2.47792
H	4.61054	-0.05755	1.32577
H	5.26498	-1.0077	-0.01845
H	4.97872	0.74435	-0.24517
H	2.26991	-4.0554	0.20165
C	3.44897	-2.45148	1.09923
C	2.4333	-3.25951	0.55438
C	2.38135	-3.46198	-0.83288
C	3.3117	-2.83778	-1.65895
C	4.29784	-2.01976	-1.11158
C	4.37966	-1.84201	0.27496
N	4.84954	0.2913	-2.58508
O	1.5821	-3.80419	1.4279
C	0.56137	-4.65382	0.96041
S	5.43832	-1.19478	-2.18659
O	5.46658	-1.95755	-3.43107
O	6.66079	-0.94627	-1.42475
C	4.19989	3.94621	2.57265
C	3.86213	2.73637	1.69713
C	4.43233	2.84597	0.27413
C	4.11354	1.62501	-0.57954
C	5.05458	1.47353	-1.76711
H	3.49148	-2.33175	2.18422
H	1.61341	-4.09423	-1.28023
H	3.27225	-2.99055	-2.74014
H	5.18409	-1.24031	0.70457
H	-0.01567	-4.95338	1.84603
H	-0.10349	-4.12909	0.25395
H	0.98197	-5.55256	0.47355
H	3.81801	3.80609	3.59793
H	5.29601	4.05891	2.63069
H	3.78806	4.89089	2.1844
H	4.38483	1.87776	2.15286
H	5.52815	2.94934	0.37871
H	4.08827	3.76483	-0.23194
H	3.06808	1.67043	-0.93247
H	4.18607	0.71949	0.04621
H	6.09857	1.44391	-1.41672
H	4.97194	2.34358	-2.44105
H	4.04223	0.26123	-3.20314
C	0.435	5.24252	0.30226
C	-0.87657	4.75114	0.45941
C	-1.0898	3.49183	0.9707
C	0.00318	2.67646	1.34387
C	1.3341	3.18631	1.24772
C	1.5129	4.47932	0.69397
N	-0.25009	1.42151	1.81743
C	0.72009	0.67206	2.33333
C	2.05492	1.14272	2.28314
C	2.39592	2.35945	1.73229
C	0.40866	-0.61682	2.98548
C	-0.79489	-1.29047	2.7402
C	-1.08678	-2.4951	3.36922
C	-0.18491	-3.04591	4.27884
C	1.01096	-2.38081	4.54794
C	1.30775	-1.18225	3.90669
H	0.59812	6.23786	-0.11888
H	-1.73136	5.36725	0.16941
H	-2.10568	3.11645	1.09326
H	2.51738	4.88459	0.58353
H	2.84987	0.50301	2.66596
H	-1.51362	-0.88707	2.03495
H	-2.024	-3.00203	3.12568
H	-0.41288	-3.99226	4.77786
H	1.72283	-2.79636	5.26654
H	2.24092	-0.67447	4.15802
H	-1.45431	0.94615	1.32918
Co	-2.78501	0.19565	-0.3196
N	-3.50659	-1.28332	0.6422
N	-4.38687	1.03071	0.26734
C	-4.67268	-1.07015	1.18548
C	-5.17297	0.29184	0.98358
O	-2.91529	-2.42211	0.70256
O	-4.67966	2.30061	0.01242
C	-5.37962	-2.14161	1.93591
C	-6.4562	0.77812	1.55491
C	-3.57817	-1.7433	-2.29396
C	-4.17101	-2.23319	-3.44962
C	-4.84841	-1.35062	-4.28738
C	-4.90433	-0.00466	-3.93425
C	-4.28448	0.41045	-2.76344
N	-3.63626	-0.44606	-1.9621
H	-3.88674	2.62681	-0.6051
H	-5.37539	-3.07327	1.34537
H	-4.85497	-2.3591	2.88422
H	-6.41735	-1.86405	2.16719
H	-6.5903	1.84625	1.33843
H	-7.30403	0.21682	1.12465
H	-6.47561	0.6229	2.64697
H	-4.09746	-3.29847	-3.67819
H	-5.32639	-1.70719	-5.20382
H	-5.42049	0.73011	-4.5557
H	-4.28981	1.45962	-2.46216
N	-2.0489	1.68377	-1.26215
N	-1.13114	-0.59705	-0.78283
C	-0.83554	1.50102	-1.71033
C	-0.30786	0.165	-1.42798
O	-2.70985	2.76814	-1.43091
O	-0.78284	-1.83825	-0.46379
C	-0.07232	2.55376	-2.43061
C	1.04373	-0.30466	-1.82126
H	-1.61626	-2.20476	0.06892
H	-0.68971	3.45961	-2.50287
H	0.8582	2.80224	-1.88919
H	0.20542	2.22574	-3.44753
H	0.9683	-1.27008	-2.34681
H	1.55152	0.42345	-2.4664
H	1.66	-0.48238	-0.92223
H	-3.05323	-2.40641	-1.6042
H	-2.17112	0.72011	1.03406
C	-0.00212	0.55572	-0.49468
H	-0.00355	0.52308	-1.59946
C	-1.28181	-0.14059	-0.03834
C	1.27335	-0.15555	-0.03272
F	-1.28964	-1.42031	-0.40896
F	-1.42699	-0.09239	1.28271
F	-2.33729	0.45484	-0.58634
F	1.30781	-0.31822	1.28722
F	1.40895	-1.35096	-0.60148
F	2.32738	0.58715	-0.37778
O	-0.04618	1.84428	0.01823
H	0.52441	2.42421	-0.51028
H2
H	0	0	0.38201
H	0	0	-0.38201
